# Supplementary material for: A large-scale multiomics analysis of wheat stem solidness and the wheat stem sawfly feeding response, and syntenic associations in barley, Brachypodium, and rice
Source: Funct Integr Genomics. 2018 Feb 22;18(3):241–59. doi: 10.1007/s10142-017-0585-5 (PMC5908820; doi:10.1007/s10142-017-0585-5)
Supplement: Supplementary file 1 — Colinearity of the wheat Qss-3BL QTL with corresponding regions in Brachypodium, rice, and barley. (XLSX 65 kb) [file 10142_2017_585_MOESM1_ESM.xlsx]

## Sheet: Sheet1
Supplementary Table S2. Differentially expressed transcripts between two hexaploid wheat genotypes, with and without infestation.
					ChoInf_vs_ChoWT				SchInf_vs_SchWT				ChoWT_vs_SchWT				ChoInf_vs_SchInf
Transcript	Chr	Start	End	Description	DESeq	logFC	pval	FDR	DESeq	logFC	pval	FDR	DESeq	logFC	pval	FDR	DESeq	logFC	pval	FDR
TraesCS3B01G000200	chr3B	218049	221886	NoAnnot	No	-	-	-	No	-	-	-	Yes	-2.68474	0.0174122	0.679542	No	-	-	-
TraesCS3B01G001700	chr3B	1610969	1611570	NoAnnot	No	-	-	-	No	-2.35691	0.0449612	0.541732	No	-	-	-	No	-	-	-
TraesCS3B01G004500	chr3B	2507478	2508919	NoAnnot	No	-	-	-	No	-	-	-	No	-5.13233	0.0189337	0.679542	No	-5.32559	0.0202466	0.371977
TraesCS3B01G004600	chr3B	2511336	2514856	NoAnnot	No	-1.03011	0.0421239	0.884113	No	1.19345	0.0200716	0.417643	No	1.48475	0.00496405	0.451206	No	-	-	-
TraesCS3B01G010200	chr3B	4757036	4763731	gi|475478134|gb|EMT02716.1|hypothetical protein F775_17563 [Aegilops tauschii]	No	-	-	-	Yes	-5.40938	0.00296874	0.176793	No	-	-	-	Yes	5.13525	0.00563809	0.246494
TraesCS3B01G011600	chr3B	5199430	5200979	gi|669026990|emb|CDM80143.1|unnamed protein product [Triticum aestivum]	No	-	-	-	No	-	-	-	No	-	-	-	Yes	2.98957	0.00390023	0.224523
TraesCS3B01G012200	chr3B	5580443	5585762	NoAnnot	No	-	-	-	No	-	-	-	No	-	-	-	No	-2.77738	0.0479133	0.465937
TraesCS3B01G013200	chr3B	5949492	5952201	NoAnnot	No	4.65785	0.0294333	0.873821	No	-	-	-	No	-4.40072	0.034632	0.799383	No	-	-	-
TraesCS3B01G013300	chr3B	5953206	5955049	NoAnnot	No	-	-	-	No	-	-	-	No	-2.45179	0.0298921	0.759172	No	-	-	-
TraesCS3B01G014700	chr3B	6219971	6221056	gi|669027057|emb|CDM80252.1|unnamed protein product [Triticum aestivum]	Yes	-3.20399	0.0281035	0.873821	No	-	-	-	Yes	6.16055	0.000853405	0.294766	No	-	-	-
TraesCS3B01G014800	chr3B	6239645	6241670	gi|669027058|emb|CDM80253.1|unnamed protein product [Triticum aestivum]	No	-	-	-	No	-	-	-	Yes	7.21286	6.35227e-06	0.00365679	Yes	6.42835	0.000157499	0.0388572
TraesCS3B01G018000	chr3B	7382509	7384564	gi|475539872|gb|EMT09498.1|E3 ubiquitin-protein ligase SINA-like 10 [Aegilops tauschii]	No	-	-	-	Yes	-5.1568	0.014979	0.369554	No	-	-	-	No	-	-	-
TraesCS3B01G020500	chr3B	8781311	8782342	NoAnnot	No	-	-	-	No	-	-	-	No	2.80027	0.0458647	0.825087	No	-	-	-
TraesCS3B01G021000	chr3B	8804356	8812022	NoAnnot	No	-	-	-	No	-	-	-	No	-	-	-	No	-1.98324	0.0469575	0.465937
TraesCS3B01G021200	chr3B	8816276	8826946	NoAnnot	No	-	-	-	No	-	-	-	No	-4.8175	0.0193459	0.679542	No	-	-	-
TraesCS3B01G022500	chr3B	9776149	9782832	NoAnnot	No	-	-	-	No	-	-	-	Yes	-3.97857	0.000108658	0.046913	No	-1.72518	0.0387474	0.440051
TraesCS3B01G022900	chr3B	9914080	9917734	gi|475458325|gb|EMT01917.1|Glutamate decarboxylase [Aegilops tauschii]	No	-	-	-	No	-	-	-	Yes	-2.25551	0.0124896	0.653624	No	-1.64747	0.0465569	0.465937
TraesCS3B01G023600	chr3B	10172833	10174500	NoAnnot	No	-	-	-	No	-4.39285	0.0496084	0.556323	No	-4.39285	0.0444103	0.817095	No	-	-	-
TraesCS3B01G024000	chr3B	10248941	10251406	NoAnnot	No	-	-	-	No	-4.46306	0.0416491	0.528882	No	-	-	-	No	-	-	-
TraesCS3B01G025700	chr3B	11113698	11127873	NoAnnot	No	-3.00442	0.02295	0.873821	No	-	-	-	No	-	-	-	No	-	-	-
TraesCS3B01G025900	chr3B	11187874	11205496	NoAnnot	No	-	-	-	No	-6.12187	0.000305053	0.0752609	No	-	-	-	No	-	-	-
TraesCS3B01G026300	chr3B	11466443	11468027	NoAnnot	No	-	-	-	No	-	-	-	No	-	-	-	No	3.3018	0.0468882	0.465937
TraesCS3B01G026700	chr3B	11601743	11603083	NoAnnot	No	-3.68818	0.0332596	0.873821	No	-	-	-	No	-	-	-	No	-	-	-
TraesCS3B01G027800	chr3B	12086550	12090680	NoAnnot	No	-	-	-	No	-2.24316	0.0464551	0.546059	No	-	-	-	No	-	-	-
TraesCS3B01G028900	chr3B	12404111	12408559	NoAnnot	No	4.82323	0.0326429	0.873821	No	-	-	-	No	-	-	-	No	-	-	-
TraesCS3B01G033500	chr3B	16078282	16079748	gi|669027446|emb|CDM80806.1|unnamed protein product [Triticum aestivum]	No	-	-	-	No	-	-	-	No	-	-	-	Yes	3.10003	0.00470617	0.225766
TraesCS3B01G033900	chr3B	16180088	16180376	gi|108708102|gb|ABF95897.1|40S ribosomal protein S21, putative, expressed [Oryza sativa Japonica Group]	No	-	-	-	Yes	-5.26273	0.00934295	0.321471	No	-	-	-	No	-	-	-
TraesCS3B01G039200	chr3B	18858701	18865152	gi|669027313|emb|CDM80630.1|unnamed protein product [Triticum aestivum]	No	-	-	-	No	-	-	-	No	-	-	-	Yes	2.9106	0.0130285	0.304137
TraesCS3B01G039700	chr3B	19257634	19261152	gi|669027320|emb|CDM80640.1|unnamed protein product [Triticum aestivum]	No	-	-	-	No	-	-	-	No	-	-	-	Yes	-2.50431	0.0254373	0.392235
TraesCS3B01G043400	chr3B	22207886	22210892	gi|669027362|emb|CDM80698.1|unnamed protein product [Triticum aestivum]	Yes	-5.12694	0.0150611	0.873821	No	-	-	-	No	-	-	-	No	-4.7455	0.0247787	0.387664
TraesCS3B01G044400	chr3B	22524391	22525008	NoAnnot	No	-	-	-	No	-	-	-	No	-4.79668	0.0174789	0.679542	No	-	-	-
TraesCS3B01G045000	chr3B	22784725	22790111	NoAnnot	No	-5.28819	0.0161824	0.873821	No	-	-	-	No	3.11829	0.0445167	0.817095	No	-	-	-
TraesCS3B01G050300	chr3B	25219943	25221391	gi|669027446|emb|CDM80806.1|unnamed protein product [Triticum aestivum]	Yes	-3.85447	0.0190848	0.873821	No	-	-	-	Yes	3.37457	0.0173831	0.679542	No	-	-	-
TraesCS3B01G050700	chr3B	25283187	25285669	gi|669027448|emb|CDM80812.1|unnamed protein product [Triticum aestivum]	No	-	-	-	No	-	-	-	Yes	3.6396	0.00264459	0.451206	No	-	-	-
TraesCS3B01G051600	chr3B	26301287	26343030	NoAnnot	No	-6.16432	0.00398477	0.873821	No	-	-	-	No	-	-	-	No	-	-	-
TraesCS3B01G051900	chr3B	26399447	26410801	gi|474250555|gb|EMS60197.1|Expansin-A22 [Triticum urartu]	Yes	3.46936	0.0164236	0.873821	No	-	-	-	No	-	-	-	Yes	3.21559	0.0245825	0.387664
TraesCS3B01G056100	chr3B	29614087	29629692	gi|326520305|dbj|BAK07411.1|predicted protein [Hordeum vulgare subsp. vulgare]	No	-	-	-	No	-	-	-	Yes	-3.44472	0.0154107	0.679542	Yes	-5.22275	0.0117564	0.301437
TraesCS3B01G056900	chr3B	29756016	29758858	NoAnnot	No	-	-	-	No	-4.79219	0.0238907	0.43033	No	-4.79219	0.0209815	0.679542	No	-	-	-
TraesCS3B01G057400	chr3B	29941976	29952403	NoAnnot	No	-4.91589	0.0181256	0.873821	No	-	-	-	No	-	-	-	No	-4.8633	0.0196204	0.36699
TraesCS3B01G061700	chr3B	33955222	33956535	NoAnnot	No	-	-	-	No	1.34597	0.0333246	0.487721	No	-	-	-	No	-	-	-
TraesCS3B01G061800	chr3B	34009613	34011226	NoAnnot	No	-	-	-	No	-	-	-	No	1.96445	0.00436373	0.451206	No	-	-	-
TraesCS3B01G062000	chr3B	34060047	34061088	NoAnnot	No	-	-	-	No	1.36598	0.0370812	0.500306	No	-	-	-	No	-	-	-
TraesCS3B01G064200	chr3B	35823275	35838529	gi|669027527|emb|CDM80964.1|unnamed protein product [Triticum aestivum]	No	-	-	-	Yes	1.49011	0.0113618	0.335852	No	-	-	-	No	-	-	-
TraesCS3B01G065200	chr3B	38861758	38868571	gi|326494204|dbj|BAJ90371.1|predicted protein [Hordeum vulgare subsp. vulgare]	Yes	2.12314	0.0228028	0.873821	No	-	-	-	No	-	-	-	No	-	-	-
TraesCS3B01G066600	chr3B	39632510	39640978	gi|669027583|emb|CDM81053.1|unnamed protein product [Triticum aestivum]	No	-4.50185	0.0201849	0.873821	No	-	-	-	Yes	-3.25734	0.0018648	0.451206	Yes	-7.88709	1.99399e-05	0.0114787
TraesCS3B01G067000	chr3B	39817108	39818163	NoAnnot	No	-	-	-	No	-	-	-	No	-	-	-	No	-0.993089	0.0489098	0.465937
TraesCS3B01G067400	chr3B	39905713	39910610	NoAnnot	No	-	-	-	No	-4.56724	0.0201038	0.417643	No	-	-	-	No	-	-	-
TraesCS3B01G069400	chr3B	41351591	41356658	NoAnnot	No	-	-	-	No	-	-	-	No	-4.83934	0.0198037	0.679542	No	-	-	-
TraesCS3B01G069500	chr3B	41426379	41430213	NoAnnot	No	-	-	-	No	-	-	-	Yes	-2.7388	0.044449	0.817095	No	-	-	-
TraesCS3B01G072700	chr3B	43832324	43838389	NoAnnot	No	-	-	-	No	-	-	-	No	2.01636	0.0343546	0.799383	No	-	-	-
TraesCS3B01G074900	chr3B	46007493	46007975	NoAnnot	No	-	-	-	No	-	-	-	No	-	-	-	Yes	3.33454	0.00286283	0.190158
TraesCS3B01G076900	chr3B	47452833	47454761	NoAnnot	No	-	-	-	No	-	-	-	No	1.77156	0.0194729	0.679542	No	-	-	-
TraesCS3B01G080500	chr3B	50932437	50933318	gi|474221371|gb|EMS59266.1|Threonyl-tRNA synthetase, mitochondrial [Triticum urartu]	No	-	-	-	Yes	-5.63608	0.0117448	0.335852	No	-	-	-	Yes	5.72731	0.011678	0.301437
TraesCS3B01G086500	chr3B	54784828	54787272	gi|474162622|gb|EMS57312.1|Receptor-like protein kinase FERONIA [Triticum urartu]	Yes	-5.11586	0.0104479	0.873821	No	-	-	-	No	-	-	-	No	-4.52719	0.0247101	0.387664
TraesCS3B01G088200	chr3B	56128728	56131694	NoAnnot	No	-	-	-	No	-	-	-	No	-	-	-	No	-5.01815	0.0307133	0.417653
TraesCS3B01G089800	chr3B	59209792	59213693	NoAnnot	No	-	-	-	No	1.60578	0.0493199	0.556323	No	-	-	-	No	-	-	-
TraesCS3B01G091500	chr3B	60548536	60550361	NoAnnot	No	-4.55282	0.0377583	0.873821	No	-	-	-	No	-	-	-	No	-4.97828	0.0213504	0.374856
TraesCS3B01G095200	chr3B	63987922	64004638	NoAnnot	No	-1.85906	0.0373417	0.873821	No	-	-	-	No	-	-	-	No	-	-	-
TraesCS3B01G095900	chr3B	64314648	64316600	gi|669027832|emb|CDM81407.1|unnamed protein product [Triticum aestivum]	No	-	-	-	No	-	-	-	Yes	-6.01681	0.00127103	0.365844	Yes	-3.40907	0.0226141	0.382887
TraesCS3B01G097200	chr3B	65193916	65196145	NoAnnot	No	-	-	-	No	-4.69963	0.0321685	0.487521	No	-	-	-	No	-	-	-
TraesCS3B01G102500	chr3B	68911306	68914488	NoAnnot	No	-	-	-	No	-	-	-	No	-	-	-	No	-1.62689	0.0495792	0.467887
TraesCS3B01G103200	chr3B	69811561	69818149	NoAnnot	No	-	-	-	No	-	-	-	Yes	-5.23994	0.00791596	0.488245	No	-	-	-
TraesCS3B01G106900	chr3B	72477250	72478137	NoAnnot	No	2.26593	0.0163942	0.873821	No	-	-	-	No	-	-	-	No	-	-	-
TraesCS3B01G111400	chr3B	77644629	77665242	NoAnnot	No	-	-	-	No	-3.8936	0.00906762	0.321471	No	-	-	-	No	-	-	-
TraesCS3B01G112600	chr3B	78741404	78748121	NoAnnot	Yes	-3.65657	0.0148687	0.873821	No	-	-	-	No	-	-	-	Yes	-3.21399	0.0334028	0.427309
TraesCS3B01G112800	chr3B	79119956	79123114	NoAnnot	No	-1.9608	0.0402455	0.884113	No	-	-	-	No	-	-	-	No	-	-	-
TraesCS3B01G114200	chr3B	80164365	80168996	gi|473792907|gb|EMS46365.1|Pattern formation protein EMB30 [Triticum urartu]	No	-	-	-	Yes	-4.94466	0.019052	0.416492	No	-	-	-	No	-	-	-
TraesCS3B01G118100	chr3B	85057914	85061238	NoAnnot	No	-	-	-	Yes	-5.45999	0.00315319	0.177148	No	-	-	-	Yes	5.38989	0.00419018	0.225234
TraesCS3B01G121400	chr3B	92146157	92146456	NoAnnot	No	-	-	-	No	-	-	-	No	1.13711	0.0286654	0.750078	No	1.05404	0.0414224	0.454234
TraesCS3B01G122000	chr3B	92295543	92295734	NoAnnot	No	-	-	-	Yes	-5.11751	0.0147089	0.368149	No	-	-	-	No	-	-	-
TraesCS3B01G122500	chr3B	92594125	92594992	NoAnnot	No	-	-	-	No	-	-	-	Yes	2.68733	0.00753067	0.488245	No	-	-	-
TraesCS3B01G125800	chr3B	101912673	101913242	gi|525778548|ref|YP_008239135.1|hypothetical chloroplast RF21 (chloroplast) [Triticum monococcum]	No	-	-	-	No	-	-	-	No	-	-	-	Yes	-1.6071	0.00892029	0.290015
TraesCS3B01G126000	chr3B	101915388	101917632	NoAnnot	No	-	-	-	No	-	-	-	No	-	-	-	Yes	-1.69958	0.0015023	0.118701
TraesCS3B01G126100	chr3B	101918700	101918894	NoAnnot	No	-	-	-	No	2.65856	5.89139e-05	0.0608527	No	-	-	-	No	-2.17546	0.000480613	0.0691682
TraesCS3B01G132000	chr3B	114194727	114201939	NoAnnot	No	5.01921	0.0246913	0.873821	No	-	-	-	No	-4.28267	0.0497818	0.84633	No	-	-	-
TraesCS3B01G132300	chr3B	114728374	114733442	NoAnnot	No	2.22832	0.0331906	0.873821	No	-	-	-	No	-	-	-	No	-	-	-
TraesCS3B01G132400	chr3B	114877663	114880964	gi|669028010|emb|CDM81661.1|unnamed protein product [Triticum aestivum]	No	-	-	-	Yes	-3.28361	0.026827	0.441241	No	-	-	-	No	-	-	-
TraesCS3B01G134600	chr3B	116648915	116649178	NoAnnot	No	-	-	-	No	-	-	-	No	-	-	-	No	3.42684	0.0296762	0.413501
TraesCS3B01G134700	chr3B	116680930	116689055	NoAnnot	No	-	-	-	No	-4.60229	0.0345328	0.492716	No	-	-	-	No	4.40921	0.0487953	0.465937
TraesCS3B01G135500	chr3B	118136625	118138253	NoAnnot	No	-	-	-	No	-	-	-	No	-	-	-	Yes	1.93511	0.0290636	0.413501
TraesCS3B01G135900	chr3B	118734649	118738823	NoAnnot	No	-	-	-	No	-	-	-	No	-	-	-	No	4.80629	0.0283394	0.413501
TraesCS3B01G137200	chr3B	120621362	120627642	NoAnnot	No	-	-	-	No	-1.89441	0.025153	0.43033	No	-	-	-	No	-	-	-
TraesCS3B01G138700	chr3B	124766509	124768161	NoAnnot	No	-	-	-	No	-4.54259	0.0330283	0.487521	No	-4.54259	0.0291598	0.751626	No	-	-	-
TraesCS3B01G139200	chr3B	125783023	125785697	NoAnnot	No	-	-	-	No	-	-	-	No	-	-	-	No	-1.531	0.0428962	0.456831
TraesCS3B01G141100	chr3B	127320386	127324945	NoAnnot	No	-	-	-	No	-4.60378	0.0454841	0.541732	No	-	-	-	No	-	-	-
TraesCS3B01G143100	chr3B	132009718	132010732	gi|669028218|emb|CDM81947.1|unnamed protein product [Triticum aestivum]	No	-	-	-	No	-	-	-	No	-	-	-	Yes	2.4875	0.0161224	0.327569
TraesCS3B01G148300	chr3B	139774788	139776609	NoAnnot	No	-	-	-	No	-4.88139	0.017497	0.402897	No	-	-	-	No	-	-	-
TraesCS3B01G151400	chr3B	142862828	142870360	NoAnnot	No	-4.69285	0.0263962	0.873821	No	-	-	-	No	-	-	-	No	-	-	-
TraesCS3B01G151600	chr3B	143167856	143169733	gi|669028272|emb|CDM82018.1|unnamed protein product [Triticum aestivum]	Yes	2.70653	0.0415832	0.884113	No	-	-	-	No	-	-	-	No	-	-	-
TraesCS3B01G153900	chr3B	146185966	146189686	gi|669028283|emb|CDM82038.1|unnamed protein product [Triticum aestivum]	No	-	-	-	Yes	2.50113	0.00184988	0.155545	No	-	-	-	No	-1.54171	0.0370041	0.429786
TraesCS3B01G159100	chr3B	154220609	154224807	gi|669028330|emb|CDM82095.1|unnamed protein product [Triticum aestivum]	No	-4.57763	0.0339215	0.873821	No	-	-	-	No	-	-	-	Yes	-5.22514	0.0148319	0.318189
TraesCS3B01G161400	chr3B	157921243	157921951	NoAnnot	No	5.14211	0.0138416	0.873821	No	-	-	-	No	-	-	-	No	-	-	-
TraesCS3B01G161800	chr3B	158696247	158703774	NoAnnot	No	-4.23722	0.0473908	0.889609	No	-4.37139	0.0348068	0.492716	No	-	-	-	No	-	-	-
TraesCS3B01G173600	chr3B	173889291	173890673	NoAnnot	No	-	-	-	No	-	-	-	No	-	-	-	No	-1.18405	0.0146014	0.318189
TraesCS3B01G173800	chr3B	174147672	174148451	NoAnnot	Yes	-3.61711	0.0146085	0.873821	No	-	-	-	No	-	-	-	Yes	-3.7755	0.0107553	0.301437
TraesCS3B01G174000	chr3B	174247381	174251763	gi|669029211|emb|CDM83352.1|unnamed protein product [Triticum aestivum]	No	-	-	-	No	-	-	-	No	-	-	-	Yes	2.57755	0.0371574	0.429786
TraesCS3B01G175000	chr3B	176781890	176783607	gi|326501698|dbj|BAK02638.1|predicted protein [Hordeum vulgare subsp. vulgare]	No	-	-	-	Yes	3.74069	0.00805261	0.305524	No	-	-	-	No	-	-	-
TraesCS3B01G177500	chr3B	181305062	181318727	NoAnnot	No	-	-	-	No	-	-	-	No	-	-	-	No	1.139	0.0311217	0.418411
TraesCS3B01G181900	chr3B	190897993	190905712	NoAnnot	No	-	-	-	No	-	-	-	No	-	-	-	No	-2.74742	0.0489432	0.465937
TraesCS3B01G184900	chr3B	200856873	200863120	gi|669028588|emb|CDM82451.1|unnamed protein product [Triticum aestivum]	No	-	-	-	Yes	-4.82446	0.021089	0.417643	No	-	-	-	No	-	-	-
TraesCS3B01G185500	chr3B	201479013	201481265	gi|14017572|ref|NP_114259.1|photosystem I P700 chlorophyll a apoprotein A1 (chloroplast) [Triticum aestivum]	No	-	-	-	No	1.14481	0.0237419	0.43033	No	-	-	-	Yes	-1.51942	0.00403027	0.224525
TraesCS3B01G185600	chr3B	201481966	201483943	NoAnnot	No	-	-	-	No	-	-	-	No	-	-	-	No	-1.15801	0.0153421	0.319226
TraesCS3B01G185700	chr3B	201491959	201492390	gi|218511715|sp|P26304.2|NDHK_WHEATRecName: Full=NAD(P)H-quinone oxidoreductase subunit K, chloroplastic; AltName: Full=NAD(P)H dehydrogenase subunit K; AltName: Full=NADH-plastoquinone oxidoreductase subunit K	No	-	-	-	No	-	-	-	No	-	-	-	Yes	-1.41987	0.00701488	0.253755
TraesCS3B01G185800	chr3B	201492687	201493049	gi|14017577|ref|NP_114264.1|NADH dehydrogenase subunit 3 (chloroplast) [Triticum aestivum]	No	-	-	-	No	1.15211	0.022735	0.426775	No	-	-	-	Yes	-1.57064	0.00340759	0.21796
TraesCS3B01G185900	chr3B	201495556	201495771	gi|260677425|ref|YP_003208193.1|ATP synthase CF1 epsilon subunit (chloroplast) [Coix lacryma-jobi]	No	-	-	-	Yes	1.83802	0.00640773	0.271145	No	-	-	-	No	-	-	-
TraesCS3B01G186000	chr3B	201495782	201497278	gi|14017579|ref|NP_114266.1|ATP synthase CF1 beta subunit (chloroplast) [Triticum aestivum]	No	-	-	-	No	1.31778	0.0170437	0.402897	No	-	-	-	Yes	-1.9368	0.0010909	0.104665
TraesCS3B01G186100	chr3B	201498059	201500035	gi|14017580|ref|NP_114267.1|ribulose-1,5-bisphosphate carboxylase/oxygenase large subunit (chloroplast) [Triticum aestivum]	No	-	-	-	Yes	2.34119	0.000926162	0.123037	No	-	-	-	Yes	-2.21015	0.00151212	0.118701
TraesCS3B01G186200	chr3B	201500912	201501022	gi|14017581|ref|NP_114268.1|photosystem I subunit VIII (chloroplast) [Triticum aestivum]	No	-	-	-	Yes	2.12431	0.000441196	0.0761946	No	-	-	-	Yes	-2.2431	0.000311646	0.0589954
TraesCS3B01G186300	chr3B	201501354	201501911	gi|669028516|emb|CDM82354.1|unnamed protein product [Triticum aestivum]	No	-	-	-	Yes	1.84234	0.00127995	0.138155	No	-	-	-	Yes	-2.43994	8.42493e-05	0.0332614
TraesCS3B01G186400	chr3B	201505080	201505223	gi|976914099|gb|KVI00331.1|HIP116 protein [Cynara cardunculus var. scolymus]	No	-	-	-	Yes	1.81615	0.00171548	0.155545	No	-	-	-	Yes	-1.99884	0.000751255	0.0810886
TraesCS3B01G186500	chr3B	201505328	201505445	NoAnnot	No	-	-	-	No	2.64834	0.000140944	0.0608527	No	-	-	-	No	-2.54028	0.000237763	0.0513271
TraesCS3B01G186600	chr3B	201505468	201505587	gi|22711939|ref|NP_683820.1|photosystem II protein VI [Chaetosphaeridium globosum]	No	-	-	-	Yes	1.95844	0.00147977	0.148513	No	-	-	-	Yes	-2.02431	0.00119834	0.108923
TraesCS3B01G186700	chr3B	201505598	201505849	gi|669028514|emb|CDM82351.1|unnamed protein product [Triticum aestivum]	No	-	-	-	Yes	2.22737	0.000440928	0.0761946	No	-	-	-	Yes	-2.59136	9.62982e-05	0.0332614
TraesCS3B01G186800	chr3B	201506847	201506969	NoAnnot	No	-	-	-	Yes	2.04564	0.00101395	0.125078	No	-	-	-	No	-	-	-
TraesCS3B01G186900	chr3B	201507007	201507102	NoAnnot	No	-	-	-	No	1.84765	0.00469306	0.225136	No	-	-	-	No	-	-	-
TraesCS3B01G187200	chr3B	201509879	201510238	gi|669028512|emb|CDM82348.1|unnamed protein product [Triticum aestivum]	No	-	-	-	No	-	-	-	No	-	-	-	Yes	-1.59411	0.00373654	0.224523
TraesCS3B01G187400	chr3B	201515740	201515871	gi|11466817|ref|NP_039413.1|photosystem II protein N [Oryza sativa Japonica Group]	No	-	-	-	Yes	2.18203	0.000722139	0.103928	No	-	-	-	No	-	-	-
TraesCS3B01G187500	chr3B	201515975	201516196	gi|118430330|ref|YP_874765.1|photosystem II protein H (chloroplast) [Agrostis stolonifera]	No	-	-	-	Yes	2.19463	0.000215771	0.0745273	No	-	-	-	No	-1.23179	0.0197627	0.36699
TraesCS3B01G187700	chr3B	201522233	201522604	gi|14017608|ref|NP_114294.1|ribosomal protein L14 (chloroplast) [Triticum aestivum]	No	-	-	-	No	-	-	-	No	-1.23385	0.0269317	0.726735	Yes	-2.22931	0.000341606	0.0589954
TraesCS3B01G187800	chr3B	201525134	201525547	NoAnnot	No	-	-	-	No	-	-	-	No	-	-	-	No	-1.37445	0.013431	0.309271
TraesCS3B01G187900	chr3B	201533782	201534252	NoAnnot	No	-	-	-	No	-	-	-	No	-	-	-	No	-1.21767	0.035473	0.429452
TraesCS3B01G188000	chr3B	201536098	201536274	NoAnnot	No	-	-	-	No	-	-	-	No	-	-	-	No	-1.2486	0.0206171	0.374796
TraesCS3B01G188100	chr3B	201536334	201536588	NoAnnot	No	-	-	-	No	-	-	-	No	-	-	-	No	-1.15721	0.0289985	0.413501
TraesCS3B01G188200	chr3B	201539068	201539376	NoAnnot	No	-	-	-	No	-	-	-	No	-1.11257	0.0321701	0.777074	No	-1.34509	0.0113722	0.301437
TraesCS3B01G188400	chr3B	201543645	201543845	NoAnnot	No	-3.46318	0.000706099	0.609716	No	-	-	-	No	5.96275	3.80127e-06	0.0032824	No	1.98589	0.0322038	0.42455
TraesCS3B01G188500	chr3B	201550318	201550554	NoAnnot	No	-	-	-	Yes	1.84912	0.00204921	0.155545	Yes	1.54813	0.00758331	0.488245	No	-	-	-
TraesCS3B01G188600	chr3B	201554220	201554411	NoAnnot	No	-	-	-	No	1.94983	0.00665525	0.273657	No	-	-	-	No	-	-	-
TraesCS3B01G188700	chr3B	201555273	201555869	NoAnnot	No	-	-	-	No	1.87102	0.00110851	0.127627	No	-	-	-	No	-1.38349	0.010727	0.301437
TraesCS3B01G188800	chr3B	201556401	201557762	gi|525782266|ref|YP_008239222.1|NADH-plastoquinone oxidoreductase subunit 4 (chloroplast) [Secale cereale]	No	-	-	-	No	1.34426	0.0103347	0.335852	No	-	-	-	Yes	-1.67721	0.0021352	0.1475
TraesCS3B01G188900	chr3B	201558019	201558264	gi|669028503|emb|CDM82328.1|unnamed protein product [Triticum aestivum]	No	-	-	-	No	-	-	-	No	-	-	-	Yes	-2.09085	0.000460181	0.0691682
TraesCS3B01G189000	chr3B	201559243	201559773	gi|14017626|ref|NP_114311.1|NADH dehydrogenase subunit 6 (chloroplast) [Triticum aestivum]	No	-	-	-	Yes	2.12579	8.6886e-05	0.0608527	No	-	-	-	Yes	-2.07159	0.000119702	0.0344542
TraesCS3B01G189100	chr3B	201560037	201560585	gi|669028500|emb|CDM82325.1|unnamed protein product [Triticum aestivum]	No	-	-	-	Yes	1.69421	0.00234876	0.156012	No	-	-	-	Yes	-1.97867	0.000654617	0.0753682
TraesCS3B01G189200	chr3B	201560677	201560889	gi|2239134|emb|CAA74057.1|NDH-A protein, partial (chloroplast) [Hordeum vulgare subsp. vulgare]	No	-	-	-	Yes	2.51734	0.00643715	0.271145	No	-	-	-	Yes	-2.08876	0.0239065	0.387664
TraesCS3B01G189300	chr3B	201564129	201564401	gi|14017618|ref|NP_114303.1|ribosomal protein S15 (chloroplast) [Triticum aestivum]	No	-	-	-	Yes	2.42011	0.000108387	0.0608527	No	1.44513	0.00920938	0.516862	No	-	-	-
TraesCS3B01G194400	chr3B	214560332	214563616	gi|669028672|emb|CDM82560.1|unnamed protein product [Triticum aestivum]	No	-	-	-	No	-	-	-	No	-	-	-	Yes	-2.35838	0.0215654	0.374856
TraesCS3B01G195500	chr3B	221982253	221987429	NoAnnot	No	-	-	-	Yes	-2.99817	0.0182554	0.409443	Yes	1.84384	0.0321049	0.777074	Yes	4.52215	0.00055826	0.0737341
TraesCS3B01G198600	chr3B	226081349	226083344	NoAnnot	No	2.96746	0.0482183	0.895408	No	-	-	-	No	-	-	-	No	-	-	-
TraesCS3B01G200700	chr3B	229291812	229299302	NoAnnot	No	-	-	-	No	2.59206	0.00397431	0.201871	No	2.29081	0.00912282	0.516862	No	-	-	-
TraesCS3B01G201100	chr3B	232563374	232567424	NoAnnot	No	-	-	-	No	-	-	-	No	-	-	-	No	2.82297	0.0368141	0.429786
TraesCS3B01G203100	chr3B	237331856	237332932	NoAnnot	No	-	-	-	No	-4.73484	0.0278442	0.449411	No	-	-	-	No	-	-	-
TraesCS3B01G207000	chr3B	242661487	242668883	NoAnnot	No	-	-	-	No	-	-	-	No	-	-	-	Yes	1.76774	0.0142541	0.3156
TraesCS3B01G208000	chr3B	243797714	243810849	NoAnnot	No	-	-	-	No	-	-	-	No	-	-	-	No	1.61904	0.0130319	0.304137
TraesCS3B01G209300	chr3B	245510166	245517941	NoAnnot	No	-	-	-	No	-	-	-	No	-	-	-	No	1.58677	0.0155494	0.319689
TraesCS3B01G210200	chr3B	246152823	246160041	NoAnnot	No	-	-	-	No	-	-	-	No	-	-	-	No	1.51993	0.0122559	0.304108
TraesCS3B01G211600	chr3B	250803139	250812577	NoAnnot	No	-	-	-	No	-	-	-	No	1.47152	0.0364151	0.806268	No	-	-	-
TraesCS3B01G213500	chr3B	252929727	252933175	gi|340842127|gb|AEK78081.1|26s proteasome non-ATPase regulatory subunit [Triticum aestivum]	No	-	-	-	Yes	-2.94111	0.0253533	0.43033	No	-	-	-	No	-	-	-
TraesCS3B01G213800	chr3B	253627099	253650566	NoAnnot	No	-	-	-	No	-3.45681	0.00362637	0.18978	No	-	-	-	No	-	-	-
TraesCS3B01G214700	chr3B	255036696	255040655	gi|326526481|dbj|BAJ97257.1|predicted protein [Hordeum vulgare subsp. vulgare]	No	-	-	-	Yes	3.18051	0.000542585	0.0851858	No	2.24685	0.00927779	0.516862	No	-	-	-
TraesCS3B01G215000	chr3B	256188979	256197543	NoAnnot	No	-	-	-	No	-	-	-	No	1.47679	0.00476358	0.451206	Yes	3.14943	2.17046e-06	0.00187419
TraesCS3B01G215700	chr3B	256779829	256783076	NoAnnot	No	-	-	-	No	-	-	-	No	-	-	-	No	-4.34317	0.0491028	0.465937
TraesCS3B01G217700	chr3B	260377727	260377972	gi|669028833|emb|CDM82776.1|unnamed protein product [Triticum aestivum]	No	-	-	-	Yes	1.81701	0.0021252	0.155545	No	-	-	-	Yes	-2.12207	0.000597729	0.0737341
TraesCS3B01G218200	chr3B	260851414	260853916	NoAnnot	No	-	-	-	No	-4.71994	0.0230299	0.427662	No	-	-	-	No	-	-	-
TraesCS3B01G218800	chr3B	262197843	262204182	gi|326526573|dbj|BAJ97303.1|predicted protein [Hordeum vulgare subsp. vulgare]	Yes	-1.94184	0.0266465	0.873821	No	-	-	-	Yes	1.94729	0.0211482	0.679542	No	-	-	-
TraesCS3B01G219000	chr3B	262843457	262856701	gi|326489791|dbj|BAK01876.1|predicted protein [Hordeum vulgare subsp. vulgare]	No	-	-	-	Yes	-4.19383	0.00280103	0.176512	No	-	-	-	No	3.06347	0.0328793	0.427309
TraesCS3B01G220400	chr3B	269248914	269257266	NoAnnot	No	-	-	-	No	-	-	-	No	-	-	-	No	-4.49453	0.041557	0.454234
TraesCS3B01G220600	chr3B	270887021	270889878	NoAnnot	No	-	-	-	No	-4.58395	0.0360044	0.500306	No	-4.58395	0.0318462	0.777074	No	-	-	-
TraesCS3B01G221200	chr3B	274516834	274521377	NoAnnot	No	-1.84069	0.037584	0.873821	No	-	-	-	No	-	-	-	No	-1.75801	0.0465011	0.465937
TraesCS3B01G221600	chr3B	276481041	276493579	NoAnnot	No	-	-	-	No	-	-	-	No	1.15585	0.0237005	0.726735	No	1.41382	0.00770179	0.271449
TraesCS3B01G222300	chr3B	281517209	281519392	NoAnnot	No	-	-	-	No	-	-	-	No	-	-	-	No	1.45889	0.0403033	0.446178
TraesCS3B01G225100	chr3B	308395744	308398006	NoAnnot	No	-	-	-	No	-	-	-	No	-	-	-	No	1.82385	0.0182382	0.362039
TraesCS3B01G225900	chr3B	312164933	312166822	NoAnnot	No	-	-	-	No	-	-	-	No	-	-	-	No	3.89182	0.00568489	0.246494
TraesCS3B01G226200	chr3B	313808135	313808759	NoAnnot	No	-	-	-	No	-	-	-	No	1.69524	0.0136576	0.678255	No	-	-	-
TraesCS3B01G227100	chr3B	322284262	322302525	NoAnnot	No	-	-	-	No	-	-	-	No	-	-	-	No	1.0325	0.0367376	0.429786
TraesCS3B01G227200	chr3B	322708573	322722803	NoAnnot	No	-	-	-	No	-2.61364	0.00565999	0.257232	No	-	-	-	No	-	-	-
TraesCS3B01G227700	chr3B	325794205	325803012	NoAnnot	No	-2.14317	0.028112	0.873821	No	-	-	-	No	-	-	-	No	-	-	-
TraesCS3B01G227800	chr3B	325816754	325873702	NoAnnot	No	-	-	-	No	-	-	-	No	-1.38622	0.00489432	0.451206	No	-	-	-
TraesCS3B01G229100	chr3B	335836634	335872736	NoAnnot	No	-	-	-	Yes	2.06605	0.000363582	0.0761946	No	1.05264	0.0410461	0.817095	No	-	-	-
TraesCS3B01G229400	chr3B	338578748	338620596	NoAnnot	No	-	-	-	No	-	-	-	No	-	-	-	No	0.921385	0.0421119	0.456831
TraesCS3B01G230300	chr3B	344279321	344280770	NoAnnot	No	-	-	-	No	-	-	-	No	-	-	-	No	1.08097	0.0435734	0.456831
TraesCS3B01G234500	chr3B	367105249	367121691	NoAnnot	No	-	-	-	No	-2.99243	0.0375906	0.503247	No	-	-	-	No	-	-	-
TraesCS3B01G235500	chr3B	368539168	368546919	NoAnnot	No	-	-	-	No	-1.76299	0.0432388	0.535669	No	-	-	-	No	-	-	-
TraesCS3B01G236000	chr3B	368846565	368846798	NoAnnot	No	-	-	-	No	-	-	-	No	-	-	-	No	1.21132	0.0270629	0.409979
TraesCS3B01G236100	chr3B	368852960	368853328	NoAnnot	No	-	-	-	No	-	-	-	No	-1.89268	0.0430219	0.817095	No	-	-	-
TraesCS3B01G237200	chr3B	372235304	372239527	gi|669029128|emb|CDM83215.1|unnamed protein product [Triticum aestivum]	No	-	-	-	No	-	-	-	No	-	-	-	Yes	-1.78825	0.0296897	0.413501
TraesCS3B01G237900	chr3B	373138254	373140670	NoAnnot	No	-	-	-	No	-4.37078	0.0453538	0.541732	No	-	-	-	No	-	-	-
TraesCS3B01G239800	chr3B	378207405	378209483	gi|669028976|emb|CDM82981.1|unnamed protein product [Triticum aestivum]	No	-	-	-	No	-	-	-	Yes	2.44996	0.0175675	0.679542	Yes	2.66579	0.0240067	0.387664
TraesCS3B01G242400	chr3B	382317950	382318983	NoAnnot	No	-	-	-	No	-	-	-	No	-	-	-	Yes	-2.59038	0.00650006	0.253755
TraesCS3B01G242600	chr3B	382656771	382662030	NoAnnot	No	-	-	-	No	-	-	-	No	-	-	-	No	-4.08358	0.0389854	0.440051
TraesCS3B01G242900	chr3B	383698531	383725591	NoAnnot	No	-	-	-	No	-	-	-	No	-	-	-	Yes	-1.77004	0.017782	0.357087
TraesCS3B01G243400	chr3B	384885539	384889153	NoAnnot	No	-	-	-	Yes	-5.77249	0.00328243	0.177148	No	-	-	-	No	4.4217	0.0281176	0.413501
TraesCS3B01G245200	chr3B	389256283	389258891	NoAnnot	No	-4.50793	0.0306147	0.873821	No	-	-	-	No	-	-	-	No	-	-	-
TraesCS3B01G245400	chr3B	389263160	389264713	NoAnnot	No	-	-	-	No	-4.32931	0.0328469	0.487521	No	-	-	-	No	-	-	-
TraesCS3B01G246200	chr3B	391644232	391650047	gi|669029079|emb|CDM83149.1|unnamed protein product [Triticum aestivum]	Yes	3.2377	0.0327138	0.873821	No	-	-	-	Yes	-3.27996	0.0268342	0.726735	No	-	-	-
TraesCS3B01G246800	chr3B	392797925	392809838	NoAnnot	No	-5.34352	0.0162323	0.873821	No	-4.92972	0.0226327	0.426775	No	-	-	-	No	-	-	-
TraesCS3B01G248100	chr3B	395369802	395370026	NoAnnot	No	-	-	-	No	1.40453	0.0122659	0.335852	No	-	-	-	No	-	-	-
TraesCS3B01G248700	chr3B	396483003	396485547	NoAnnot	No	-	-	-	No	-1.97281	0.0124364	0.335852	No	-	-	-	No	-	-	-
TraesCS3B01G250000	chr3B	398841938	398852747	NoAnnot	No	-	-	-	No	-	-	-	No	-	-	-	No	1.02237	0.0302586	0.414735
TraesCS3B01G252000	chr3B	404826421	404833313	gi|669029244|emb|CDM83395.1|unnamed protein product [Triticum aestivum]	No	-	-	-	Yes	2.59144	0.0210286	0.417643	No	-	-	-	No	-	-	-
TraesCS3B01G256100	chr3B	413802439	413807406	NoAnnot	No	-	-	-	No	-4.56952	0.0267702	0.441241	No	-	-	-	No	-	-	-
TraesCS3B01G256900	chr3B	414210405	414213374	gi|326509727|dbj|BAJ87079.1|predicted protein [Hordeum vulgare subsp. vulgare]	No	-	-	-	No	-	-	-	Yes	-4.93241	0.0137458	0.678255	No	-	-	-
TraesCS3B01G257700	chr3B	415758410	415758913	NoAnnot	No	-	-	-	No	-	-	-	No	-	-	-	No	-2.12925	0.0244988	0.387664
TraesCS3B01G259300	chr3B	417258597	417265708	NoAnnot	No	-	-	-	No	1.86328	0.0130176	0.340224	No	-	-	-	No	-	-	-
TraesCS3B01G262600	chr3B	421236035	421240173	gi|475621213|gb|EMT31396.1|Plastidic ATP/ADP-transporter [Aegilops tauschii]	Yes	5.30944	0.00654935	0.873821	No	-	-	-	Yes	-5.42585	0.00475655	0.451206	No	-	-	-
TraesCS3B01G264000	chr3B	422551069	422559493	NoAnnot	No	-	-	-	Yes	-5.26429	0.0110055	0.335852	No	-	-	-	No	-	-	-
TraesCS3B01G265600	chr3B	425388077	425391935	NoAnnot	No	-3.15466	0.0442998	0.884113	No	-	-	-	No	-	-	-	No	-	-	-
TraesCS3B01G266500	chr3B	427316430	427320626	NoAnnot	Yes	-5.1661	0.0145849	0.873821	No	-	-	-	No	-	-	-	No	-	-	-
TraesCS3B01G269600	chr3B	434342913	434345946	NoAnnot	No	-	-	-	No	-	-	-	No	-	-	-	No	4.18391	0.0482595	0.465937
TraesCS3B01G270200	chr3B	434981009	434986421	gi|669029408|emb|CDM83592.1|unnamed protein product [Triticum aestivum]	No	-4.2407	0.0292249	0.873821	No	-	-	-	No	-	-	-	Yes	-6.26467	0.00102003	0.103623
TraesCS3B01G271200	chr3B	436728878	436732184	NoAnnot	No	-	-	-	No	-	-	-	No	-	-	-	No	-4.57726	0.0359997	0.429786
TraesCS3B01G271600	chr3B	437485848	437505074	NoAnnot	No	-	-	-	No	-1.92397	0.0291953	0.466854	No	-	-	-	No	-	-	-
TraesCS3B01G272400	chr3B	438539391	438545270	NoAnnot	No	-	-	-	No	1.09993	0.0405376	0.522451	No	-	-	-	No	-1.2207	0.026123	0.399243
TraesCS3B01G272700	chr3B	439333087	439333824	NoAnnot	No	-	-	-	No	-5.32251	0.0187468	0.415073	No	-	-	-	No	-	-	-
TraesCS3B01G273600	chr3B	440515560	440520633	NoAnnot	No	-	-	-	No	-	-	-	No	-2.52771	0.044694	0.817095	No	-	-	-
TraesCS3B01G274800	chr3B	443389577	443390113	NoAnnot	No	-	-	-	No	-	-	-	No	-	-	-	No	-2.93226	0.0426663	0.456831
TraesCS3B01G275800	chr3B	445593515	445598436	NoAnnot	No	-	-	-	No	1.21803	0.0243077	0.43033	No	1.21213	0.0249369	0.726735	No	-	-	-
TraesCS3B01G276700	chr3B	446694950	446710218	gi|475570720|gb|EMT16094.1|Alpha-amylase [Aegilops tauschii]	No	-1.60632	0.0262887	0.873821	No	-	-	-	No	-	-	-	Yes	-1.83084	0.0123263	0.304108
TraesCS3B01G277600	chr3B	447936400	447940760	gi|669029546|emb|CDM83785.1|unnamed protein product [Triticum aestivum]	No	-	-	-	Yes	1.9887	0.0021616	0.155545	No	-	-	-	No	-	-	-
TraesCS3B01G278600	chr3B	448733923	448761676	gi|669029555|emb|CDM83797.1|unnamed protein product [Triticum aestivum]	No	-	-	-	Yes	-2.27993	0.0028618	0.176512	No	-	-	-	No	-	-	-
TraesCS3B01G281700	chr3B	452485761	452488702	gi|669029521|emb|CDM83756.1|unnamed protein product [Triticum aestivum]	No	-	-	-	No	-	-	-	No	-	-	-	Yes	2.18479	0.0208998	0.374856
TraesCS3B01G284900	chr3B	456551765	456557563	NoAnnot	No	-4.46046	0.0130847	0.873821	No	-5.89304	0.00208642	0.155545	No	-	-	-	No	-	-	-
TraesCS3B01G285800	chr3B	457572098	457576429	NoAnnot	No	-	-	-	No	-	-	-	No	-4.39842	0.0449473	0.817095	No	-	-	-
TraesCS3B01G286700	chr3B	458400141	458407519	NoAnnot	Yes	-3.29975	0.0260863	0.873821	No	-	-	-	No	-	-	-	No	-	-	-
TraesCS3B01G287400	chr3B	460162442	460163146	gi|14017583|ref|NP_114270.1|envelope membrane protein (chloroplast) [Triticum aestivum]	No	-	-	-	Yes	2.52058	0.000270256	0.0752609	No	-	-	-	Yes	-1.73149	0.00670138	0.253755
TraesCS3B01G288600	chr3B	463114882	463121683	gi|514744147|ref|XP_004960560.1|PREDICTED: ABC transporter D family member 1 [Setaria italica]	Yes	4.86701	0.0177961	0.873821	No	-	-	-	Yes	-5.77122	0.00390682	0.451206	No	-	-	-
TraesCS3B01G289600	chr3B	464694114	464697641	NoAnnot	No	-	-	-	No	-	-	-	No	-	-	-	No	-1.80747	0.0388773	0.440051
TraesCS3B01G290400	chr3B	466099235	466104250	NoAnnot	Yes	-1.81333	0.0293395	0.873821	No	-	-	-	Yes	2.35507	0.00638854	0.479696	No	-	-	-
TraesCS3B01G291400	chr3B	467046138	467059281	NoAnnot	No	-	-	-	No	-	-	-	No	-	-	-	No	1.30813	0.00816546	0.282035
TraesCS3B01G296000	chr3B	474367097	474371706	NoAnnot	No	-	-	-	Yes	-4.87725	0.0113681	0.335852	No	-	-	-	No	-	-	-
TraesCS3B01G297000	chr3B	476041558	476044952	NoAnnot	No	-	-	-	No	-	-	-	No	-4.56505	0.0274549	0.729455	No	-	-	-
TraesCS3B01G299300	chr3B	479989265	479992833	NoAnnot	No	-	-	-	No	-	-	-	No	-	-	-	No	-1.77339	0.0302202	0.414735
TraesCS3B01G299500	chr3B	480372526	480380070	NoAnnot	No	-	-	-	No	-2.53355	0.027204	0.44322	No	-	-	-	No	-	-	-
TraesCS3B01G299600	chr3B	480424026	480427260	NoAnnot	No	-5.02824	0.0240505	0.873821	No	-	-	-	No	-	-	-	No	-5.19064	0.0195271	0.36699
TraesCS3B01G301000	chr3B	482784381	482784659	NoAnnot	No	-	-	-	No	-	-	-	No	1.2425	0.0435864	0.817095	No	-	-	-
TraesCS3B01G302500	chr3B	486611199	486617961	NoAnnot	No	-	-	-	No	-4.59989	0.0245769	0.43033	No	-	-	-	No	-	-	-
TraesCS3B01G302900	chr3B	487029988	487046287	NoAnnot	No	-	-	-	No	-1.72322	0.0415254	0.528882	No	-	-	-	No	-	-	-
TraesCS3B01G303000	chr3B	487048826	487050207	NoAnnot	No	-	-	-	No	-	-	-	No	-2.39154	0.037694	0.816447	No	-	-	-
TraesCS3B01G311000	chr3B	499628127	499632869	NoAnnot	No	-	-	-	No	-	-	-	No	-	-	-	No	-4.30458	0.0447044	0.456831
TraesCS3B01G311300	chr3B	499810742	499813638	gi|669029716|emb|CDM84006.1|unnamed protein product [Triticum aestivum]	No	-	-	-	No	-	-	-	No	3.13621	0.042653	0.817095	Yes	5.58449	0.0115061	0.301437
TraesCS3B01G311800	chr3B	501112876	501120643	NoAnnot	No	-	-	-	No	-4.43936	0.038781	0.50584	No	-	-	-	No	-	-	-
TraesCS3B01G311900	chr3B	501122938	501129575	NoAnnot	No	-	-	-	No	-	-	-	No	-2.57992	0.0405857	0.817095	No	-	-	-
TraesCS3B01G314000	chr3B	504980328	504986707	NoAnnot	No	-	-	-	No	-	-	-	No	-2.4388	0.03552	0.799383	No	-	-	-
TraesCS3B01G315700	chr3B	507298943	507302266	NoAnnot	No	-	-	-	Yes	1.72527	0.0063008	0.271145	Yes	2.00192	0.00209199	0.451206	No	-	-	-
TraesCS3B01G315800	chr3B	507299749	507301835	NoAnnot	No	-2.5708	0.042826	0.884113	No	-	-	-	No	2.35893	0.0399103	0.817095	No	-	-	-
TraesCS3B01G316000	chr3B	507491355	507497801	NoAnnot	No	-	-	-	No	-	-	-	Yes	-2.94141	0.0378204	0.816447	No	-	-	-
TraesCS3B01G322800	chr3B	522393098	522396819	NoAnnot	No	-	-	-	No	-	-	-	Yes	-3.48632	0.021248	0.679542	No	-	-	-
TraesCS3B01G324300	chr3B	525228190	525235775	gi|299109315|emb|CBH32505.1|ras-related protein, expressed [Triticum aestivum]	Yes	-4.84638	0.020174	0.873821	No	-	-	-	No	-	-	-	Yes	-5.40949	0.00884961	0.290015
TraesCS3B01G325700	chr3B	526691669	526694457	NoAnnot	Yes	-4.85857	0.031017	0.873821	No	-	-	-	No	-	-	-	No	-4.58814	0.0440137	0.456831
TraesCS3B01G326300	chr3B	527169511	527174803	NoAnnot	No	1.84716	0.0311215	0.873821	No	-	-	-	No	-	-	-	Yes	2.39545	0.00923616	0.290015
TraesCS3B01G327600	chr3B	528172848	528177526	NoAnnot	No	-	-	-	No	-	-	-	No	-2.47501	0.0420237	0.817095	No	-	-	-
TraesCS3B01G329100	chr3B	531797235	531801917	NoAnnot	No	-	-	-	No	-2.6873	0.0440271	0.535669	No	-	-	-	No	-	-	-
TraesCS3B01G330200	chr3B	534190493	534192727	NoAnnot	No	-	-	-	No	-4.86053	0.0296658	0.470027	No	-	-	-	No	-	-	-
TraesCS3B01G332200	chr3B	537689384	537693913	NoAnnot	No	-	-	-	No	1.04739	0.0479202	0.551722	No	-	-	-	No	-	-	-
TraesCS3B01G332300	chr3B	537839052	537856048	NoAnnot	No	-	-	-	No	-	-	-	No	-	-	-	Yes	-1.7064	0.0314959	0.418411
TraesCS3B01G332400	chr3B	538818670	538836048	NoAnnot	No	-	-	-	No	-	-	-	No	-	-	-	No	-1.67615	0.0331793	0.427309
TraesCS3B01G333300	chr3B	539660556	539672135	NoAnnot	No	-	-	-	No	-2.0988	0.0325813	0.487521	No	-	-	-	No	-	-	-
TraesCS3B01G335700	chr3B	542116700	542132253	NoAnnot	No	-	-	-	No	1.33054	0.0104615	0.335852	No	-	-	-	No	-	-	-
TraesCS3B01G341600	chr3B	548369654	548375828	NoAnnot	Yes	3.61892	0.00161099	0.847823	No	-	-	-	No	-2.23233	0.0402197	0.817095	No	-	-	-
TraesCS3B01G343400	chr3B	552229984	552232972	NoAnnot	No	-	-	-	No	-1.64608	0.038846	0.50584	No	-	-	-	No	-	-	-
TraesCS3B01G343800	chr3B	552925903	552931306	NoAnnot	No	-	-	-	No	1.53365	0.0436096	0.535669	No	-	-	-	No	-	-	-
TraesCS3B01G347600	chr3B	556868655	556878747	NoAnnot	No	1.40268	0.031762	0.873821	No	-	-	-	No	-	-	-	No	1.31313	0.0431188	0.456831
TraesCS3B01G348200	chr3B	557089800	557099566	NoAnnot	No	-	-	-	No	-1.98584	0.0342969	0.492716	No	-	-	-	No	-	-	-
TraesCS3B01G349900	chr3B	559893857	559896666	NoAnnot	No	-	-	-	No	-4.6267	0.0254161	0.43033	No	-	-	-	No	-	-	-
TraesCS3B01G355200	chr3B	565428424	565435766	gi|669030110|emb|CDM84525.1|unnamed protein product [Triticum aestivum]	No	-	-	-	No	-1.54222	0.0465469	0.546059	No	-	-	-	Yes	1.9758	0.0138317	0.314308
TraesCS3B01G357700	chr3B	568394249	568395454	NoAnnot	No	-	-	-	No	-	-	-	No	-4.56708	0.0253093	0.726735	No	-4.50615	0.0373294	0.429786
TraesCS3B01G358700	chr3B	571297713	571301814	gi|669030142|emb|CDM84572.1|unnamed protein product [Triticum aestivum]	No	-	-	-	No	-	-	-	Yes	1.87809	0.00361811	0.451206	Yes	1.73447	0.00705284	0.253755
TraesCS3B01G358900	chr3B	571302214	571304100	NoAnnot	No	-	-	-	No	-	-	-	Yes	5.55811	3.39301e-07	0.000585972	Yes	5.84997	3.77835e-07	0.000652521
TraesCS3B01G362900	chr3B	574379055	574380596	NoAnnot	Yes	3.1195	0.00196369	0.847823	No	-	-	-	No	-	-	-	No	-	-	-
TraesCS3B01G363800	chr3B	575752882	575753678	NoAnnot	No	-	-	-	No	-	-	-	No	-	-	-	No	-1.06968	0.0438815	0.456831
TraesCS3B01G364400	chr3B	576020689	576022704	gi|669028987|emb|CDM82996.1|unnamed protein product [Triticum aestivum]	Yes	-2.80738	0.0271425	0.873821	No	2.68345	0.0440446	0.535669	Yes	4.11872	0.00251318	0.451206	No	-	-	-
TraesCS3B01G364500	chr3B	576049201	576051213	NoAnnot	No	-	-	-	No	-4.87114	0.0261482	0.438426	No	-	-	-	No	4.61495	0.0393619	0.441415
TraesCS3B01G366000	chr3B	578592207	578599739	NoAnnot	No	-	-	-	No	1.29885	0.0211389	0.417643	No	-	-	-	No	-	-	-
TraesCS3B01G370000	chr3B	581964223	581965765	NoAnnot	No	-	-	-	No	-	-	-	No	-	-	-	Yes	-3.7769	0.0128155	0.304137
TraesCS3B01G370400	chr3B	582463174	582467088	NoAnnot	No	1.62303	0.0371665	0.873821	No	-	-	-	No	-	-	-	No	1.83433	0.0216058	0.374856
TraesCS3B01G373000	chr3B	585829361	585833028	NoAnnot	No	-	-	-	No	-	-	-	No	-	-	-	No	1.39209	0.011469	0.301437
TraesCS3B01G379200	chr3B	597087924	597090275	gi|474377000|gb|EMS64237.1|putative WRKY transcription factor 33 [Triticum urartu]	No	-	-	-	No	-	-	-	No	-	-	-	Yes	2.87386	0.0354763	0.429452
TraesCS3B01G381300	chr3B	598972919	598974886	NoAnnot	No	-	-	-	No	-	-	-	No	-	-	-	Yes	3.45044	0.0238917	0.387664
TraesCS3B01G383800	chr3B	603601598	603607868	gi|669030347|emb|CDM84844.1|unnamed protein product [Triticum aestivum]	No	-	-	-	No	-1.38536	0.0178281	0.405119	No	-	-	-	Yes	1.64982	0.00624696	0.253755
TraesCS3B01G384300	chr3B	604269098	604271062	NoAnnot	No	-	-	-	No	-	-	-	Yes	-3.49754	0.0240489	0.726735	No	-	-	-
TraesCS3B01G384400	chr3B	604271309	604274689	gi|669030343|emb|CDM84840.1|unnamed protein product [Triticum aestivum]	No	-	-	-	No	-3.0885	0.0215723	0.418599	No	-	-	-	Yes	3.8047	0.00570919	0.246494
TraesCS3B01G385000	chr3B	605021416	605026331	NoAnnot	No	-4.18694	0.0412969	0.884113	No	-	-	-	No	-	-	-	No	-4.35434	0.0342747	0.42893
TraesCS3B01G386500	chr3B	606656412	606657572	gi|669030363|emb|CDM84865.1|unnamed protein product [Triticum aestivum]	No	-	-	-	Yes	-4.86803	0.0218737	0.419731	No	-	-	-	No	-	-	-
TraesCS3B01G387000	chr3B	607501415	607522075	NoAnnot	No	-	-	-	No	-3.74146	0.00681677	0.273781	No	-2.7332	0.0264483	0.726735	No	-	-	-
TraesCS3B01G387400	chr3B	609339484	609349655	NoAnnot	No	-	-	-	No	-	-	-	Yes	-5.19388	0.00771373	0.488245	No	-	-	-
TraesCS3B01G388400	chr3B	611176472	611181593	NoAnnot	No	-3.08555	0.0256955	0.873821	No	-	-	-	No	-	-	-	No	-3.03923	0.0292592	0.413501
TraesCS3B01G390700	chr3B	615748962	615751502	NoAnnot	No	1.34912	0.0262876	0.873821	No	-	-	-	No	-	-	-	No	-	-	-
TraesCS3B01G390900	chr3B	616182362	616184245	NoAnnot	No	-	-	-	No	-4.37135	0.0369355	0.500306	No	-	-	-	No	-	-	-
TraesCS3B01G394400	chr3B	621534670	621536229	NoAnnot	Yes	2.49759	0.000673647	0.609716	No	-	-	-	No	-	-	-	Yes	2.23098	0.00174202	0.130803
TraesCS3B01G395000	chr3B	622394731	622400530	NoAnnot	No	-	-	-	No	-	-	-	No	-	-	-	No	1.85052	0.0188394	0.36699
TraesCS3B01G396400	chr3B	625333029	625333477	NoAnnot	No	-	-	-	No	-	-	-	Yes	-3.87225	0.0156822	0.679542	No	-	-	-
TraesCS3B01G398300	chr3B	628721411	628724414	gi|300681420|emb|CBH32512.1|sedoheptulose-1,7-bisphosphatase, chloroplast precursor, expressed [Triticum aestivum]	No	-	-	-	Yes	1.78051	0.0202097	0.417643	No	-	-	-	No	-	-	-
TraesCS3B01G398400	chr3B	629193160	629195163	NoAnnot	No	-	-	-	No	-3.46893	0.0389558	0.50584	No	-	-	-	No	-	-	-
TraesCS3B01G400800	chr3B	633375262	633376665	gi|11096246|gb|AAG30254.1|AF307333_1putative nematode-resistance protein [Hordeum vulgare]	Yes	5.28971	0.0127207	0.873821	No	-	-	-	No	-4.45022	0.0323968	0.777074	No	-	-	-
TraesCS3B01G407400	chr3B	642820212	642824836	NoAnnot	No	-	-	-	No	-	-	-	No	-	-	-	No	2.26356	0.029446	0.413501
TraesCS3B01G410400	chr3B	647177814	647180371	NoAnnot	No	-	-	-	No	1.664	0.0212759	0.417643	No	-	-	-	No	-1.51079	0.0355597	0.429452
TraesCS3B01G413000	chr3B	650063963	650074129	gi|669030583|emb|CDM85159.1|unnamed protein product [Triticum aestivum]	Yes	-4.96721	0.00919962	0.873821	No	-	-	-	No	-	-	-	Yes	-5.39857	0.00456467	0.225234
TraesCS3B01G414400	chr3B	651274609	651280674	gi|669030596|emb|CDM85175.1|unnamed protein product [Triticum aestivum]	No	3.13396	0.0465289	0.884113	No	-	-	-	Yes	-3.71318	0.0151239	0.679542	No	-	-	-
TraesCS3B01G417800	chr3B	654648169	654651767	gi|669030616|emb|CDM85198.1|unnamed protein product [Triticum aestivum]	Yes	-5.5974	0.00506343	0.873821	No	-	-	-	No	-	-	-	No	-4.92656	0.0141985	0.3156
TraesCS3B01G418100	chr3B	655028724	655036592	gi|669030613|emb|CDM85195.1|unnamed protein product [Triticum aestivum]	No	-	-	-	No	-	-	-	Yes	1.88726	0.00589243	0.462556	Yes	1.84164	0.00901164	0.290015
TraesCS3B01G421800	chr3B	658935897	658938520	NoAnnot	No	-	-	-	No	1.40221	0.0212812	0.417643	No	-	-	-	No	-	-	-
TraesCS3B01G422600	chr3B	659572561	659577566	NoAnnot	No	-	-	-	No	-	-	-	No	-	-	-	No	-4.56394	0.0355121	0.429452
TraesCS3B01G423600	chr3B	661197312	661200981	gi|669030356|emb|CDM84858.1|unnamed protein product [Triticum aestivum]	No	-	-	-	Yes	-3.39208	0.032939	0.487521	No	-	-	-	No	-	-	-
TraesCS3B01G424800	chr3B	662796146	662798680	gi|669028153|emb|CDM81845.1|unnamed protein product [Triticum aestivum]	Yes	-3.29689	0.0151279	0.873821	No	-	-	-	No	2.29924	0.043105	0.817095	No	-	-	-
TraesCS3B01G425500	chr3B	663184191	663189835	NoAnnot	No	-	-	-	No	-1.68437	0.0492651	0.556323	No	-	-	-	No	1.77106	0.0433823	0.456831
TraesCS3B01G427500	chr3B	666455053	666460488	gi|669030709|emb|CDM85332.1|unnamed protein product [Triticum aestivum]	No	-4.74191	0.0274931	0.873821	No	-	-	-	No	-	-	-	Yes	-5.44982	0.010837	0.301437
TraesCS3B01G429700	chr3B	669277128	669287228	NoAnnot	No	-	-	-	No	-	-	-	No	-1.85215	0.0203666	0.679542	No	-	-	-
TraesCS3B01G430300	chr3B	669711018	669713385	NoAnnot	No	-	-	-	No	-	-	-	No	-	-	-	No	1.98951	0.0219227	0.374856
TraesCS3B01G430900	chr3B	669918039	669922451	NoAnnot	No	-	-	-	Yes	1.5941	0.0477747	0.551722	No	-	-	-	Yes	-2.12183	0.0149935	0.318189
TraesCS3B01G433400	chr3B	672381887	672383955	gi|669030733|emb|CDM85366.1|unnamed protein product [Triticum aestivum]	Yes	-2.86894	0.0183289	0.873821	No	-	-	-	No	-	-	-	Yes	-3.34706	0.00624232	0.253755
TraesCS3B01G435600	chr3B	673849549	673853307	NoAnnot	No	-3.04451	0.0465862	0.884113	No	-	-	-	No	-	-	-	No	-3.04019	0.0464385	0.465937
TraesCS3B01G438500	chr3B	677740856	677742049	NoAnnot	No	-	-	-	No	-	-	-	No	-4.75843	0.0216769	0.680655	No	-	-	-
TraesCS3B01G440800	chr3B	680420121	680424666	gi|669030787|emb|CDM85447.1|unnamed protein product [Triticum aestivum]	No	-	-	-	Yes	2.66644	0.0249184	0.43033	No	-	-	-	No	-	-	-
TraesCS3B01G447700	chr3B	687025832	687041046	NoAnnot	No	-	-	-	No	-5.18753	0.00813787	0.305524	No	-	-	-	No	4.21627	0.0338492	0.42893
TraesCS3B01G448100	chr3B	688083878	688087600	NoAnnot	No	-	-	-	No	-	-	-	No	-	-	-	No	-4.8828	0.037116	0.429786
TraesCS3B01G448600	chr3B	689162982	689167756	NoAnnot	No	3.39908	0.0379482	0.873821	No	-	-	-	No	-	-	-	No	-	-	-
TraesCS3B01G448800	chr3B	689423884	689427618	gi|669030847|emb|CDM85537.1|unnamed protein product [Triticum aestivum]	No	-	-	-	No	-	-	-	No	-	-	-	Yes	-5.41618	0.011869	0.301437
TraesCS3B01G449800	chr3B	690362963	690368336	NoAnnot	No	-	-	-	No	-	-	-	No	-2.05912	0.00352014	0.451206	No	-	-	-
TraesCS3B01G450500	chr3B	690876370	690878526	gi|157312496|gb|ABV32165.1|UFG1 [Triticum aestivum]	No	-	-	-	Yes	-2.04332	0.035748	0.500306	No	-	-	-	No	-	-	-
TraesCS3B01G451300	chr3B	691750387	691752129	NoAnnot	No	-1.91581	0.0463912	0.884113	No	-	-	-	No	-	-	-	No	-2.08108	0.0312858	0.418411
TraesCS3B01G452400	chr3B	693598171	693602396	NoAnnot	No	-	-	-	Yes	-4.91982	0.0124462	0.335852	No	-	-	-	No	4.41442	0.0287249	0.413501
TraesCS3B01G452600	chr3B	693726178	693736399	NoAnnot	No	-	-	-	No	-1.25569	0.0365784	0.500306	No	-	-	-	No	-	-	-
TraesCS3B01G458900	chr3B	702682149	702686405	gi|669030967|emb|CDM85686.1|unnamed protein product [Triticum aestivum]	No	-	-	-	Yes	-3.39271	0.0249514	0.43033	No	-	-	-	No	-	-	-
TraesCS3B01G461200	chr3B	704324107	704329080	NoAnnot	No	-	-	-	No	1.19025	0.0426165	0.535669	No	-	-	-	No	-	-	-
TraesCS3B01G462800	chr3B	705699031	705703751	NoAnnot	No	-	-	-	No	-	-	-	No	-	-	-	No	-1.56419	0.0341958	0.42893
TraesCS3B01G462900	chr3B	705702223	705707110	gi|326506092|dbj|BAJ91285.1|predicted protein [Hordeum vulgare subsp. vulgare]	No	-	-	-	Yes	1.52221	0.00949335	0.321471	No	-	-	-	No	-	-	-
TraesCS3B01G466500	chr3B	708950606	708953619	NoAnnot	No	-	-	-	No	-	-	-	No	-	-	-	No	-4.31964	0.0347196	0.429452
TraesCS3B01G469100	chr3B	715887306	715892803	gi|669031036|emb|CDM85788.1|unnamed protein product [Triticum aestivum]	No	-4.07015	0.0377892	0.873821	No	-	-	-	No	-	-	-	Yes	-5.41093	0.00520074	0.242748
TraesCS3B01G469900	chr3B	717180717	717181130	NoAnnot	No	-	-	-	No	-	-	-	No	-	-	-	No	-1.20648	0.0472182	0.465937
TraesCS3B01G471500	chr3B	720177311	720178349	NoAnnot	No	-	-	-	Yes	3.90407	0.016462	0.394859	No	-	-	-	No	-	-	-
TraesCS3B01G472400	chr3B	720987028	720992456	NoAnnot	No	-	-	-	No	-	-	-	No	-	-	-	No	1.25843	0.0481325	0.465937
TraesCS3B01G474100	chr3B	723275595	723276461	gi|669031082|emb|CDM85845.1|unnamed protein product [Triticum aestivum]	No	-	-	-	Yes	-5.14199	0.0129662	0.340224	No	-	-	-	No	-	-	-
TraesCS3B01G477300	chr3B	725707334	725708393	NoAnnot	No	-2.15039	0.0265345	0.873821	Yes	2.29447	0.0115959	0.335852	No	1.75617	0.0484727	0.84633	Yes	-2.68868	0.00649011	0.253755
TraesCS3B01G477400	chr3B	725708913	725710668	NoAnnot	No	-	-	-	No	-	-	-	No	-	-	-	No	-2.3343	0.0397645	0.443054
TraesCS3B01G477600	chr3B	726129688	726134728	NoAnnot	No	-	-	-	No	-	-	-	No	-2.70854	0.0155044	0.679542	Yes	-4.4353	0.00208599	0.1475
TraesCS3B01G480900	chr3B	728806464	728806844	NoAnnot	No	2.15011	0.043268	0.884113	No	-	-	-	No	-	-	-	No	-	-	-
TraesCS3B01G481700	chr3B	729167727	729169365	NoAnnot	No	-	-	-	No	-4.58636	0.0199431	0.417643	No	-	-	-	Yes	5.12688	0.0105585	0.301437
TraesCS3B01G482000	chr3B	729377320	729387298	gi|669031143|emb|CDM85935.1|unnamed protein product [Triticum aestivum]	No	-	-	-	No	-	-	-	Yes	1.97312	0.00764062	0.488245	No	1.64483	0.0292875	0.413501
TraesCS3B01G483500	chr3B	730231085	730235345	NoAnnot	No	-2.22099	0.0447046	0.884113	No	3.08828	0.0071349	0.280045	No	2.31324	0.0347499	0.799383	No	-2.99604	0.00946122	0.291777
TraesCS3B01G485700	chr3B	732431285	732432568	NoAnnot	No	-4.65187	0.0447432	0.884113	No	-	-	-	No	-	-	-	No	-	-	-
TraesCS3B01G489100	chr3B	734798547	734816220	NoAnnot	No	-	-	-	No	-4.182	0.00462676	0.225136	No	-	-	-	No	-	-	-
TraesCS3B01G490200	chr3B	736486013	736490559	NoAnnot	No	-	-	-	No	-3.10241	0.0429216	0.535669	No	-	-	-	No	-	-	-
TraesCS3B01G490300	chr3B	736651721	736659246	gi|669031210|emb|CDM86046.1|unnamed protein product [Triticum aestivum]	No	-	-	-	Yes	-4.31271	0.00227286	0.156012	No	-	-	-	Yes	4.07223	0.00444176	0.225234
TraesCS3B01G495500	chr3B	739515648	739517815	NoAnnot	No	-	-	-	No	-	-	-	Yes	4.83024	0.00430283	0.451206	Yes	6.24147	0.00129418	0.111752
TraesCS3B01G496900	chr3B	740502992	740508042	NoAnnot	No	-	-	-	No	-4.60394	0.0314728	0.485299	No	-	-	-	No	-	-	-
TraesCS3B01G497100	chr3B	740540622	740542843	NoAnnot	No	3.37585	0.0498387	0.915653	No	-	-	-	No	-	-	-	No	5.24554	0.015108	0.318189
TraesCS3B01G497500	chr3B	741351752	741352488	NoAnnot	No	-1.33015	0.0312199	0.873821	No	-	-	-	No	-	-	-	No	-	-	-
TraesCS3B01G499400	chr3B	744228112	744273612	NoAnnot	No	-	-	-	No	-3.79812	0.00319799	0.177148	No	-	-	-	No	-	-	-
TraesCS3B01G501900	chr3B	745609566	745611478	gi|475529177|gb|EMT07740.1|Receptor-like protein kinase ANXUR1 [Aegilops tauschii]	No	-	-	-	No	-	-	-	No	-	-	-	Yes	5.89218	0.0038034	0.224523
TraesCS3B01G506600	chr3B	750134510	750138274	gi|474323510|gb|EMS62361.1|Serine/threonine-protein kinase PBS1 [Triticum urartu]	No	-	-	-	No	-	-	-	No	-	-	-	Yes	-3.5961	0.0193166	0.36699
TraesCS3B01G517800	chr3B	760597257	760607951	NoAnnot	No	-4.94447	0.0372251	0.873821	No	-	-	-	No	-	-	-	No	-	-	-
TraesCS3B01G520600	chr3B	763604149	763605303	NoAnnot	No	-4.3632	0.042355	0.884113	No	-	-	-	No	-	-	-	No	-	-	-
TraesCS3B01G521100	chr3B	764465109	764476361	NoAnnot	No	-	-	-	No	-3.25981	0.0118085	0.335852	No	-	-	-	No	-	-	-
TraesCS3B01G523500	chr3B	765994916	766004025	gi|12344|emb|CAA44027.1|rbcL, partial (chloroplast) [Triticum aestivum]	No	-	-	-	Yes	1.65426	0.0131992	0.340224	No	-	-	-	Yes	-1.71715	0.0105747	0.301437
TraesCS3B01G524400	chr3B	766612308	766619788	gi|669031379|emb|CDM86331.1|unnamed protein product [Triticum aestivum]	Yes	-1.78046	0.0457473	0.884113	No	-	-	-	No	-	-	-	No	-	-	-
TraesCS3B01G530200	chr3B	771387169	771392728	NoAnnot	No	-	-	-	No	-	-	-	No	-2.19466	0.0266778	0.726735	No	-	-	-
TraesCS3B01G531300	chr3B	772383323	772386372	NoAnnot	No	-3.7808	0.0206724	0.873821	No	-	-	-	No	-	-	-	No	-	-	-
TraesCS3B01G532000	chr3B	772664329	772674965	gi|188038102|gb|ACD46686.1|cytosolic acetyl-CoA carboxylase [Triticum aestivum]	No	-	-	-	No	-	-	-	No	-1.35052	0.0492959	0.84633	Yes	-1.67718	0.0240381	0.387664
TraesCS3B01G533200	chr3B	773740736	773741571	NoAnnot	No	-	-	-	No	-	-	-	No	2.73526	0.0356413	0.799383	No	-	-	-
TraesCS3B01G537200	chr3B	777036081	777039860	NoAnnot	No	-2.05557	0.0279788	0.873821	No	-	-	-	No	2.65192	0.00588596	0.462556	No	-	-	-
TraesCS3B01G537300	chr3B	777039911	777043668	NoAnnot	Yes	-2.81707	0.00624701	0.873821	No	-	-	-	Yes	2.45287	0.0100711	0.543523	No	-	-	-
TraesCS3B01G539700	chr3B	778874563	778875110	NoAnnot	No	-	-	-	No	-4.39033	0.046796	0.546059	No	-	-	-	No	-	-	-
TraesCS3B01G539800	chr3B	778875843	778899456	NoAnnot	No	-	-	-	No	-2.99046	0.0365281	0.500306	No	-	-	-	No	-	-	-
TraesCS3B01G540400	chr3B	779366493	779368291	gi|669029588|emb|CDM83840.1|unnamed protein product [Triticum aestivum]	No	-	-	-	No	-	-	-	No	-	-	-	Yes	2.10987	0.0130252	0.304137
TraesCS3B01G542300	chr3B	780299047	780299748	NoAnnot	No	-	-	-	No	-	-	-	No	-	-	-	No	4.62098	0.032992	0.427309
TraesCS3B01G543100	chr3B	780352248	780359575	NoAnnot	Yes	5.24919	0.00980578	0.873821	No	-	-	-	No	-4.45998	0.0254939	0.726735	No	-	-	-
TraesCS3B01G544400	chr3B	781835685	781839228	gi|669031517|emb|CDM86534.1|unnamed protein product [Triticum aestivum]	No	-	-	-	No	-	-	-	No	-	-	-	Yes	-3.68967	0.0118514	0.301437
TraesCS3B01G548700	chr3B	784060967	784062672	NoAnnot	No	-4.39829	0.0433019	0.884113	No	-	-	-	No	-	-	-	No	-	-	-
TraesCS3B01G549300	chr3B	784593312	784600894	gi|669029898|emb|CDM84253.1|unnamed protein product [Triticum aestivum]	No	-	-	-	No	-	-	-	No	-	-	-	Yes	-2.51266	0.0218841	0.374856
TraesCS3B01G552800	chr3B	787478862	787485812	gi|669031555|emb|CDM86599.1|unnamed protein product [Triticum aestivum]	No	-	-	-	No	-	-	-	No	-	-	-	Yes	5.69305	0.00704573	0.253755
TraesCS3B01G555600	chr3B	789181560	789185541	NoAnnot	No	-	-	-	No	-	-	-	No	2.22768	0.0199587	0.679542	No	-	-	-
TraesCS3B01G556000	chr3B	789333501	789369239	NoAnnot	No	-	-	-	No	-2.35745	0.0144549	0.367113	No	-	-	-	No	-	-	-
TraesCS3B01G563300	chr3B	796327855	796327959	NoAnnot	No	-	-	-	No	2.70079	0.00154791	0.148513	No	-	-	-	No	-	-	-
TraesCS3B01G564200	chr3B	797453261	797458206	gi|326501514|dbj|BAK02546.1|predicted protein [Hordeum vulgare subsp. vulgare]	No	-	-	-	No	-	-	-	No	-	-	-	Yes	-4.87121	0.0249164	0.387664
TraesCS3B01G564500	chr3B	797590037	797590267	NoAnnot	No	-	-	-	No	-2.56073	0.0122542	0.335852	No	-	-	-	No	-	-	-
TraesCS3B01G566000	chr3B	798345218	798348205	gi|669031647|emb|CDM86745.1|unnamed protein product [Triticum aestivum]	No	-4.41546	0.0276231	0.873821	No	-	-	-	No	-	-	-	Yes	-5.1923	0.00909032	0.290015
TraesCS3B01G566900	chr3B	798549475	798552055	NoAnnot	No	4.43062	0.0258061	0.873821	No	-	-	-	No	-4.48242	0.0208485	0.679542	No	-	-	-
TraesCS3B01G573700	chr3B	804237819	804240717	NoAnnot	No	-4.19419	0.0370437	0.873821	No	-	-	-	No	-	-	-	No	-4.10107	0.0446439	0.456831
TraesCS3B01G574300	chr3B	804666626	804671611	gi|669031741|emb|CDM86883.1|unnamed protein product [Triticum aestivum]	No	-	-	-	Yes	1.77576	0.00886635	0.321471	No	-	-	-	No	-	-	-
TraesCS3B01G574600	chr3B	805003470	805004651	NoAnnot	No	-	-	-	No	-4.45437	0.0490632	0.556323	No	-	-	-	No	-	-	-
TraesCS3B01G575600	chr3B	805641244	805645024	gi|669031718|emb|CDM86850.1|unnamed protein product [Triticum aestivum]	No	-	-	-	No	-	-	-	No	-	-	-	Yes	-3.713	0.0189185	0.36699
TraesCS3B01G576000	chr3B	806067138	806081792	NoAnnot	No	-	-	-	No	-	-	-	Yes	-2.29227	0.0158984	0.679542	No	-	-	-
TraesCS3B01G580400	chr3B	809479669	809483886	NoAnnot	No	-4.50789	0.030301	0.873821	No	-	-	-	No	-	-	-	No	-	-	-
TraesCS3B01G580700	chr3B	809602487	809606420	NoAnnot	No	-	-	-	No	-	-	-	No	1.76302	0.0401723	0.817095	No	-	-	-
TraesCS3B01G580900	chr3B	809625786	809630888	NoAnnot	No	-3.09325	0.0454373	0.884113	No	-4.21995	0.0055165	0.257232	No	-	-	-	No	-	-	-
TraesCS3B01G582100	chr3B	810450715	810455082	gi|21741247|emb|CAD41731.1|OSJNBb0034I13.10 [Oryza sativa Japonica Group]	No	-	-	-	No	-	-	-	Yes	2.55531	0.00540337	0.462556	No	-	-	-
TraesCS3B01G582200	chr3B	810472321	810472533	gi|2239134|emb|CAA74057.1|NDH-A protein, partial (chloroplast) [Hordeum vulgare subsp. vulgare]	No	-	-	-	Yes	2.0954	0.0174579	0.402897	No	-	-	-	No	-	-	-
TraesCS3B01G583000	chr3B	810948315	810954181	NoAnnot	No	-	-	-	Yes	-3.51086	0.0161271	0.392274	No	-	-	-	No	-	-	-
TraesCS3B01G584600	chr3B	811457387	811457497	NoAnnot	No	-	-	-	No	-	-	-	No	-	-	-	No	-1.6063	0.00438405	0.225234
TraesCS3B01G585600	chr3B	812569184	812573207	NoAnnot	No	-	-	-	No	1.90642	0.0305242	0.47923	No	-	-	-	No	-	-	-
TraesCS3B01G588300	chr3B	814446746	814449304	NoAnnot	No	-1.80654	0.0231505	0.873821	No	-	-	-	No	-	-	-	No	-	-	-
TraesCS3B01G589000	chr3B	814699730	814705998	NoAnnot	No	-	-	-	No	-2.51343	0.0383375	0.50584	No	-	-	-	No	-	-	-
TraesCS3B01G591700	chr3B	816170822	816173519	NoAnnot	No	-4.64619	0.0338137	0.873821	No	-	-	-	No	-	-	-	No	-	-	-
TraesCS3B01G593900	chr3B	817408885	817413936	NoAnnot	No	-	-	-	No	-4.56657	0.0313056	0.485299	No	-	-	-	No	-	-	-
TraesCS3B01G594400	chr3B	817710500	817713228	NoAnnot	No	-	-	-	No	-5.39767	0.0112389	0.335852	No	-	-	-	No	-	-	-
TraesCS3B01G596400	chr3B	819298156	819301208	NoAnnot	No	-4.62922	0.0244515	0.873821	No	-	-	-	No	-	-	-	No	-	-	-
TraesCS3B01G597900	chr3B	819930084	819934420	gi|326502326|dbj|BAJ95226.1|predicted protein [Hordeum vulgare subsp. vulgare]	No	-	-	-	Yes	-2.33446	0.0336067	0.487721	No	-	-	-	No	-	-	-
TraesCS3B01G600100	chr3B	820789324	820795599	gi|475532708|gb|EMT08267.1|AP-3 complex subunit beta-2 [Aegilops tauschii]	No	-	-	-	Yes	-5.23054	0.00943825	0.321471	No	-	-	-	No	4.1915	0.0442567	0.456831
TraesCS3B01G602400	chr3B	822535369	822542905	gi|475574485|gb|EMT16994.1|Cysteine-rich receptor-like protein kinase 27 [Aegilops tauschii]	Yes	3.63788	0.0262059	0.873821	No	-	-	-	No	-	-	-	No	-	-	-
TraesCS3B01G611600	chr3B	829273469	829274381	NoAnnot	No	-5.12609	0.0294543	0.873821	No	-	-	-	No	-	-	-	No	-	-	-
