# Supplementary material for: A large-scale multiomics analysis of wheat stem solidness and the wheat stem sawfly feeding response, and syntenic associations in barley, Brachypodium, and rice
Source: Funct Integr Genomics. 2018 Feb 22;18(3):241–59. doi: 10.1007/s10142-017-0585-5 (PMC5908820; doi:10.1007/s10142-017-0585-5)
Supplement: Supplementary file 2 — (a) Genome-wide coding targets for putative miRNAs from the T. aestivum WSS response loci. (b) Genome-wide coding targets for putative miRNAs from the T. turgidum durum WSS response loci. (c) Genome-wide coding targets for putative miRNAs from the T. turgidum dicoccoides WSS response loci. (XLSX 20 kb) [file 10142_2017_585_MOESM2_ESM.xlsx]

## Sheet: Sheet1
Supplementary Table S3. Colinearity within the wheat Qss-3BL locus with Brachypodium, rice and barley.
Wheat Transcript	Start	End	Annotation	Bd_ortholog	Bd_start	Bd_end	Bd_annotation	Os_ortholog	Os_start	Os_end	Os_annotation	Hv_ortholog	Hv_start	Hv_end	Hv_annotation
TRIDC3BG083860	823308189	823309316	Mitochondrial substrate carrier family protein	Bradi2g61677.1	58665210	58666550	Mitochondrial substrate carrier family protein	Os01g0964900	42546555	42547947	Mitochondrial substrate carrier family protein	-	-	-	-
TRIDC3BG083870	823314259	823315322	DNA-directed RNA polymerase V subunit 1	-	-	-	-	Os01g0965000	42548799	42555818	DNA-directed RNA polymerase subunit	-	-	-	-
TRIDC3BG083940	823563770	823567217	Uridylate kinase	Bradi2g61710.1	58679299	58689449	Uridylate kinase	Os01g0965400	42561773	42565949	Chloroplast-targeted UMP kinase	HORVU3Hr1G112590	686680165	686683878	unknown protein
TRIDC3BG083950	823573348	823575745	Histone-lysine N-methyltransferase ATXR6	Bradi2g61717.1	58693840	58699114	Arabidopsis Trthorax-Relate Protein 5	Os01g0965500	42566799	42572038	Histone-lysine N-methyltransferase ATXR5	-	-	-	-
TRIDC3BG083960	823698381	823706862	General transcription factor IIE subunit 1	-	-	-	-	-	-	-	-	HORVU3Hr1G112720	686961588	686973293	unknown protein
TRIDC3BG083970	823730234	823731085	R3H and coiled-coil domain-containing protein 1	Bradi2g61727.1	58700635	58703518	unknown protein	Os01g0965600	42573783	42576774	Similar to growth inhibition and differentiation-related protein 88	HORVU3Hr1G112760	687068709	687071810	unknown protein
TRIDC3BG084000	823840751	823842129	Cytochrome P450 superfamily protein	-	-	-	-	-	-	-	-	HORVU3Hr1G112810	687144826	687146385	Cytochrome P450 71A4
TRIDC3BG084080	824117546	824121332	FBD-associated F-box protein	-	-	-	-	-	-	-	-	HORVU3Hr1G113000	687491946	687494257	unknown protein
TRIDC3BG084230	824569762	824571281	Nuclear transport factor 2 (NTF2) family protein	Bradi2g61767.1	58728821	58729896	Nuclear transport factor 2 (NTF2) family protein	Os01g0965900	42586192	42589290	unknown protein	HORVU3Hr1G113020	687501754	687504159	unknown protein
TRIDC3BG084280	824643910	824644505	YGGT family, conserved hypothetical integral membrane protein	Bradi2g61790.1	58742744	58743471	Cofactor assembly, complex C (B6F)	Os01g0966200	42612719	42613597	Protein of unknown function YGGT family protein/Cofactor Assembly of Complex C Subunit B CCB3	-	-	-	-
TRIDC3BG084290	824644965	824648438	Mitochondrial processing peptidase alpha subunit	-	-	-	-	-	-	-	-	HORVU3Hr1G113060	687526758	687543507	unknown protein
TRIDC3BG084300	824649017	824650822	Leucine-rich repeat-containing protein 23	Bradi2g61810.1	58747648	58750933	unknown protein	Os01g0966400	42617430	42620683	Leucine-rich repeat, SDS22 containing protein	HORVU3Hr1G113080	687543729	687548547	unknown protein
TRIDC3BG084310	824652832	824655310	Vacuolar protein sorting-associated protein 55 homolog	-	-	-	-	Os01g0966500	42620787	42623707	Similar to Vacuolar protein sorting 55 containing protein	-	-	-	-
TRIDC3BG084350	824760378	824765379	Ankyrin repeat family protein	Bradi2g62190.1	58949069	58951871	unknown protein	-	-	-	-	-	-	-	-
TRIDC3BG084400	825035387	825038248	Diphosphomevalonate decarboxylase	Bradi2g61850.1	58772918	58777108	unknown protein	-	-	-	-	-	-	-	-
TRIDC3BG084410	825170095	825177443	unknown protein	Bradi2g61842.1	58763970	58771261	unknown protein	Os01g0967100	42645003	42653076	Glycoside hydrolase, family 15 domain containing protein	-	-	-	-
TRIDC3BG084490	825627657	825628611	Rho GTPase-activating protein 2	Bradi2g61837.1	58761792	58762794	unknown protein	Os01g0967200	42653450	42654732	Similar to Rac GTPase activating protein 1	-	-	-	-
TRIDC3BG084500	825662208	825664620	Small nuclear ribonucleoprotein family protein	-	-	-	-	-	-	-	-	HORVU3Hr1G113110	687719679	687722557	small nuclear ribonucleo Sm D2
TRIDC3BG084550	825702965	825703640	Beta-fructofuranosidase, insoluble isoenzyme 4	Bradi2g61830.1	58754539	58758168	unknown protein	Os01g0966700	42625277	42629396	Similar to Beta-fructofuranosidase	-	-	-	-
TRIDC3BG084580	825737995	825739065	Late embryogenesis abundant protein-related protein	-	-	-	-	Os01g0968300	42705480	42706937	Root cap family protein	HORVU3Hr1G113450	688500045	688501255	unknown protein
TRIDC3BG084590	825888300	825889103	Late embryogenesis abundant protein-related protein	-	-	-	-	Os01g0968300	42705480	42706937	Root cap family protein	-	-	-	-
TRIDC3BG084600	825892979	825894068	Late embryogenesis abundant protein-related protein	-	-	-	-	Os01g0968300	42705480	42706937	Root cap family protein	HORVU3Hr1G113430	688446890	688449490	unknown protein
TRIDC3BG084800	827160270	827161287	Late embryogenesis abundant protein-related protein	-	-	-	-	Os01g0968300	42705480	42706937	Root cap family protein	HORVU3Hr1G113560	688723409	688724697	unknown protein
TRIDC3BG084810	827162979	827164235	Late embryogenesis abundant protein-related protein	-	-	-	-	Os01g0968400	42709652	42711094	Root cap family protein	-	-	-	-
TRIDC3BG084840	827220895	827221388	Disease resistance protein RGA2	-	-	-	-	-	-	-	-	HORVU3Hr1G113640	688839243	688844859	NBS-LRR protein
TRIDC3BG084860	827241400	827247798	BTB/POZ domain-containing protein FBL11	Bradi2g61920.1	58800344	58806878	BTB	Os01g0968600	42714680	42720518	BTB/POZ domain-containing protein FBL11	-	-	-	-
TRIDC3BG084880	827305910	827307231	Disease resistance protein (CC-NBS-LRR class) family	-	-	-	-	-	-	-	-	HORVU3Hr1G113780	689059497	689066612	unknown protein
TRIDC3BG084890	827354220	827355166	Disease resistance protein	-	-	-	-	-	-	-	-	HORVU3Hr1G113800	689087039	689090224	unknown protein
TRIDC3BG085000	827417492	827420043	Disease resistance protein	-	-	-	-	-	-	-	-	HORVU3Hr1G113780	689059497	689066612	unknown protein
TRIDC3BG085030	827430841	827432746	Disease resistance protein	-	-	-	-	-	-	-	-	HORVU3Hr1G113780	689059497	689066612	unknown protein
TRIDC3BG085040	827434937	827435568	Disease resistance protein RPP13	-	-	-	-	-	-	-	-	HORVU3Hr1G113780	689059497	689066612	unknown protein
TRIDC3BG085090	827661659	827663877	Disease resistance protein	-	-	-	-	-	-	-	-	HORVU3Hr1G113780	689059497	689066612	unknown protein
TRIDC3BG085140	827808273	827809652	Disease resistance protein	-	-	-	-	-	-	-	-	HORVU3Hr1G113800	689087039	689090224	unknown protein
TRIDC3BG085160	827866831	827867848	Disease resistance protein (CC-NBS-LRR class) family	-	-	-	-	-	-	-	-	HORVU3Hr1G113800	689087039	689090224	unknown protein
TRIDC3BG085190	827983285	827984444	unknown protein	Bradi2g61930.1	58810380	58812452	unknown protein	-	-	-	-	-	-	-	-
TRIDC3BG085200	827988160	827991906	Bifunctional polymyxin resistance protein ArnA	Bradi2g61940.1	58812902	58816326	hydroxymethyl-, formyl- and related transferase activity	Os01g0969100	42737623	42741130	NAD(P)-binding domain containing protein	-	-	-	-
TRIDC3BG085270	828429259	828431146	Cytochrome b5	-	-	-	-	Os01g0971500	42857720	42859542	Cytochrome b5	-	-	-	-
TRIDC3BG085280	828431933	828436389	Glycerol-3-phosphate dehydrogenase [NAD(+)]	Bradi2g62030.1	58853388	58855121	unknown protein	Os01g0971600	42859664	42865608	Glycerol-3-phosphate dehydrogenase [NAD(+)]	HORVU3Hr1G114350	690847064	690854612	unknown protein
TRIDC3BG085300	828441051	828443883	Pentatricopeptide repeat-containing protein	-	-	-	-	-	-	-	-	HORVU3Hr1G114340	690841365	690845185	unknown protein
TRIDC3BG085400	828788837	828791675	Malignant T-cell-amplified sequence 1	-	-	-	-	-	-	-	-	HORVU3Hr1G113950	689856270	689863610	unknown protein
TRIDC3BG085420	828792875	828796381	Eukaryotic translation initiation factor 4E	Bradi2g61950.1	58817682	58821027	RNA 7-methylguanosine cap binding/Translation initiation factor activity	Os01g0970400	42810884	42814246	Eukaryotic translation initiation factor 4E-1	-	-	-	-
TRIDC3BG085480	829074821	829076297	Polyketide cyclase / dehydrase and lipid transport protein	Bradi2g62090.1	58875374	58877639	Polyketide cyclase / dehydrase and lipid transport protein	Os01g0971700	42869480	42871642	Polyketide cyclase / dehydrase and lipid transport domain containing protein	-	-	-	-
TRIDC3BG085570	829361395	829365223	Protein of unknown function (DUF707)	-	-	-	-	Os01g0971200	42847184	42851966	Protein of unknown function DUF707 family protein	-	-	-	-
TRIDC3BG085590	829368339	829370832	Auxin efflux carrier family protein	Bradi2g61980.1	58833248	58835419	Auxin efflux carrier family protein	-	-	-	-	-	-	-	-
TRIDC3BG085610	829430366	829432146	Pentatricopeptide repeat 336	Bradi2g61970.1	58829102	58831081	Pentatricopeptide repeat (PPR) superfamily protein	-	-	-	-	-	-	-	-
TRIDC3BG085620	829433498	829434318	unknown protein	-	-	-	-	-	-	-	-	HORVU3Hr1G114250	690418017	690418964	unknown protein
TRIDC3BG085630	829436512	829438788	ATP-dependent RNA helicase DeaD	Bradi2g61960.1	58823485	58826449	ATP-dependent RNA helicase activity	Os01g0970600	42820120	42824081	DEAD-box ATP-dependent RNA helicase 58	-	-	-	-
TRIDC3BG085640	829439205	829441522	Transcription initiation factor IIA subunit 2	Bradi2g61960.1	58823485	58826449	ATP-dependent RNA helicase activity	Os01g0970600	42820120	42824081	DEAD-box ATP-dependent RNA helicase 58	-	-	-	-
TRIDC3BG085650	829444408	829446178	Transcription initiation factor IIA subunit 2	Bradi2g61960.1	58823485	58826449	ATP-dependent RNA helicase activity	-	-	-	-	-	-	-	-
TRIDC3BG085720	830122561	830123509	Heavy metal transport/detoxification superfamily protein	-	-	-	-	-	-	-	-	HORVU3Hr1G114920	691998387	692006911	unknown protein
TRIDC3BG085750	830156758	830158819	12S seed storage globulin 1	-	-	-	-	Os01g0976200	43135180	43136679	11-S plant seed storage protein family protein	-	-	-	-
TRIDC3BG085920	831044969	831046496	Zinc transporter 1	-	-	-	-	Os01g0972200	42904522	42906430	Zinc transporter 2 precursor (ZRT/IRT-like protein 2)	HORVU3Hr1G114990	692260169	692262484	zinc transporter
TRIDC3BG085980	831502719	831505834	WD-40 repeat family protein	Bradi2g62140.1	58928256	58931402	FIZZY-related 3/Ubiquitin-protein ligase activity	Os01g0972900	42948370	42951670	Uncharacterized protein/Ubiquitin-protein ligase activity	HORVU3Hr1G115170	692797735	692801414	unknown protein
TRIDC3BG086110	832279355	832284370	Pentatricopeptide repeat-containing protein	Bradi2g62180.1	58946413	58948881	Tetratricopeptide repeat (TPR)-like superfamily protein	-	-	-	-	-	-	-	-
TRIDC3BG086120	832285197	832289961	Telomere repeat-binding protein 5	Bradi2g62170.1	58941190	58946113	MYB-related transcription factor	-	-	-	-	-	-	-	-
TRIDC3BG086130	832296046	832296611	Rab5-interacting family protein	-	-	-	-	-	-	-	-	HORVU3Hr1G115450	693254210	693254768	unknown protein
TRIDC3BG086200	832462176	832463539	Pectinesterase 11	-	-	-	-	-	-	-	-	HORVU3Hr1G115650	693542355	693544417	unknown protein
TRIDC3BG086340	833036685	833039178	alpha/beta-Hydrolases superfamily protein	-	-	-	-	-	-	-	-	HORVU3Hr1G115800	693893726	693895411	unknown protein
TRIDC3BG086360	833311442	833315652	Ankyrin repeat family protein	Bradi2g62190.1	58949069	58951871	unknown protein	-	-	-	-	-	-	-	-
TRIDC3BG086370	833324363	833327465	Kinetochore protein spc25	Bradi2g62257.1	58973448	58976633	unknown protein	Os01g0973200	42966006	42969100	unknown protein	-	-	-	-
TRIDC3BG086390	833410411	833417858	AP-3 complex subunit beta-2	Bradi2g62270.1	58976964	58982578	Protein affected trafficking 2	Os01g0973300	42969296	42975859	AP3-complex subunit beta-A	-	-	-	-
TRIDC3BG086420	833471636	833473995	Dual-specificity RNA methyltransferase RlmN	Bradi2g62280.1	58982634	58985226	Radical SAM superfamily protein	Os01g0973400	42976101	42978772	Radical SAM domain-containing protein	-	-	-	-
TRIDC3BG086510	834115507	834117890	Protein of unknown function (DUF506)	Bradi2g62310.1	59002920	59005502	Protein of unknown function (DUF506)	-	-	-	-	-	-	-	-
TRIDC3BG086540	834278312	834279220	undescribed protein	-	-	-	-	-	-	-	-	HORVU3Hr1G115990	694854886	694908686	metallothionein 2C
TRIDC3BG086580	834354104	834355541	12S seed storage globulin 2	-	-	-	-	Os01g0976200	43135180	43136679	11-S plant seed storage protein family protein	-	-	-	-
TRIDC3BG086610	834443909	834445752	12S seed storage globulin 1	-	-	-	-	Os01g0976200	43135180	43136679	11-S plant seed storage protein family protein	-	-	-	-
TRIDC3BG086670	834649174	834650437	unknown protein	Bradi2g62330.1	59013927	59025276	unknown protein	Os01g0974300	43048199	43057805	unknown protein	-	-	-	-
TRIDC3BG086710	834691153	834693605	Very-long-chain (3R)-3-hydroxyacyl-CoA dehydratase 2	-	-	-	-	-	-	-	-	HORVU3Hr1G116200	695452152	695454966	unknown protein
TRIDC3BG086810	835176160	835177639	Ankyrin repeat family protein	-	-	-	-	-	-	-	-	HORVU3Hr1G116350	695723119	695725591	unknown protein
TRIDC3BG086920	835571248	835573579	Pectin acetylesterase 5	-	-	-	-	-	-	-	-	HORVU3Hr1G116450	695918307	695922378	unknown protein
TRIDC3BG086940	835592580	835595258	Pectin acetylesterase 7	Bradi2g62427.1	59071531	59073976	unknown protein	-	-	-	-	HORVU3Hr1G116470	695932421	695936009	unknown protein
TRIDC3BG087000	835694881	835695863	Histone H2A	-	-	-	-	Os01g0974701	43070472	43071491	Similar to RNA-binding glycine rich protein (RGP-2)	-	-	-	-
TRIDC3BG087100	835862409	835866315	Kelch-like protein 25	-	-	-	-	-	-	-	-	HORVU3Hr1G116690	696208111	696212192	unknown protein
TRIDC3BG087110	835866797	835868688	Inorganic pyrophosphatase	-	-	-	-	Os01g0974800	43071704	43075497	Inorganic diphosphatase	-	-	-	-
TRIDC3BG087140	836134473	836136404	Domain of unknown function (DUF966)	-	-	-	-	-	-	-	-	HORVU3Hr1G116730	696247676	696250867	unknown protein
TRIDC3BG087210	836726255	836726797	MADS-box transcription factor family protein	-	-	-	-	-	-	-	-	HORVU3Hr1G116800	696463883	696464425	unknown protein
TRIDC3BG087240	836942035	836968326	Vacuolar fusion protein MON1 homolog A	Bradi2g62532.1	59128571	59132651	SAND family protein/Vesicle-mediated transport	Os01g0976000	43119037	43124677	Vacuolar fusion protein MON1 domain containing protein	HORVU3Hr1G116880	696630615	696638810	SAND isoform X2
TRIDC3BG087320	837330717	837332647	Lipid A export ATP-binding/permease protein MsbA	-	-	-	-	Os01g0976100	43124919	43133458	ABC transporter-like domain containing protein	HORVU3Hr1G117180	697557441	697569199	ABC transporter B family member 20
TRIDC3BG087330	837344439	837348360	Chaperone protein DnaJ	-	-	-	-	-	-	-	-	HORVU3Hr1G117190	697569825	697576260	unknown protein
TRIDC3BG087340	837434200	837436127	Uncharacterised conserved protein UCP015417, vWA	Bradi2g62560.1	59149936	59151795	unknown protein	-	-	-	-	-	-	-	-
TRIDC3BG087680	840667926	840675158	Kinase interacting (KIP1-like) family protein	Bradi2g62610.1	59183932	59192980	unknown protein	Os01g0976450	43142673	43145745	SET domain domain containing protein	-	-	-	-
TRIDC3BG087700	840967905	840968480	Disease resistance-responsive (dirigent-like protein) family protein	Bradi2g59970.1	57460381	57460950	unknown protein	-	-	-	-	HORVU3Hr1G117860	699524133	699524817	unknown protein
TRIDC3BG087720	841021047	841023966	Protein phosphatase 2C family protein	-	-	-	-	Os01g0976700	43162419	43165943	Protein phosphatase 2C-like protein	-	-	-	-
TRIDC3BG087740	841070355	841073667	Protein kinase family protein	Bradi2g62670.1	59210078	59214798	leucine-rich repeat protein kinase, putative, expressed, subfamily LRR-Ic	Os01g0976900	NA	NA	Protein kinase family protein	-	-	-	-
