# Supplementary material for: A large-scale multiomics analysis of wheat stem solidness and the wheat stem sawfly feeding response, and syntenic associations in barley, Brachypodium, and rice
Source: Funct Integr Genomics. 2018 Feb 22;18(3):241–59. doi: 10.1007/s10142-017-0585-5 (PMC5908820; doi:10.1007/s10142-017-0585-5)
Supplement: Supplementary file 3 — Differentially expressed transcripts between two hexaploid wheat genotypes with different stem solidness, with and without WSS infestation. (XLSX 540 kb) [file 10142_2017_585_MOESM3_ESM.xlsx]

## Sheet: Sayfa1
Supplementary Table S3a. Genome-wide coding targets for the putative miRNAs from T. aestivum WSS response loci
miRNA_Acc.	Target_Acc.	Expectation	UPE$	miRNA_start	miRNA_end	Target_start	Target_end	miRNA_aligned_fragment	Target_aligned_fragment	Inhibition	Target_Desc.	Multiplicity
miR1120	TraesCS3D01G482500.1	0.0	-1.0	1	24	1220	1243	ACGUUCUUAUAUUAUGGGACGGAG	CUCCGUCCCAUAAUAUAAGAACGU	Cleavage	unnamed protein product [Triticum aestivum]	1
miR1120	TraesCS3D01G482500.1	0.0	-1.0	1	24	1220	1243	ACGUUCUUAUAUUAUGGGACUGAG	CUCCGUCCCAUAAUAUAAGAACGU	Cleavage	unnamed protein product [Triticum aestivum]	1
miR1120	TraesCS7A01G005800.1	0.0	-1.0	1	24	611	634	ACAUUCUUAUAUUAUGGGACGGAG	CUCCGUCCCAUAAUAUAAGAAUGU	Cleavage	Disease resistance protein RPM1 [Aegilops tauschii]	1
miR1120	TraesCS7A01G005800.1	0.0	-1.0	1	24	611	634	ACAUUCUUAUAUUAUGGGACGGAG	CUCCGUCCCAUAAUAUAAGAAUGU	Cleavage	Disease resistance protein RPM1 [Aegilops tauschii]	1
miR1127	TraesCS6A01G380400.1	0.0	-1.0	1	19	347	365	UCCCUUCGUUCGGAAUUAC	GUAAUUCCGAACGAAGGGA	Cleavage	-	1
miR1127	TraesCS2A01G017400.1	0.0	-1.0	1	19	1037	1055	UCCCUCCGUUCCGAAUUAC	GUAAUUCGGAACGGAGGGA	Cleavage	-	1
miR1127	TraesCS7D01G293800.2	0.0	-1.0	1	19	430	448	UCCCUCCGUUCGGAAUUAC	GUAAUUCCGAACGGAGGGA	Cleavage	-	1
miR1127	TraesCS1D01G409900.1	0.0	-1.0	1	19	407	425	UCCCUCCGUUCGGAAUUAC	GUAAUUCCGAACGGAGGGA	Cleavage	AP-2 complex subunit beta [Aegilops tauschii]	1
miR1127	TraesCS3B01G610700.1	0.0	-1.0	1	19	248	266	UCCCUCCGUUCGGAAUUAC	GUAAUUCCGAACGGAGGGA	Cleavage	unnamed protein product [Triticum aestivum]	1
miR1127	TraesCS7D01G293800.1	0.0	-1.0	1	19	734	752	UCCCUCCGUUCGGAAUUAC	GUAAUUCCGAACGGAGGGA	Cleavage	-	1
miR1127	TraesCS6B01G449300.1	0.0	-1.0	1	19	985	1003	UCCCUCCGUUCGGAAUUAC	GUAAUUCCGAACGGAGGGA	Cleavage	-	1
miR1127	TraesCS7D01G293800.2	0.0	-1.0	1	19	430	448	UCCCUCCGUUCGGAAUUAC	GUAAUUCCGAACGGAGGGA	Cleavage	-	1
miR1127	TraesCS1D01G409900.1	0.0	-1.0	1	19	407	425	UCCCUCCGUUCGGAAUUAC	GUAAUUCCGAACGGAGGGA	Cleavage	AP-2 complex subunit beta [Aegilops tauschii]	1
miR1127	TraesCS3B01G610700.1	0.0	-1.0	1	19	248	266	UCCCUCCGUUCGGAAUUAC	GUAAUUCCGAACGGAGGGA	Cleavage	unnamed protein product [Triticum aestivum]	1
miR1127	TraesCS7D01G293800.1	0.0	-1.0	1	19	734	752	UCCCUCCGUUCGGAAUUAC	GUAAUUCCGAACGGAGGGA	Cleavage	-	1
miR1127	TraesCS6B01G449300.1	0.0	-1.0	1	19	985	1003	UCCCUCCGUUCGGAAUUAC	GUAAUUCCGAACGGAGGGA	Cleavage	-	1
miR1127	TraesCS7D01G293800.2	0.0	-1.0	1	19	430	448	UCCCUCCGUUCGGAAUUAC	GUAAUUCCGAACGGAGGGA	Cleavage	-	1
miR1127	TraesCS1D01G409900.1	0.0	-1.0	1	19	407	425	UCCCUCCGUUCGGAAUUAC	GUAAUUCCGAACGGAGGGA	Cleavage	AP-2 complex subunit beta [Aegilops tauschii]	1
miR1127	TraesCS3B01G610700.1	0.0	-1.0	1	19	248	266	UCCCUCCGUUCGGAAUUAC	GUAAUUCCGAACGGAGGGA	Cleavage	unnamed protein product [Triticum aestivum]	1
miR1127	TraesCS7D01G293800.1	0.0	-1.0	1	19	734	752	UCCCUCCGUUCGGAAUUAC	GUAAUUCCGAACGGAGGGA	Cleavage	-	1
miR1127	TraesCS6B01G449300.1	0.0	-1.0	1	19	985	1003	UCCCUCCGUUCGGAAUUAC	GUAAUUCCGAACGGAGGGA	Cleavage	-	1
miR1127	TraesCS7D01G293800.2	0.0	-1.0	1	19	430	448	UCCCUCCGUUCGGAAUUAC	GUAAUUCCGAACGGAGGGA	Cleavage	-	1
miR1127	TraesCS1D01G409900.1	0.0	-1.0	1	19	407	425	UCCCUCCGUUCGGAAUUAC	GUAAUUCCGAACGGAGGGA	Cleavage	AP-2 complex subunit beta [Aegilops tauschii]	1
miR1127	TraesCS3B01G610700.1	0.0	-1.0	1	19	248	266	UCCCUCCGUUCGGAAUUAC	GUAAUUCCGAACGGAGGGA	Cleavage	unnamed protein product [Triticum aestivum]	1
miR1127	TraesCS7D01G293800.1	0.0	-1.0	1	19	734	752	UCCCUCCGUUCGGAAUUAC	GUAAUUCCGAACGGAGGGA	Cleavage	-	1
miR1127	TraesCS6B01G449300.1	0.0	-1.0	1	19	985	1003	UCCCUCCGUUCGGAAUUAC	GUAAUUCCGAACGGAGGGA	Cleavage	-	1
miR1127	TraesCS7D01G293800.2	0.0	-1.0	1	19	430	448	UCCCUCCGUUCGGAAUUAC	GUAAUUCCGAACGGAGGGA	Cleavage	-	1
miR1127	TraesCS1D01G409900.1	0.0	-1.0	1	19	407	425	UCCCUCCGUUCGGAAUUAC	GUAAUUCCGAACGGAGGGA	Cleavage	AP-2 complex subunit beta [Aegilops tauschii]	1
miR1127	TraesCS3B01G610700.1	0.0	-1.0	1	19	248	266	UCCCUCCGUUCGGAAUUAC	GUAAUUCCGAACGGAGGGA	Cleavage	unnamed protein product [Triticum aestivum]	1
miR1127	TraesCS7D01G293800.1	0.0	-1.0	1	19	734	752	UCCCUCCGUUCGGAAUUAC	GUAAUUCCGAACGGAGGGA	Cleavage	-	1
miR1127	TraesCS6B01G449300.1	0.0	-1.0	1	19	985	1003	UCCCUCCGUUCGGAAUUAC	GUAAUUCCGAACGGAGGGA	Cleavage	-	1
miR1127	TraesCS3A01G327800.1	0.0	-1.0	1	19	773	791	UCCCUCCGUUCGGAAUUAG	CUAAUUCCGAACGGAGGGA	Cleavage	-	1
miR1127	TraesCS7D01G293800.2	0.0	-1.0	1	19	430	448	UCCCUCCGUUCGGAAUUAC	GUAAUUCCGAACGGAGGGA	Cleavage	-	1
miR1127	TraesCS1D01G409900.1	0.0	-1.0	1	19	407	425	UCCCUCCGUUCGGAAUUAC	GUAAUUCCGAACGGAGGGA	Cleavage	AP-2 complex subunit beta [Aegilops tauschii]	1
miR1127	TraesCS3B01G610700.1	0.0	-1.0	1	19	248	266	UCCCUCCGUUCGGAAUUAC	GUAAUUCCGAACGGAGGGA	Cleavage	unnamed protein product [Triticum aestivum]	1
miR1127	TraesCS7D01G293800.1	0.0	-1.0	1	19	734	752	UCCCUCCGUUCGGAAUUAC	GUAAUUCCGAACGGAGGGA	Cleavage	-	1
miR1127	TraesCS6B01G449300.1	0.0	-1.0	1	19	985	1003	UCCCUCCGUUCGGAAUUAC	GUAAUUCCGAACGGAGGGA	Cleavage	-	1
miR1127	TraesCS7D01G293800.2	0.0	-1.0	1	19	430	448	UCCCUCCGUUCGGAAUUAC	GUAAUUCCGAACGGAGGGA	Cleavage	-	1
miR1127	TraesCS1D01G409900.1	0.0	-1.0	1	19	407	425	UCCCUCCGUUCGGAAUUAC	GUAAUUCCGAACGGAGGGA	Cleavage	AP-2 complex subunit beta [Aegilops tauschii]	1
miR1127	TraesCS3B01G610700.1	0.0	-1.0	1	19	248	266	UCCCUCCGUUCGGAAUUAC	GUAAUUCCGAACGGAGGGA	Cleavage	unnamed protein product [Triticum aestivum]	1
miR1127	TraesCS7D01G293800.1	0.0	-1.0	1	19	734	752	UCCCUCCGUUCGGAAUUAC	GUAAUUCCGAACGGAGGGA	Cleavage	-	1
miR1127	TraesCS6B01G449300.1	0.0	-1.0	1	19	985	1003	UCCCUCCGUUCGGAAUUAC	GUAAUUCCGAACGGAGGGA	Cleavage	-	1
miR1127	TraesCS2A01G017400.1	0.0	-1.0	1	19	1037	1055	UCCCUCCGUUCCGAAUUAC	GUAAUUCGGAACGGAGGGA	Cleavage	-	1
miR1130	TraesCS5D01G261800.1	0.0	-1.0	1	23	939	961	CCUCCGUCCCAUAAUGUAAGACG	CGUCUUACAUUAUGGGACGGAGG	Cleavage	-	1
miR1130	TraesCS5D01G261800.1	0.0	-1.0	1	23	939	961	CCUCCGUCCCAUAAUGUAAGACG	CGUCUUACAUUAUGGGACGGAGG	Cleavage	-	1
miR1130	TraesCS5D01G261800.1	0.0	-1.0	1	23	939	961	CCUCCGUCCCAUAAUGUAAGACA	CGUCUUACAUUAUGGGACGGAGG	Cleavage	-	1
miR1130	TraesCS5D01G261800.1	0.0	-1.0	1	23	939	961	CCUCCGUCCCAUAAUGUAAGACG	CGUCUUACAUUAUGGGACGGAGG	Cleavage	-	1
miR1130	TraesCS5D01G261800.1	0.0	-1.0	1	23	939	961	CCUCCGUCCCAUAAUGUAAGACG	CGUCUUACAUUAUGGGACGGAGG	Cleavage	-	1
miR1133	TraesCS2B01G363100.1	0.0	-1.0	1	22	866	887	CAUAUACUCCCUCCGUCCGAAA	UUUCGGACGGAGGGAGUAUAUG	Cleavage	-	1
miR1135	TraesCS2B01G056900.1	0.0	-1.0	1	24	474	497	CUCCGACAAGUAUUUCCGGACGGA	ACCGUCCGGAAAUACUUGUCGGAG	Cleavage	Mortality factor 4-like protein 1 [Triticum urartu]	1
miR1135	TraesCS2D01G146600.1	0.0	-1.0	1	24	79	102	CUCCGACAAGUAUUUCCGGACGGA	CCCGUCCGGAAAUACUUGUCGGAG	Cleavage	predicted protein, partial [Hordeum vulgare subsp. vulgare]	1
miR1135	TraesCS2B01G056900.1	0.0	-1.0	1	24	474	497	CUCCGACAAGUAUUUCCGGACGGA	ACCGUCCGGAAAUACUUGUCGGAG	Cleavage	Mortality factor 4-like protein 1 [Triticum urartu]	1
miR1135	TraesCS2D01G146600.1	0.0	-1.0	1	24	79	102	CUCCGACAAGUAUUUCCGGACGGA	CCCGUCCGGAAAUACUUGUCGGAG	Cleavage	predicted protein, partial [Hordeum vulgare subsp. vulgare]	1
miR1135	TraesCS1D01G409900.1	0.0	-1.0	1	24	329	352	UUGUGACAAGUAAUUCCGAACGGA	UCCGUUCGGAAUUACUUGUCACAA	Cleavage	AP-2 complex subunit beta [Aegilops tauschii]	1
miR1136	TraesCS6A01G380400.1	0.0	-1.0	1	24	323	346	UUGUCGCAGAAAUGAAUGUAUCUA	UAGAUACAUUCAUUUCUGCGACAA	Cleavage	-	1
miR1137	TraesCS3B01G220700.1	0.0	-1.0	1	20	739	758	UAGUACAAAGUUGAGUCAUC	GAUGACUCAACUUUGUACUA	Cleavage	Eukaryotic translation initiation factor 6-2 [Triticum urartu]	1
miR1137	TraesCS3B01G220700.2	0.0	-1.0	1	20	748	767	UAGUACAAAGUUGAGUCAUC	GAUGACUCAACUUUGUACUA	Cleavage	Eukaryotic translation initiation factor 6-2 [Triticum urartu]	1
miR1137	TraesCS3B01G220700.1	0.0	-1.0	1	20	739	758	UAGUACAAAGUUGAGUCAUC	GAUGACUCAACUUUGUACUA	Cleavage	Eukaryotic translation initiation factor 6-2 [Triticum urartu]	1
miR1137	TraesCS3B01G220700.2	0.0	-1.0	1	20	748	767	UAGUACAAAGUUGAGUCAUC	GAUGACUCAACUUUGUACUA	Cleavage	Eukaryotic translation initiation factor 6-2 [Triticum urartu]	1
miR1137	TraesCS5B01G557400.1	0.0	-1.0	1	20	1543	1562	UAGUACAAAGUUGGGUCAUC	GAUGACCCAACUUUGUACUA	Cleavage	fructan exohydrolase [Triticum aestivum]	1
miR1436	TraesCS3D01G482500.1	0.0	-1.0	1	21	1215	1235	AUAUUAUGGGACGGAGGGAGU	ACUCCCUCCGUCCCAUAAUAU	Cleavage	unnamed protein product [Triticum aestivum]	1
miR1436	TraesCS2D01G072600.1	0.0	-1.0	1	21	1364	1384	AUAUUAUGGGACGGAGGGAGU	ACUCCCUCCGUCCCAUAAUAU	Cleavage	predicted protein [Hordeum vulgare subsp. vulgare]	1
miR1436	TraesCS7A01G005800.1	0.0	-1.0	1	21	606	626	AUAUUAUGGGACGGAGGGAGU	AUUCCCUCCGUCCCAUAAUAU	Cleavage	Disease resistance protein RPM1 [Aegilops tauschii]	1
miR1436	TraesCS7A01G151900.1	0.0	-1.0	1	21	533	553	UUAUUUUGGGACGGAGGGAGU	ACUCCCUCCGUCCCAAAAUAA	Cleavage	PREDICTED: trimethylguanosine synthase-like isoform X1 [Brachypodium distachyon]	1
miR1436	TraesCS7B01G445400.2	0.0	-1.0	1	21	1534	1554	UUAUUUUGGGACGGAGGGAGU	ACUCCCUCCGUCCCAAAAUAA	Cleavage	hypothetical protein SETIT_027728mg, partial [Setaria italica]	1
miR1436	TraesCS7A01G151900.1	0.0	-1.0	1	21	533	553	UUAUUUUGGGACGGAGGGAGU	ACUCCCUCCGUCCCAAAAUAA	Cleavage	PREDICTED: trimethylguanosine synthase-like isoform X1 [Brachypodium distachyon]	1
miR1436	TraesCS7B01G445400.2	0.0	-1.0	1	21	1534	1554	UUAUUUUGGGACGGAGGGAGU	ACUCCCUCCGUCCCAAAAUAA	Cleavage	hypothetical protein SETIT_027728mg, partial [Setaria italica]	1
miR1436	TraesCS3D01G482500.1	0.0	-1.0	1	21	1215	1235	AUAUUAUGGGACGGAGGGAGU	ACUCCCUCCGUCCCAUAAUAU	Cleavage	unnamed protein product [Triticum aestivum]	1
miR1436	TraesCS2D01G072600.1	0.0	-1.0	1	21	1364	1384	AUAUUAUGGGACGGAGGGAGU	ACUCCCUCCGUCCCAUAAUAU	Cleavage	predicted protein [Hordeum vulgare subsp. vulgare]	1
miR1436	TraesCS7A01G005800.1	0.0	-1.0	1	21	606	626	AUAUUAUGGGACGGAGGGAGU	AUUCCCUCCGUCCCAUAAUAU	Cleavage	Disease resistance protein RPM1 [Aegilops tauschii]	1
miR1436	TraesCS3D01G482500.1	0.0	-1.0	1	21	1215	1235	AUAUUAUGGGACGGAGGGAGU	ACUCCCUCCGUCCCAUAAUAU	Cleavage	unnamed protein product [Triticum aestivum]	1
miR1436	TraesCS2D01G072600.1	0.0	-1.0	1	21	1364	1384	AUAUUAUGGGACGGAGGGAGU	ACUCCCUCCGUCCCAUAAUAU	Cleavage	predicted protein [Hordeum vulgare subsp. vulgare]	1
miR1436	TraesCS7A01G005800.1	0.0	-1.0	1	21	606	626	AUAUUAUGGGACGGAGGGAGU	AUUCCCUCCGUCCCAUAAUAU	Cleavage	Disease resistance protein RPM1 [Aegilops tauschii]	1
miR1436	TraesCS3D01G482500.1	0.0	-1.0	1	21	1215	1235	AUAUUAUGGGACGGAGGGAGU	ACUCCCUCCGUCCCAUAAUAU	Cleavage	unnamed protein product [Triticum aestivum]	1
miR1436	TraesCS2D01G072600.1	0.0	-1.0	1	21	1364	1384	AUAUUAUGGGACGGAGGGAGU	ACUCCCUCCGUCCCAUAAUAU	Cleavage	predicted protein [Hordeum vulgare subsp. vulgare]	1
miR1436	TraesCS7A01G005800.1	0.0	-1.0	1	21	606	626	AUAUUAUGGGACGGAGGGAGU	AUUCCCUCCGUCCCAUAAUAU	Cleavage	Disease resistance protein RPM1 [Aegilops tauschii]	1
miR1436	TraesCS7A01G151900.1	0.0	-1.0	1	21	533	553	UUAUUUUGGGACGGAGGGAGU	ACUCCCUCCGUCCCAAAAUAA	Cleavage	PREDICTED: trimethylguanosine synthase-like isoform X1 [Brachypodium distachyon]	1
miR1436	TraesCS7B01G445400.2	0.0	-1.0	1	21	1534	1554	UUAUUUUGGGACGGAGGGAGU	ACUCCCUCCGUCCCAAAAUAA	Cleavage	hypothetical protein SETIT_027728mg, partial [Setaria italica]	1
miR1436	TraesCS3D01G482500.1	0.0	-1.0	1	21	1215	1235	AUAUUAUGGGACGGAGGGAGU	ACUCCCUCCGUCCCAUAAUAU	Cleavage	unnamed protein product [Triticum aestivum]	1
miR1436	TraesCS2D01G072600.1	0.0	-1.0	1	21	1364	1384	AUAUUAUGGGACGGAGGGAGU	ACUCCCUCCGUCCCAUAAUAU	Cleavage	predicted protein [Hordeum vulgare subsp. vulgare]	1
miR1436	TraesCS7A01G005800.1	0.0	-1.0	1	21	606	626	AUAUUAUGGGACGGAGGGAGU	AUUCCCUCCGUCCCAUAAUAU	Cleavage	Disease resistance protein RPM1 [Aegilops tauschii]	1
miR1436	TraesCS3D01G482500.1	0.0	-1.0	1	21	1215	1235	AUAUUAUGGGACGGAGGGAGU	ACUCCCUCCGUCCCAUAAUAU	Cleavage	unnamed protein product [Triticum aestivum]	1
miR1436	TraesCS2D01G072600.1	0.0	-1.0	1	21	1364	1384	AUAUUAUGGGACGGAGGGAGU	ACUCCCUCCGUCCCAUAAUAU	Cleavage	predicted protein [Hordeum vulgare subsp. vulgare]	1
miR1436	TraesCS7A01G005800.1	0.0	-1.0	1	21	606	626	AUAUUAUGGGACGGAGGGAGU	AUUCCCUCCGUCCCAUAAUAU	Cleavage	Disease resistance protein RPM1 [Aegilops tauschii]	1
miR1436	TraesCS3D01G482500.1	0.0	-1.0	1	21	1215	1235	AUAUUAUGGGACGGAGGGAGU	ACUCCCUCCGUCCCAUAAUAU	Cleavage	unnamed protein product [Triticum aestivum]	1
miR1436	TraesCS2D01G072600.1	0.0	-1.0	1	21	1364	1384	AUAUUAUGGGACGGAGGGAGU	ACUCCCUCCGUCCCAUAAUAU	Cleavage	predicted protein [Hordeum vulgare subsp. vulgare]	1
miR1436	TraesCS7A01G005800.1	0.0	-1.0	1	21	606	626	AUAUUAUGGGACGGAGGGAGU	AUUCCCUCCGUCCCAUAAUAU	Cleavage	Disease resistance protein RPM1 [Aegilops tauschii]	1
miR1436	TraesCS3D01G482500.1	0.0	-1.0	1	21	1215	1235	AUAUUAUGGGACGGAGGGAGU	ACUCCCUCCGUCCCAUAAUAU	Cleavage	unnamed protein product [Triticum aestivum]	1
miR1436	TraesCS2D01G072600.1	0.0	-1.0	1	21	1364	1384	AUAUUAUGGGACGGAGGGAGU	ACUCCCUCCGUCCCAUAAUAU	Cleavage	predicted protein [Hordeum vulgare subsp. vulgare]	1
miR1436	TraesCS7A01G005800.1	0.0	-1.0	1	21	606	626	AUAUUAUGGGACGGAGGGAGU	AUUCCCUCCGUCCCAUAAUAU	Cleavage	Disease resistance protein RPM1 [Aegilops tauschii]	1
miR1436	TraesCS3D01G482500.1	0.0	-1.0	1	21	1215	1235	AUAUUAUGGGACGGAGGGAGU	ACUCCCUCCGUCCCAUAAUAU	Cleavage	unnamed protein product [Triticum aestivum]	1
miR1436	TraesCS2D01G072600.1	0.0	-1.0	1	21	1364	1384	AUAUUAUGGGACGGAGGGAGU	ACUCCCUCCGUCCCAUAAUAU	Cleavage	predicted protein [Hordeum vulgare subsp. vulgare]	1
miR1436	TraesCS7A01G005800.1	0.0	-1.0	1	21	606	626	AUAUUAUGGGACGGAGGGAGU	AUUCCCUCCGUCCCAUAAUAU	Cleavage	Disease resistance protein RPM1 [Aegilops tauschii]	1
miR1436	TraesCS3D01G482500.1	0.0	-1.0	1	21	1215	1235	AUAUUAUGGGACGGAGGGAGU	ACUCCCUCCGUCCCAUAAUAU	Cleavage	unnamed protein product [Triticum aestivum]	1
miR1436	TraesCS2D01G072600.1	0.0	-1.0	1	21	1364	1384	AUAUUAUGGGACGGAGGGAGU	ACUCCCUCCGUCCCAUAAUAU	Cleavage	predicted protein [Hordeum vulgare subsp. vulgare]	1
miR1436	TraesCS7A01G005800.1	0.0	-1.0	1	21	606	626	AUAUUAUGGGACGGAGGGAGU	AUUCCCUCCGUCCCAUAAUAU	Cleavage	Disease resistance protein RPM1 [Aegilops tauschii]	1
miR1436	TraesCS3D01G482500.1	0.0	-1.0	1	21	1215	1235	AUAUUAUGGGACGGAGGGAGU	ACUCCCUCCGUCCCAUAAUAU	Cleavage	unnamed protein product [Triticum aestivum]	1
miR1436	TraesCS2D01G072600.1	0.0	-1.0	1	21	1364	1384	AUAUUAUGGGACGGAGGGAGU	ACUCCCUCCGUCCCAUAAUAU	Cleavage	predicted protein [Hordeum vulgare subsp. vulgare]	1
miR1436	TraesCS7A01G005800.1	0.0	-1.0	1	21	606	626	AUAUUAUGGGACGGAGGGAGU	AUUCCCUCCGUCCCAUAAUAU	Cleavage	Disease resistance protein RPM1 [Aegilops tauschii]	1
miR1436	TraesCS7A01G151900.1	0.0	-1.0	1	21	533	553	UUAUUUUGGGACGGAGGGAGU	ACUCCCUCCGUCCCAAAAUAA	Cleavage	PREDICTED: trimethylguanosine synthase-like isoform X1 [Brachypodium distachyon]	1
miR1436	TraesCS7B01G445400.2	0.0	-1.0	1	21	1534	1554	UUAUUUUGGGACGGAGGGAGU	ACUCCCUCCGUCCCAAAAUAA	Cleavage	hypothetical protein SETIT_027728mg, partial [Setaria italica]	1
miR1436	TraesCS3D01G482500.1	0.0	-1.0	1	21	1215	1235	AUAUUAUGGGACGGAGGGAGU	ACUCCCUCCGUCCCAUAAUAU	Cleavage	unnamed protein product [Triticum aestivum]	1
miR1436	TraesCS2D01G072600.1	0.0	-1.0	1	21	1364	1384	AUAUUAUGGGACGGAGGGAGU	ACUCCCUCCGUCCCAUAAUAU	Cleavage	predicted protein [Hordeum vulgare subsp. vulgare]	1
miR1436	TraesCS7A01G005800.1	0.0	-1.0	1	21	606	626	AUAUUAUGGGACGGAGGGAGU	AUUCCCUCCGUCCCAUAAUAU	Cleavage	Disease resistance protein RPM1 [Aegilops tauschii]	1
miR1439	TraesCS3A01G068900.1	0.0	-1.0	1	21	1008	1028	AUUUGGAACGGAGGGAGUAUA	GCUACUCCCUCCGUUCCAAAU	Cleavage	Putative disease resistance protein RGA4 [Triticum urartu]	1
miR1439	TraesCS6A01G083600.2	0.0	-1.0	1	21	930	950	UUUUGGAACGGAGGGAGUAGA	AGUACUCCCUCCGUUCCAAAA	Cleavage	hypothetical protein F775_08356 [Aegilops tauschii]	1
miR1439	TraesCS3D01G189500.1	0.0	-1.0	1	21	1788	1808	UUUUGGAACGGAGGGAGUAGA	AAUACUCCCUCCGUUCCAAAA	Cleavage	Peptide transporter PTR3-A [Triticum urartu]	1
miR1439	TraesCS4B01G246100.1	0.0	-1.0	1	21	481	501	UUUAGGAACGGAGGGAGUAUA	AAUACUCCCUCCGUUCCUAAA	Cleavage	PREDICTED: mitotic checkpoint protein BUB3.1-like [Brachypodium distachyon]	1
miR1439	TraesCS4A01G492700.1	0.0	-1.0	1	21	540	560	UUUAGGAACGGAGGGAGUAUA	UCUACUCCCUCCGUUCCUAAA	Cleavage	F-box/kelch-repeat protein SKIP11 [Aegilops tauschii]	1
miR1439	TraesCS3D01G189500.1	0.0	-1.0	1	21	1788	1808	UUUUGGAACGGAGGGAGUAUU	AAUACUCCCUCCGUUCCAAAA	Cleavage	Peptide transporter PTR3-A [Triticum urartu]	1
miR1439	TraesCS6A01G083600.2	0.0	-1.0	1	21	930	950	UUUUGGAACGGAGGGAGUAUU	AGUACUCCCUCCGUUCCAAAA	Cleavage	hypothetical protein F775_08356 [Aegilops tauschii]	1
miR1439	TraesCS3A01G068900.1	0.0	-1.0	1	21	1008	1028	AUUUGGAACGGAGGGAGUAUU	GCUACUCCCUCCGUUCCAAAU	Cleavage	Putative disease resistance protein RGA4 [Triticum urartu]	1
miR1439	TraesCS2D01G072600.1	0.0	-1.0	1	21	1361	1381	UUAUGGGACGGAGGGAGUAUU	AGUACUCCCUCCGUCCCAUAA	Cleavage	predicted protein [Hordeum vulgare subsp. vulgare]	1
miR1439	TraesCS4B01G246100.1	0.0	-1.0	1	21	481	501	UUUAGGAACGGAGGGAGUAUU	AAUACUCCCUCCGUUCCUAAA	Cleavage	PREDICTED: mitotic checkpoint protein BUB3.1-like [Brachypodium distachyon]	1
miR1439	TraesCS4A01G492700.1	0.0	-1.0	1	21	540	560	UUUAGGAACGGAGGGAGUAUU	UCUACUCCCUCCGUUCCUAAA	Cleavage	F-box/kelch-repeat protein SKIP11 [Aegilops tauschii]	1
miR1439	TraesCS6A01G083600.2	0.0	-1.0	1	21	930	950	UUUUGGAACGGAGGGAGUACA	AGUACUCCCUCCGUUCCAAAA	Cleavage	hypothetical protein F775_08356 [Aegilops tauschii]	1
miR1439	TraesCS3D01G189500.1	0.0	-1.0	1	21	1788	1808	UUUUGGAACGGAGGGAGUACA	AAUACUCCCUCCGUUCCAAAA	Cleavage	Peptide transporter PTR3-A [Triticum urartu]	1
miR1439	TraesCS6B01G185100.1	0.0	-1.0	1	21	1676	1696	UUUUAGAACGGAGGGAGUAUG	AGUACUCCCUCCGUUCUAAAA	Cleavage	-	1
miR1439	TraesCS4B01G246100.1	0.0	-1.0	1	21	481	501	UUUAGGAACGGAGGGAGUAUC	AAUACUCCCUCCGUUCCUAAA	Cleavage	PREDICTED: mitotic checkpoint protein BUB3.1-like [Brachypodium distachyon]	1
miR1439	TraesCS4A01G492700.1	0.0	-1.0	1	21	540	560	UUUAGGAACGGAGGGAGUAUC	UCUACUCCCUCCGUUCCUAAA	Cleavage	F-box/kelch-repeat protein SKIP11 [Aegilops tauschii]	1
miR1439	TraesCS6A01G083600.2	0.0	-1.0	1	21	930	950	UUUUGGAACGGAGGGAGUAGG	AGUACUCCCUCCGUUCCAAAA	Cleavage	hypothetical protein F775_08356 [Aegilops tauschii]	1
miR1439	TraesCS3D01G189500.1	0.0	-1.0	1	21	1788	1808	UUUUGGAACGGAGGGAGUAGG	AAUACUCCCUCCGUUCCAAAA	Cleavage	Peptide transporter PTR3-A [Triticum urartu]	1
miR1439	TraesCS2D01G072600.1	0.0	-1.0	1	21	1361	1381	UUAUGGGACGGAGGGAGUAUU	AGUACUCCCUCCGUCCCAUAA	Cleavage	predicted protein [Hordeum vulgare subsp. vulgare]	1
miR1439	TraesCS4B01G246100.1	0.0	-1.0	1	21	481	501	UUUAGGAACGGAGGGAGUAUU	AAUACUCCCUCCGUUCCUAAA	Cleavage	PREDICTED: mitotic checkpoint protein BUB3.1-like [Brachypodium distachyon]	1
miR1439	TraesCS4A01G492700.1	0.0	-1.0	1	21	540	560	UUUAGGAACGGAGGGAGUAUU	UCUACUCCCUCCGUUCCUAAA	Cleavage	F-box/kelch-repeat protein SKIP11 [Aegilops tauschii]	1
miR1439	TraesCS3D01G189500.1	0.0	-1.0	1	21	1788	1808	UUUUGGAACGGAGGGAGUAUG	AAUACUCCCUCCGUUCCAAAA	Cleavage	Peptide transporter PTR3-A [Triticum urartu]	1
miR1439	TraesCS6A01G083600.2	0.0	-1.0	1	21	930	950	UUUUGGAACGGAGGGAGUAUG	AGUACUCCCUCCGUUCCAAAA	Cleavage	hypothetical protein F775_08356 [Aegilops tauschii]	1
miR1439	TraesCS6A01G083600.2	0.0	-1.0	1	21	930	950	UUUUGGAACGGAGGGAGUACA	AGUACUCCCUCCGUUCCAAAA	Cleavage	hypothetical protein F775_08356 [Aegilops tauschii]	1
miR1439	TraesCS3D01G189500.1	0.0	-1.0	1	21	1788	1808	UUUUGGAACGGAGGGAGUACA	AAUACUCCCUCCGUUCCAAAA	Cleavage	Peptide transporter PTR3-A [Triticum urartu]	1
miR1439	TraesCS7A01G151900.1	0.0	-1.0	1	21	530	550	UUUUGGGACGGAGGGAGUAUU	CCUACUCCCUCCGUCCCAAAA	Cleavage	PREDICTED: trimethylguanosine synthase-like isoform X1 [Brachypodium distachyon]	1
miR1439	TraesCS7B01G445400.2	0.0	-1.0	1	21	1531	1551	UUUUGGGACGGAGGGAGUAUU	UCUACUCCCUCCGUCCCAAAA	Cleavage	hypothetical protein SETIT_027728mg, partial [Setaria italica]	1
miR1439	TraesCS4B01G246100.1	0.0	-1.0	1	21	481	501	UUUAGGAACGGAGGGAGUAUA	AAUACUCCCUCCGUUCCUAAA	Cleavage	PREDICTED: mitotic checkpoint protein BUB3.1-like [Brachypodium distachyon]	1
miR1439	TraesCS4A01G492700.1	0.0	-1.0	1	21	540	560	UUUAGGAACGGAGGGAGUAUA	UCUACUCCCUCCGUUCCUAAA	Cleavage	F-box/kelch-repeat protein SKIP11 [Aegilops tauschii]	1
miR1439	TraesCS6A01G083600.2	0.0	-1.0	1	21	930	950	UUUUGGAACGGAGGGAGUACU	AGUACUCCCUCCGUUCCAAAA	Cleavage	hypothetical protein F775_08356 [Aegilops tauschii]	1
miR1439	TraesCS3D01G189500.1	0.0	-1.0	1	21	1788	1808	UUUUGGAACGGAGGGAGUACU	AAUACUCCCUCCGUUCCAAAA	Cleavage	Peptide transporter PTR3-A [Triticum urartu]	1
miR1439	TraesCS6A01G083600.2	0.0	-1.0	1	21	930	950	UUUUGGAACGGAGGGAGUACU	AGUACUCCCUCCGUUCCAAAA	Cleavage	hypothetical protein F775_08356 [Aegilops tauschii]	1
miR1439	TraesCS3D01G189500.1	0.0	-1.0	1	21	1788	1808	UUUUGGAACGGAGGGAGUACU	AAUACUCCCUCCGUUCCAAAA	Cleavage	Peptide transporter PTR3-A [Triticum urartu]	1
miR1439	TraesCS6A01G083600.2	0.0	-1.0	1	21	930	950	UUUUGGAACGGAGGGAGUAGA	AGUACUCCCUCCGUUCCAAAA	Cleavage	hypothetical protein F775_08356 [Aegilops tauschii]	1
miR1439	TraesCS3D01G189500.1	0.0	-1.0	1	21	1788	1808	UUUUGGAACGGAGGGAGUAGA	AAUACUCCCUCCGUUCCAAAA	Cleavage	Peptide transporter PTR3-A [Triticum urartu]	1
miR1439	TraesCS3D01G189500.1	0.0	-1.0	1	21	1788	1808	UUUUGGAACGGAGGGAGUAUG	AAUACUCCCUCCGUUCCAAAA	Cleavage	Peptide transporter PTR3-A [Triticum urartu]	1
miR1439	TraesCS6A01G083600.2	0.0	-1.0	1	21	930	950	UUUUGGAACGGAGGGAGUAUG	AGUACUCCCUCCGUUCCAAAA	Cleavage	hypothetical protein F775_08356 [Aegilops tauschii]	1
miR1439	TraesCS6A01G083600.2	0.0	-1.0	1	21	930	950	UUUUGGAACGGAGGGAGUAGC	AGUACUCCCUCCGUUCCAAAA	Cleavage	hypothetical protein F775_08356 [Aegilops tauschii]	1
miR1439	TraesCS3D01G189500.1	0.0	-1.0	1	21	1788	1808	UUUUGGAACGGAGGGAGUAGC	AAUACUCCCUCCGUUCCAAAA	Cleavage	Peptide transporter PTR3-A [Triticum urartu]	1
miR1439	TraesCS7B01G317300.1	0.0	-1.0	1	21	1224	1244	AUUCGGAACGGAGGGAGUAUU	ACUACUCCCUCCGUUCCGAAU	Cleavage	-	1
miR1439	TraesCS4B01G246100.1	0.0	-1.0	1	21	481	501	UUUAGGAACGGAGGGAGUAUA	AAUACUCCCUCCGUUCCUAAA	Cleavage	PREDICTED: mitotic checkpoint protein BUB3.1-like [Brachypodium distachyon]	1
miR1439	TraesCS4A01G492700.1	0.0	-1.0	1	21	540	560	UUUAGGAACGGAGGGAGUAUA	UCUACUCCCUCCGUUCCUAAA	Cleavage	F-box/kelch-repeat protein SKIP11 [Aegilops tauschii]	1
miR1439	TraesCS2D01G072600.1	0.0	-1.0	1	21	1361	1381	UUAUGGGACGGAGGGAGUAUU	AGUACUCCCUCCGUCCCAUAA	Cleavage	predicted protein [Hordeum vulgare subsp. vulgare]	1
miR1439	TraesCS6A01G083600.2	0.0	-1.0	1	21	930	950	UUUUGGAACGGAGGGAGUACA	AGUACUCCCUCCGUUCCAAAA	Cleavage	hypothetical protein F775_08356 [Aegilops tauschii]	1
miR1439	TraesCS3D01G189500.1	0.0	-1.0	1	21	1788	1808	UUUUGGAACGGAGGGAGUACA	AAUACUCCCUCCGUUCCAAAA	Cleavage	Peptide transporter PTR3-A [Triticum urartu]	1
miR1120	TraesCS7D01G522300.1	1.0	-1.0	1	24	1504	1531	ACACUCUUAUAUUAUGGGAC----GGAG	CUCCCCACGUCCCAUAAUAUAAGAGUGC	Cleavage	Disease resistance protein RGA2 [Aegilops tauschii]	1
miR1120	TraesCS7D01G522300.1	1.0	-1.0	1	24	1504	1531	ACACUCUUAUAUUAUGGGAC----GGAG	CUCCCCACGUCCCAUAAUAUAAGAGUGC	Cleavage	Disease resistance protein RGA2 [Aegilops tauschii]	1
miR1120	TraesCS7A01G005800.1	1.0	-1.0	1	24	611	634	ACAUUCUUAUAUUAGGGGAUGGAG	CUCCGUCCCAUAAUAUAAGAAUGU	Cleavage	Disease resistance protein RPM1 [Aegilops tauschii]	1
miR1120	TraesCS2D01G248200.6	1.0	-1.0	1	24	2103	2126	ACGUUCUUAUAUUAUGGGACGGAG	CUCUGUCCCAAAAUAUAAGAACGU	Cleavage	PREDICTED: probable inactive leucine-rich repeat receptor-like protein kinase At3g03770 [Brachypodium distachyon]	1
miR1120	TraesCS3D01G482500.1	1.0	-1.0	1	24	1220	1243	ACGUUCUUAUAUUAUGGUACGGAG	CUCCGUCCCAUAAUAUAAGAACGU	Cleavage	unnamed protein product [Triticum aestivum]	1
miR1120	TraesCS2D01G248200.6	1.0	-1.0	1	24	2103	2126	ACGUUCUUAUAUUAUGGGACUGAG	CUCUGUCCCAAAAUAUAAGAACGU	Cleavage	PREDICTED: probable inactive leucine-rich repeat receptor-like protein kinase At3g03770 [Brachypodium distachyon]	1
miR1120	TraesCS3D01G482500.1	1.0	-1.0	1	24	1220	1243	ACGUUCUUAUAUUACGGGACGGAG	CUCCGUCCCAUAAUAUAAGAACGU	Cleavage	unnamed protein product [Triticum aestivum]	1
miR1127	TraesCS3A01G327800.1	1.0	-1.0	1	19	773	791	UCCCUCCGUUCGGAAUUAC	CUAAUUCCGAACGGAGGGA	Cleavage	-	1
miR1127	TraesCS3A01G327800.1	1.0	-1.0	1	19	773	791	UCCCUCCGUUCGGAAUUUG	CUAAUUCCGAACGGAGGGA	Cleavage	-	1
miR1127	TraesCS7D01G293800.2	1.0	-1.0	1	19	430	448	UCCCUCCGUUCGGAAUUAU	GUAAUUCCGAACGGAGGGA	Cleavage	-	1
miR1127	TraesCS1D01G409900.1	1.0	-1.0	1	19	407	425	UCCCUCCGUUCGGAAUUAU	GUAAUUCCGAACGGAGGGA	Cleavage	AP-2 complex subunit beta [Aegilops tauschii]	1
miR1127	TraesCS3B01G610700.1	1.0	-1.0	1	19	248	266	UCCCUCCGUUCGGAAUUAU	GUAAUUCCGAACGGAGGGA	Cleavage	unnamed protein product [Triticum aestivum]	1
miR1127	TraesCS7D01G293800.1	1.0	-1.0	1	19	734	752	UCCCUCCGUUCGGAAUUAU	GUAAUUCCGAACGGAGGGA	Cleavage	-	1
miR1127	TraesCS6B01G449300.1	1.0	-1.0	1	19	985	1003	UCCCUCCGUUCGGAAUUAU	GUAAUUCCGAACGGAGGGA	Cleavage	-	1
miR1127	TraesCS3A01G327800.1	1.0	-1.0	1	19	773	791	UCCCUCCGUUCGGAAUUAU	CUAAUUCCGAACGGAGGGA	Cleavage	-	1
miR1127	TraesCS3A01G190300.13	1.0	-1.0	1	19	3049	3067	UCCCUCCGUCCGGAAUUAC	UUAAUUCCGGACGGAGGGA	Cleavage	PREDICTED: exportin-7-A-like isoform X2 [Brachypodium distachyon]	1
miR1127	TraesCS3A01G190300.12	1.0	-1.0	1	19	3043	3061	UCCCUCCGUCCGGAAUUAC	UUAAUUCCGGACGGAGGGA	Cleavage	PREDICTED: exportin-7-A-like isoform X2 [Brachypodium distachyon]	1
miR1127	TraesCS5B01G013700.1	1.0	-1.0	1	19	1334	1352	UCCCUCCGUCCGGAAUUAC	GUAUUUCCGGACGGAGGGA	Cleavage	-	1
miR1127	TraesCS2D01G236200.6	1.0	-1.0	1	19	941	959	UCCCUCCGUCCGGAAUUAC	GUAUUUCCGGACGGAGGGA	Cleavage	HALF-1 [Triticum aestivum]	1
miR1127	TraesCS3A01G327800.1	1.0	-1.0	1	19	773	791	UCCCUCCGUUCGGAAUUAC	CUAAUUCCGAACGGAGGGA	Cleavage	-	1
miR1127	TraesCS7D01G293800.2	1.0	-1.0	1	19	430	448	UCCCUCCGUUCGGAAUUAU	GUAAUUCCGAACGGAGGGA	Cleavage	-	1
miR1127	TraesCS1D01G409900.1	1.0	-1.0	1	19	407	425	UCCCUCCGUUCGGAAUUAU	GUAAUUCCGAACGGAGGGA	Cleavage	AP-2 complex subunit beta [Aegilops tauschii]	1
miR1127	TraesCS3B01G610700.1	1.0	-1.0	1	19	248	266	UCCCUCCGUUCGGAAUUAU	GUAAUUCCGAACGGAGGGA	Cleavage	unnamed protein product [Triticum aestivum]	1
miR1127	TraesCS7D01G293800.1	1.0	-1.0	1	19	734	752	UCCCUCCGUUCGGAAUUAU	GUAAUUCCGAACGGAGGGA	Cleavage	-	1
miR1127	TraesCS6B01G449300.1	1.0	-1.0	1	19	985	1003	UCCCUCCGUUCGGAAUUAU	GUAAUUCCGAACGGAGGGA	Cleavage	-	1
miR1127	TraesCS3A01G327800.1	1.0	-1.0	1	19	773	791	UCCCUCCGUUCGGAAUUAU	CUAAUUCCGAACGGAGGGA	Cleavage	-	1
miR1127	TraesCS3A01G327800.1	1.0	-1.0	1	19	773	791	UCCCUCCGUUCGGAAUUAC	CUAAUUCCGAACGGAGGGA	Cleavage	-	1
miR1127	TraesCS3A01G327800.1	1.0	-1.0	1	19	773	791	UCCCUCCGUUCGGAAUUAC	CUAAUUCCGAACGGAGGGA	Cleavage	-	1
miR1127	TraesCS3A01G327800.1	1.0	-1.0	1	19	773	791	UCCCUCCGUUCGGAAUUAC	CUAAUUCCGAACGGAGGGA	Cleavage	-	1
miR1127	TraesCS7D01G293800.2	1.0	-1.0	1	19	430	448	UCCCUCCGUUCGGAAUUAG	GUAAUUCCGAACGGAGGGA	Cleavage	-	1
miR1127	TraesCS1D01G409900.1	1.0	-1.0	1	19	407	425	UCCCUCCGUUCGGAAUUAG	GUAAUUCCGAACGGAGGGA	Cleavage	AP-2 complex subunit beta [Aegilops tauschii]	1
miR1127	TraesCS3B01G610700.1	1.0	-1.0	1	19	248	266	UCCCUCCGUUCGGAAUUAG	GUAAUUCCGAACGGAGGGA	Cleavage	unnamed protein product [Triticum aestivum]	1
miR1127	TraesCS7D01G293800.1	1.0	-1.0	1	19	734	752	UCCCUCCGUUCGGAAUUAG	GUAAUUCCGAACGGAGGGA	Cleavage	-	1
miR1127	TraesCS6B01G449300.1	1.0	-1.0	1	19	985	1003	UCCCUCCGUUCGGAAUUAG	GUAAUUCCGAACGGAGGGA	Cleavage	-	1
miR1127	TraesCS3A01G327800.1	1.0	-1.0	1	19	773	791	UCCCUCCGUUCGGAAUUAC	CUAAUUCCGAACGGAGGGA	Cleavage	-	1
miR1127	TraesCS2A01G131100.1	1.0	-1.0	1	19	53	71	UCCAUCCGUUCGGAAUUAC	GUAUUUCCGAACGGAUGGA	Cleavage	-	1
miR1127	TraesCS7D01G293800.2	1.0	-1.0	1	19	430	448	UCCCUCCGUUCGGAAUUAU	GUAAUUCCGAACGGAGGGA	Cleavage	-	1
miR1127	TraesCS1D01G409900.1	1.0	-1.0	1	19	407	425	UCCCUCCGUUCGGAAUUAU	GUAAUUCCGAACGGAGGGA	Cleavage	AP-2 complex subunit beta [Aegilops tauschii]	1
miR1127	TraesCS3B01G610700.1	1.0	-1.0	1	19	248	266	UCCCUCCGUUCGGAAUUAU	GUAAUUCCGAACGGAGGGA	Cleavage	unnamed protein product [Triticum aestivum]	1
miR1127	TraesCS7D01G293800.1	1.0	-1.0	1	19	734	752	UCCCUCCGUUCGGAAUUAU	GUAAUUCCGAACGGAGGGA	Cleavage	-	1
miR1127	TraesCS6B01G449300.1	1.0	-1.0	1	19	985	1003	UCCCUCCGUUCGGAAUUAU	GUAAUUCCGAACGGAGGGA	Cleavage	-	1
miR1127	TraesCS3A01G327800.1	1.0	-1.0	1	19	773	791	UCCCUCCGUUCGGAAUUAU	CUAAUUCCGAACGGAGGGA	Cleavage	-	1
miR1127	TraesCS3A01G327800.1	1.0	-1.0	1	19	773	791	UCCCUCCGUUCGGAAUUAC	CUAAUUCCGAACGGAGGGA	Cleavage	-	1
miR1128	TraesCS1B01G119300.3	1.0	-1.0	1	21	3510	3530	UAGUACUCCCUCCGUUCCAAA	UAUGGACCGGAGGGAGUACUA	Cleavage	AF258608_1starch synthase III [Triticum aestivum]	1
miR1130	TraesCS5D01G261800.1	1.0	-1.0	1	23	939	961	CCUCCGUCCCAUAAUAUAAGACG	CGUCUUACAUUAUGGGACGGAGG	Cleavage	-	1
miR1130	TraesCS5D01G261800.1	1.0	-1.0	1	23	939	961	CCUCCGUCCCAUAAUAUAAGACG	CGUCUUACAUUAUGGGACGGAGG	Cleavage	-	1
miR1130	TraesCS5D01G261800.1	1.0	-1.0	1	23	939	961	CCUCCGUCCCAUAAUAUAAGACG	CGUCUUACAUUAUGGGACGGAGG	Cleavage	-	1
miR1130	TraesCS5D01G261800.1	1.0	-1.0	1	23	939	961	CCUCCGUCCCAUAAUGCAAGACG	CGUCUUACAUUAUGGGACGGAGG	Cleavage	-	1
miR1133	TraesCS3A01G327800.1	1.0	-1.0	1	22	777	798	CAUAUACUCCCUCCGUCCGAAA	UUCCGAACGGAGGGAGUAUAUG	Cleavage	-	1
miR1135	TraesCS5D01G539200.1	1.0	-1.0	1	24	520	543	CUGCGACAAGUAAUUCCGAACGGA	UCCGUUUGGAAUUACUUGUCGCAG	Cleavage	Chemocyanin [Triticum urartu]	1
miR1135	TraesCS5D01G539200.1	1.0	-1.0	1	24	520	543	CUGCGACAAGUAAUUCCGAACGGA	UCCGUUUGGAAUUACUUGUCGCAG	Cleavage	Chemocyanin [Triticum urartu]	1
miR1136	TraesCS6A01G380400.1	1.0	-1.0	1	24	323	346	UUGUCGCAGAAAUGGAUGUAUCUA	UAGAUACAUUCAUUUCUGCGACAA	Cleavage	-	1
miR1136	TraesCS6A01G380400.1	1.0	-1.0	1	24	323	346	UUGUCGCAGAAAUGGAUGUAUCUA	UAGAUACAUUCAUUUCUGCGACAA	Cleavage	-	1
miR1137	TraesCS5B01G557400.1	1.0	-1.0	1	20	1543	1562	UAGUACAAAGUUGAGUCAUC	GAUGACCCAACUUUGUACUA	Cleavage	fructan exohydrolase [Triticum aestivum]	1
miR1137	TraesCS5B01G557400.1	1.0	-1.0	1	20	1543	1562	UAGUACAAAGUUGGGUUAUC	GAUGACCCAACUUUGUACUA	Cleavage	fructan exohydrolase [Triticum aestivum]	1
miR1137	TraesCS5B01G557400.1	1.0	-1.0	1	20	1543	1562	UAGUACAAAGUUGGAUCAUA	GAUGACCCAACUUUGUACUA	Cleavage	fructan exohydrolase [Triticum aestivum]	1
miR1137	TraesCS5B01G557400.1	1.0	-1.0	1	20	1543	1562	UAGUACAAAGUUGAGUCAUC	GAUGACCCAACUUUGUACUA	Cleavage	fructan exohydrolase [Triticum aestivum]	1
miR1137	TraesCS3B01G220700.1	1.0	-1.0	1	20	739	758	UAGUACAAAGUUGGGUCAUC	GAUGACUCAACUUUGUACUA	Cleavage	Eukaryotic translation initiation factor 6-2 [Triticum urartu]	1
miR1137	TraesCS3B01G220700.2	1.0	-1.0	1	20	748	767	UAGUACAAAGUUGGGUCAUC	GAUGACUCAACUUUGUACUA	Cleavage	Eukaryotic translation initiation factor 6-2 [Triticum urartu]	1
miR1436	TraesCS4B01G246100.1	1.0	-1.0	1	21	484	504	ACAUUUAGGAACGGAGGGAGU	ACUCCCUCCGUUCCUAAAUGG	Cleavage	PREDICTED: mitotic checkpoint protein BUB3.1-like [Brachypodium distachyon]	1
miR1436	TraesCS3D01G482500.1	1.0	-1.0	1	21	1215	1235	AUAUUAUGGGACGGAAGGAGU	ACUCCCUCCGUCCCAUAAUAU	Cleavage	unnamed protein product [Triticum aestivum]	1
miR1436	TraesCS2D01G072600.1	1.0	-1.0	1	21	1364	1384	AUAUUAUGGGACGGAAGGAGU	ACUCCCUCCGUCCCAUAAUAU	Cleavage	predicted protein [Hordeum vulgare subsp. vulgare]	1
miR1436	TraesCS7A01G005800.1	1.0	-1.0	1	21	606	626	AUAUUAUGGGACGGAAGGAGU	AUUCCCUCCGUCCCAUAAUAU	Cleavage	Disease resistance protein RPM1 [Aegilops tauschii]	1
miR1436	TraesCS3D01G482500.1	1.0	-1.0	1	21	1215	1235	AUAUUAUGGGACGGAUGGAGU	ACUCCCUCCGUCCCAUAAUAU	Cleavage	unnamed protein product [Triticum aestivum]	1
miR1436	TraesCS2D01G072600.1	1.0	-1.0	1	21	1364	1384	AUAUUAUGGGACGGAUGGAGU	ACUCCCUCCGUCCCAUAAUAU	Cleavage	predicted protein [Hordeum vulgare subsp. vulgare]	1
miR1436	TraesCS7A01G005800.1	1.0	-1.0	1	21	606	626	AUAUUAUGGGACGGAUGGAGU	AUUCCCUCCGUCCCAUAAUAU	Cleavage	Disease resistance protein RPM1 [Aegilops tauschii]	1
miR1436	TraesCS4B01G246100.1	1.0	-1.0	1	21	484	504	ACAUUUAGGAACGGAGGGAGU	ACUCCCUCCGUUCCUAAAUGG	Cleavage	PREDICTED: mitotic checkpoint protein BUB3.1-like [Brachypodium distachyon]	1
miR1436	TraesCS7A01G151900.1	1.0	-1.0	1	21	533	553	GUAUUUUGGGACGGAGGGAGU	ACUCCCUCCGUCCCAAAAUAA	Cleavage	PREDICTED: trimethylguanosine synthase-like isoform X1 [Brachypodium distachyon]	1
miR1436	TraesCS7B01G445400.2	1.0	-1.0	1	21	1534	1554	GUAUUUUGGGACGGAGGGAGU	ACUCCCUCCGUCCCAAAAUAA	Cleavage	hypothetical protein SETIT_027728mg, partial [Setaria italica]	1
miR1436	TraesCS4B01G246100.1	1.0	-1.0	1	21	484	504	ACAUUUAGGAACGGAGGGAGU	ACUCCCUCCGUUCCUAAAUGG	Cleavage	PREDICTED: mitotic checkpoint protein BUB3.1-like [Brachypodium distachyon]	1
miR1439	TraesCS3D01G189500.1	1.0	-1.0	1	21	1788	1808	AUUUGGAACGGAGGGAGUAUA	AAUACUCCCUCCGUUCCAAAA	Cleavage	Peptide transporter PTR3-A [Triticum urartu]	1
miR1439	TraesCS4B01G184300.1	1.0	-1.0	1	21	331	351	AUUUGGAACGGAGGGAGUAUA	UCUACUCCCUCCGUUCCAAAG	Cleavage	-	1
miR1439	TraesCS4B01G184300.1	1.0	-1.0	1	21	331	351	UUUUGGAACGGAGGGAGUAGA	UCUACUCCCUCCGUUCCAAAG	Cleavage	-	1
miR1439	TraesCS3A01G068900.1	1.0	-1.0	1	21	1008	1028	UUUUGGAACGGAGGGAGUAGA	GCUACUCCCUCCGUUCCAAAU	Cleavage	Putative disease resistance protein RGA4 [Triticum urartu]	1
miR1439	TraesCS4B01G184300.1	1.0	-1.0	1	21	331	351	UUUUGGAACGGAGGGAGUAUU	UCUACUCCCUCCGUUCCAAAG	Cleavage	-	1
miR1439	TraesCS3A01G068900.1	1.0	-1.0	1	21	1008	1028	UUUUGGAACGGAGGGAGUAUU	GCUACUCCCUCCGUUCCAAAU	Cleavage	Putative disease resistance protein RGA4 [Triticum urartu]	1
miR1439	TraesCS3D01G189500.1	1.0	-1.0	1	21	1788	1808	AUUUGGAACGGAGGGAGUAUU	AAUACUCCCUCCGUUCCAAAA	Cleavage	Peptide transporter PTR3-A [Triticum urartu]	1
miR1439	TraesCS6A01G083600.2	1.0	-1.0	1	21	930	950	AUUUGGAACGGAGGGAGUAUU	AGUACUCCCUCCGUUCCAAAA	Cleavage	hypothetical protein F775_08356 [Aegilops tauschii]	1
miR1439	TraesCS4B01G184300.1	1.0	-1.0	1	21	331	351	AUUUGGAACGGAGGGAGUAUU	UCUACUCCCUCCGUUCCAAAG	Cleavage	-	1
miR1439	TraesCS7A01G005800.1	1.0	-1.0	1	21	603	623	UUAUGGGACGGAGGGAGUAUU	UCUAUUCCCUCCGUCCCAUAA	Cleavage	Disease resistance protein RPM1 [Aegilops tauschii]	1
miR1439	TraesCS7A01G151900.1	1.0	-1.0	1	21	530	550	AUUUGGGACGGAGGGAGUAUU	CCUACUCCCUCCGUCCCAAAA	Cleavage	PREDICTED: trimethylguanosine synthase-like isoform X1 [Brachypodium distachyon]	1
miR1439	TraesCS7B01G445400.2	1.0	-1.0	1	21	1531	1551	AUUUGGGACGGAGGGAGUAUU	UCUACUCCCUCCGUCCCAAAA	Cleavage	hypothetical protein SETIT_027728mg, partial [Setaria italica]	1
miR1439	TraesCS4B01G184300.1	1.0	-1.0	1	21	331	351	UUUUGGAACGGAGGGAGUACA	UCUACUCCCUCCGUUCCAAAG	Cleavage	-	1
miR1439	TraesCS3A01G068900.1	1.0	-1.0	1	21	1008	1028	UUUUGGAACGGAGGGAGUACA	GCUACUCCCUCCGUUCCAAAU	Cleavage	Putative disease resistance protein RGA4 [Triticum urartu]	1
miR1439	TraesCS4B01G184300.1	1.0	-1.0	1	21	331	351	UUUUGGAACGGAGGGAGUAGG	UCUACUCCCUCCGUUCCAAAG	Cleavage	-	1
miR1439	TraesCS3A01G068900.1	1.0	-1.0	1	21	1008	1028	UUUUGGAACGGAGGGAGUAGG	GCUACUCCCUCCGUUCCAAAU	Cleavage	Putative disease resistance protein RGA4 [Triticum urartu]	1
miR1439	TraesCS4B01G184300.1	1.0	-1.0	1	21	331	351	UUUUGGAACGGAGGGAGUAAU	UCUACUCCCUCCGUUCCAAAG	Cleavage	-	1
miR1439	TraesCS3A01G068900.1	1.0	-1.0	1	21	1008	1028	UUUUGGAACGGAGGGAGUAAU	GCUACUCCCUCCGUUCCAAAU	Cleavage	Putative disease resistance protein RGA4 [Triticum urartu]	1
miR1439	TraesCS7A01G005800.1	1.0	-1.0	1	21	603	623	UUAUGGGACGGAGGGAGUAUU	UCUAUUCCCUCCGUCCCAUAA	Cleavage	Disease resistance protein RPM1 [Aegilops tauschii]	1
miR1439	TraesCS3D01G189500.1	1.0	-1.0	1	21	1788	1808	AUUUGGAACGGAGGGAGUAUC	AAUACUCCCUCCGUUCCAAAA	Cleavage	Peptide transporter PTR3-A [Triticum urartu]	1
miR1439	TraesCS6A01G083600.2	1.0	-1.0	1	21	930	950	AUUUGGAACGGAGGGAGUAUC	AGUACUCCCUCCGUUCCAAAA	Cleavage	hypothetical protein F775_08356 [Aegilops tauschii]	1
miR1439	TraesCS4B01G184300.1	1.0	-1.0	1	21	331	351	AUUUGGAACGGAGGGAGUAUC	UCUACUCCCUCCGUUCCAAAG	Cleavage	-	1
miR1439	TraesCS4B01G184300.1	1.0	-1.0	1	21	331	351	UUUUGGAACGGAGGGAGUAUG	UCUACUCCCUCCGUUCCAAAG	Cleavage	-	1
miR1439	TraesCS3A01G068900.1	1.0	-1.0	1	21	1008	1028	UUUUGGAACGGAGGGAGUAUG	GCUACUCCCUCCGUUCCAAAU	Cleavage	Putative disease resistance protein RGA4 [Triticum urartu]	1
miR1439	TraesCS4B01G184300.1	1.0	-1.0	1	21	331	351	UUUUGGAACGGAGGGAGUACA	UCUACUCCCUCCGUUCCAAAG	Cleavage	-	1
miR1439	TraesCS3A01G068900.1	1.0	-1.0	1	21	1008	1028	UUUUGGAACGGAGGGAGUACA	GCUACUCCCUCCGUUCCAAAU	Cleavage	Putative disease resistance protein RGA4 [Triticum urartu]	1
miR1439	TraesCS3D01G189500.1	1.0	-1.0	1	21	1788	1808	UUUUGGAACGGAGAGAGUAUC	AAUACUCCCUCCGUUCCAAAA	Cleavage	Peptide transporter PTR3-A [Triticum urartu]	1
miR1439	TraesCS6A01G083600.2	1.0	-1.0	1	21	930	950	UUUUGGAACGGAGAGAGUAUC	AGUACUCCCUCCGUUCCAAAA	Cleavage	hypothetical protein F775_08356 [Aegilops tauschii]	1
miR1439	TraesCS4B01G184300.1	1.0	-1.0	1	21	331	351	UUUUGGAACGGAGGGAGUAGA	UCUACUCCCUCCGUUCCAAAG	Cleavage	-	1
miR1439	TraesCS3A01G068900.1	1.0	-1.0	1	21	1008	1028	UUUUGGAACGGAGGGAGUAGA	GCUACUCCCUCCGUUCCAAAU	Cleavage	Putative disease resistance protein RGA4 [Triticum urartu]	1
miR1439	TraesCS4B01G184300.1	1.0	-1.0	1	21	331	351	UUUUGGAACGGAGGGAGUAUG	UCUACUCCCUCCGUUCCAAAG	Cleavage	-	1
miR1439	TraesCS3A01G068900.1	1.0	-1.0	1	21	1008	1028	UUUUGGAACGGAGGGAGUAUG	GCUACUCCCUCCGUUCCAAAU	Cleavage	Putative disease resistance protein RGA4 [Triticum urartu]	1
miR1439	TraesCS3A01G068900.1	1.0	-1.0	1	21	1008	1028	UUUUGGAACGGAGGGAGUAGC	GCUACUCCCUCCGUUCCAAAU	Cleavage	Putative disease resistance protein RGA4 [Triticum urartu]	1
miR1439	TraesCS4B01G184300.1	1.0	-1.0	1	21	331	351	UUUUGGAACGGAGGGAGUAGC	UCUACUCCCUCCGUUCCAAAG	Cleavage	-	1
miR1439	TraesCS7D01G405000.1	1.0	-1.0	1	21	1447	1467	AUUCGGAACGGAGGGAGUAUU	ACUACUCCCUCCGUUCCGAAA	Cleavage	Os06g0707100 [Oryza sativa Japonica Group]	1
miR1439	TraesCS4B01G246100.1	1.0	-1.0	1	21	481	501	UUUAGGAACGGAGGAAGUAUU	AAUACUCCCUCCGUUCCUAAA	Cleavage	PREDICTED: mitotic checkpoint protein BUB3.1-like [Brachypodium distachyon]	1
miR1439	TraesCS4A01G492700.1	1.0	-1.0	1	21	540	560	UUUAGGAACGGAGGAAGUAUU	UCUACUCCCUCCGUUCCUAAA	Cleavage	F-box/kelch-repeat protein SKIP11 [Aegilops tauschii]	1
miR1439	TraesCS7A01G005800.1	1.0	-1.0	1	21	603	623	UUAUGGGACGGAGGGAGUAUU	UCUAUUCCCUCCGUCCCAUAA	Cleavage	Disease resistance protein RPM1 [Aegilops tauschii]	1
miR1439	TraesCS4B01G184300.1	1.0	-1.0	1	21	331	351	UUUUGGAACGGAGGGAGUACA	UCUACUCCCUCCGUUCCAAAG	Cleavage	-	1
miR1439	TraesCS3A01G068900.1	1.0	-1.0	1	21	1008	1028	UUUUGGAACGGAGGGAGUACA	GCUACUCCCUCCGUUCCAAAU	Cleavage	Putative disease resistance protein RGA4 [Triticum urartu]	1
miR1120	TraesCS7A01G005800.1	2017-05-01	-1.0	1	24	611	634	ACACUCUUAUAUUAUGGGACGGAG	CUCCGUCCCAUAAUAUAAGAAUGU	Cleavage	Disease resistance protein RPM1 [Aegilops tauschii]	1
miR1120	TraesCS3D01G482500.1	2017-05-01	-1.0	1	24	1220	1243	ACGUUAUUAUAUUAUGGGACGGAG	CUCCGUCCCAUAAUAUAAGAACGU	Cleavage	unnamed protein product [Triticum aestivum]	1
miR1120	TraesCS7A01G005800.1	2017-05-01	-1.0	1	24	611	634	ACACUCUUAUAUUAUGGGACGGAG	CUCCGUCCCAUAAUAUAAGAAUGU	Cleavage	Disease resistance protein RPM1 [Aegilops tauschii]	1
miR1120	TraesCS7A01G005800.1	2017-05-01	-1.0	1	24	611	634	ACUUUCUUAUAUUAUGGGACGGAA	CUCCGUCCCAUAAUAUAAGAAUGU	Cleavage	Disease resistance protein RPM1 [Aegilops tauschii]	1
miR1120	TraesCS3D01G482500.1	2017-05-01	-1.0	1	24	1220	1243	ACUUUCUUAUAUUAUGGGACGGAA	CUCCGUCCCAUAAUAUAAGAACGU	Cleavage	unnamed protein product [Triticum aestivum]	1
miR1120	TraesCS7A01G005800.1	2017-05-01	-1.0	1	24	611	634	ACGUUCUUAUAUUAUGGGACGGAG	CUCCGUCCCAUAAUAUAAGAAUGU	Cleavage	Disease resistance protein RPM1 [Aegilops tauschii]	1
miR1120	TraesCS7A01G005800.1	2017-05-01	-1.0	1	24	611	634	ACAUUCUUUUAUUAUGGGACGGAG	CUCCGUCCCAUAAUAUAAGAAUGU	Cleavage	Disease resistance protein RPM1 [Aegilops tauschii]	1
miR1120	TraesCS7A01G005800.1	2017-05-01	-1.0	1	24	611	634	ACGUUCUUAUAUUAUGGGACUGAG	CUCCGUCCCAUAAUAUAAGAAUGU	Cleavage	Disease resistance protein RPM1 [Aegilops tauschii]	1
miR1120	TraesCS3D01G482500.1	2017-05-01	-1.0	1	24	1220	1243	ACAUUCUUAUAUUAUGGGACGGAG	CUCCGUCCCAUAAUAUAAGAACGU	Cleavage	unnamed protein product [Triticum aestivum]	1
miR1120	TraesCS3D01G482500.1	2017-05-01	-1.0	1	24	1220	1243	ACAUUCUUAUAUUAUGGGACGGAG	CUCCGUCCCAUAAUAUAAGAACGU	Cleavage	unnamed protein product [Triticum aestivum]	1
miR1122	TraesCS4B01G160300.1	2017-05-01	-1.0	1	20	638	657	UAGAUACAUCCGUAUGUAGA	ACUACAUACGGAUGUAUGUA	Cleavage	PREDICTED: uncharacterized protein LOC100821647 [Brachypodium distachyon]	1
miR1122	TraesCS4B01G160300.1	2017-05-01	-1.0	1	20	638	657	UAGAUACAUCCGUAUGUAGA	ACUACAUACGGAUGUAUGUA	Cleavage	PREDICTED: uncharacterized protein LOC100821647 [Brachypodium distachyon]	1
miR1127	TraesCS7D01G293800.2	2017-05-01	-1.0	1	19	430	448	UCCCUCCGUUCGAAAUUAC	GUAAUUCCGAACGGAGGGA	Cleavage	-	1
miR1127	TraesCS1D01G409900.1	2017-05-01	-1.0	1	19	407	425	UCCCUCCGUUCGAAAUUAC	GUAAUUCCGAACGGAGGGA	Cleavage	AP-2 complex subunit beta [Aegilops tauschii]	1
miR1127	TraesCS3B01G610700.1	2017-05-01	-1.0	1	19	248	266	UCCCUCCGUUCGAAAUUAC	GUAAUUCCGAACGGAGGGA	Cleavage	unnamed protein product [Triticum aestivum]	1
miR1127	TraesCS7D01G293800.1	2017-05-01	-1.0	1	19	734	752	UCCCUCCGUUCGAAAUUAC	GUAAUUCCGAACGGAGGGA	Cleavage	-	1
miR1127	TraesCS6B01G449300.1	2017-05-01	-1.0	1	19	985	1003	UCCCUCCGUUCGAAAUUAC	GUAAUUCCGAACGGAGGGA	Cleavage	-	1
miR1127	TraesCS7D01G293800.2	2017-05-01	-1.0	1	19	430	448	UCCCUUCGUUCGGAAUUAC	GUAAUUCCGAACGGAGGGA	Cleavage	-	1
miR1127	TraesCS1D01G409900.1	2017-05-01	-1.0	1	19	407	425	UCCCUUCGUUCGGAAUUAC	GUAAUUCCGAACGGAGGGA	Cleavage	AP-2 complex subunit beta [Aegilops tauschii]	1
miR1127	TraesCS3B01G610700.1	2017-05-01	-1.0	1	19	248	266	UCCCUUCGUUCGGAAUUAC	GUAAUUCCGAACGGAGGGA	Cleavage	unnamed protein product [Triticum aestivum]	1
miR1127	TraesCS7D01G293800.1	2017-05-01	-1.0	1	19	734	752	UCCCUUCGUUCGGAAUUAC	GUAAUUCCGAACGGAGGGA	Cleavage	-	1
miR1127	TraesCS6B01G449300.1	2017-05-01	-1.0	1	19	985	1003	UCCCUUCGUUCGGAAUUAC	GUAAUUCCGAACGGAGGGA	Cleavage	-	1
miR1127	TraesCS7D01G293800.2	2017-05-01	-1.0	1	19	430	448	UCCCUCCGUUUGGAAUUAC	GUAAUUCCGAACGGAGGGA	Translation	-	1
miR1127	TraesCS1D01G409900.1	2017-05-01	-1.0	1	19	407	425	UCCCUCCGUUUGGAAUUAC	GUAAUUCCGAACGGAGGGA	Translation	AP-2 complex subunit beta [Aegilops tauschii]	1
miR1127	TraesCS3B01G610700.1	2017-05-01	-1.0	1	19	248	266	UCCCUCCGUUUGGAAUUAC	GUAAUUCCGAACGGAGGGA	Translation	unnamed protein product [Triticum aestivum]	1
miR1127	TraesCS7D01G293800.1	2017-05-01	-1.0	1	19	734	752	UCCCUCCGUUUGGAAUUAC	GUAAUUCCGAACGGAGGGA	Translation	-	1
miR1127	TraesCS6B01G449300.1	2017-05-01	-1.0	1	19	985	1003	UCCCUCCGUUUGGAAUUAC	GUAAUUCCGAACGGAGGGA	Translation	-	1
miR1127	TraesCS7D01G293800.2	2017-05-01	-1.0	1	19	430	448	UCCCUCCGUUCCGAAUUAC	GUAAUUCCGAACGGAGGGA	Cleavage	-	1
miR1127	TraesCS1D01G409900.1	2017-05-01	-1.0	1	19	407	425	UCCCUCCGUUCCGAAUUAC	GUAAUUCCGAACGGAGGGA	Cleavage	AP-2 complex subunit beta [Aegilops tauschii]	1
miR1127	TraesCS3B01G610700.1	2017-05-01	-1.0	1	19	248	266	UCCCUCCGUUCCGAAUUAC	GUAAUUCCGAACGGAGGGA	Cleavage	unnamed protein product [Triticum aestivum]	1
miR1127	TraesCS7D01G293800.1	2017-05-01	-1.0	1	19	734	752	UCCCUCCGUUCCGAAUUAC	GUAAUUCCGAACGGAGGGA	Cleavage	-	1
miR1127	TraesCS6B01G449300.1	2017-05-01	-1.0	1	19	985	1003	UCCCUCCGUUCCGAAUUAC	GUAAUUCCGAACGGAGGGA	Cleavage	-	1
miR1127	TraesCS6A01G380400.1	2017-05-01	-1.0	1	19	347	365	UCCCUCCGUUCGGAAUUAC	GUAAUUCCGAACGAAGGGA	Cleavage	-	1
miR1127	TraesCS2A01G017400.1	2017-05-01	-1.0	1	19	1037	1055	UCCCUCCGUUCGGAAUUAC	GUAAUUCGGAACGGAGGGA	Cleavage	-	1
miR1127	TraesCS6B01G449300.1	2017-05-01	-1.0	1	19	985	1003	UCCCUCCGUCCGGAAUUAC	GUAAUUCCGAACGGAGGGA	Translation	-	1
miR1127	TraesCS7D01G293800.1	2017-05-01	-1.0	1	19	734	752	UCCCUCCGUCCGGAAUUAC	GUAAUUCCGAACGGAGGGA	Translation	-	1
miR1127	TraesCS3B01G610700.1	2017-05-01	-1.0	1	19	248	266	UCCCUCCGUCCGGAAUUAC	GUAAUUCCGAACGGAGGGA	Translation	unnamed protein product [Triticum aestivum]	1
miR1127	TraesCS1D01G409900.1	2017-05-01	-1.0	1	19	407	425	UCCCUCCGUCCGGAAUUAC	GUAAUUCCGAACGGAGGGA	Translation	AP-2 complex subunit beta [Aegilops tauschii]	1
miR1127	TraesCS7D01G293800.2	2017-05-01	-1.0	1	19	430	448	UCCCUCCGUCCGGAAUUAC	GUAAUUCCGAACGGAGGGA	Translation	-	1
miR1127	TraesCS6A01G380400.1	2017-05-01	-1.0	1	19	347	365	UCCCUCCGUUCGGAAUUAC	GUAAUUCCGAACGAAGGGA	Cleavage	-	1
miR1127	TraesCS2A01G017400.1	2017-05-01	-1.0	1	19	1037	1055	UCCCUCCGUUCGGAAUUAC	GUAAUUCGGAACGGAGGGA	Cleavage	-	1
miR1127	TraesCS6A01G380400.1	2017-05-01	-1.0	1	19	347	365	UCCCUCCGUUCGGAAUUAC	GUAAUUCCGAACGAAGGGA	Cleavage	-	1
miR1127	TraesCS2A01G017400.1	2017-05-01	-1.0	1	19	1037	1055	UCCCUCCGUUCGGAAUUAC	GUAAUUCGGAACGGAGGGA	Cleavage	-	1
miR1127	TraesCS6A01G380400.1	2017-05-01	-1.0	1	19	347	365	UCCCUCCGUUCGGAAUUAC	GUAAUUCCGAACGAAGGGA	Cleavage	-	1
miR1127	TraesCS2A01G017400.1	2017-05-01	-1.0	1	19	1037	1055	UCCCUCCGUUCGGAAUUAC	GUAAUUCGGAACGGAGGGA	Cleavage	-	1
miR1127	TraesCS2A01G017400.1	2017-05-01	-1.0	1	19	1037	1055	UCCCUCCGUUCUGAAUUAC	GUAAUUCGGAACGGAGGGA	Cleavage	-	1
miR1127	TraesCS7D01G293800.2	2017-05-01	-1.0	1	19	430	448	UCCCUCCGUUCUGAAUUAC	GUAAUUCCGAACGGAGGGA	Cleavage	-	1
miR1127	TraesCS1D01G409900.1	2017-05-01	-1.0	1	19	407	425	UCCCUCCGUUCUGAAUUAC	GUAAUUCCGAACGGAGGGA	Cleavage	AP-2 complex subunit beta [Aegilops tauschii]	1
miR1127	TraesCS3B01G610700.1	2017-05-01	-1.0	1	19	248	266	UCCCUCCGUUCUGAAUUAC	GUAAUUCCGAACGGAGGGA	Cleavage	unnamed protein product [Triticum aestivum]	1
miR1127	TraesCS7D01G293800.1	2017-05-01	-1.0	1	19	734	752	UCCCUCCGUUCUGAAUUAC	GUAAUUCCGAACGGAGGGA	Cleavage	-	1
miR1127	TraesCS6B01G449300.1	2017-05-01	-1.0	1	19	985	1003	UCCCUCCGUUCUGAAUUAC	GUAAUUCCGAACGGAGGGA	Cleavage	-	1
miR1127	TraesCS6A01G380400.1	2017-05-01	-1.0	1	19	347	365	UCCCUCCGUUCGGAAUUAC	GUAAUUCCGAACGAAGGGA	Cleavage	-	1
miR1127	TraesCS2A01G017400.1	2017-05-01	-1.0	1	19	1037	1055	UCCCUCCGUUCGGAAUUAC	GUAAUUCGGAACGGAGGGA	Cleavage	-	1
miR1127	TraesCS6A01G380400.1	2017-05-01	-1.0	1	19	347	365	UCCCUCCGUUCGGAAUUAC	GUAAUUCCGAACGAAGGGA	Cleavage	-	1
miR1127	TraesCS2A01G017400.1	2017-05-01	-1.0	1	19	1037	1055	UCCCUCCGUUCGGAAUUAC	GUAAUUCGGAACGGAGGGA	Cleavage	-	1
miR1127	TraesCS7D01G293800.2	2017-05-01	-1.0	1	19	430	448	UCCAUCCGUUCGGAAUUAC	GUAAUUCCGAACGGAGGGA	Cleavage	-	1
miR1127	TraesCS1D01G409900.1	2017-05-01	-1.0	1	19	407	425	UCCAUCCGUUCGGAAUUAC	GUAAUUCCGAACGGAGGGA	Cleavage	AP-2 complex subunit beta [Aegilops tauschii]	1
miR1127	TraesCS3B01G610700.1	2017-05-01	-1.0	1	19	248	266	UCCAUCCGUUCGGAAUUAC	GUAAUUCCGAACGGAGGGA	Cleavage	unnamed protein product [Triticum aestivum]	1
miR1127	TraesCS7D01G293800.1	2017-05-01	-1.0	1	19	734	752	UCCAUCCGUUCGGAAUUAC	GUAAUUCCGAACGGAGGGA	Cleavage	-	1
miR1127	TraesCS6B01G449300.1	2017-05-01	-1.0	1	19	985	1003	UCCAUCCGUUCGGAAUUAC	GUAAUUCCGAACGGAGGGA	Cleavage	-	1
miR1127	TraesCS6A01G380400.1	2017-05-01	-1.0	1	19	347	365	UCCCUCCGUUCGGAAUUAC	GUAAUUCCGAACGAAGGGA	Cleavage	-	1
miR1127	TraesCS2A01G017400.1	2017-05-01	-1.0	1	19	1037	1055	UCCCUCCGUUCGGAAUUAC	GUAAUUCGGAACGGAGGGA	Cleavage	-	1
miR1127	TraesCS7D01G293800.2	2017-05-01	-1.0	1	19	430	448	UCCCUCCGUUCAGAAUUAC	GUAAUUCCGAACGGAGGGA	Cleavage	-	1
miR1127	TraesCS1D01G409900.1	2017-05-01	-1.0	1	19	407	425	UCCCUCCGUUCAGAAUUAC	GUAAUUCCGAACGGAGGGA	Cleavage	AP-2 complex subunit beta [Aegilops tauschii]	1
miR1127	TraesCS3B01G610700.1	2017-05-01	-1.0	1	19	248	266	UCCCUCCGUUCAGAAUUAC	GUAAUUCCGAACGGAGGGA	Cleavage	unnamed protein product [Triticum aestivum]	1
miR1127	TraesCS7D01G293800.1	2017-05-01	-1.0	1	19	734	752	UCCCUCCGUUCAGAAUUAC	GUAAUUCCGAACGGAGGGA	Cleavage	-	1
miR1127	TraesCS6B01G449300.1	2017-05-01	-1.0	1	19	985	1003	UCCCUCCGUUCAGAAUUAC	GUAAUUCCGAACGGAGGGA	Cleavage	-	1
miR1127	TraesCS2A01G017400.1	2017-05-01	-1.0	1	19	1037	1055	UCCCUCCGUUCAGAAUUAC	GUAAUUCGGAACGGAGGGA	Cleavage	-	1
miR1127	TraesCS7D01G293800.2	2017-05-01	-1.0	1	19	430	448	UCCCUCCGUUCCGAAUUAC	GUAAUUCCGAACGGAGGGA	Cleavage	-	1
miR1127	TraesCS1D01G409900.1	2017-05-01	-1.0	1	19	407	425	UCCCUCCGUUCCGAAUUAC	GUAAUUCCGAACGGAGGGA	Cleavage	AP-2 complex subunit beta [Aegilops tauschii]	1
miR1127	TraesCS3B01G610700.1	2017-05-01	-1.0	1	19	248	266	UCCCUCCGUUCCGAAUUAC	GUAAUUCCGAACGGAGGGA	Cleavage	unnamed protein product [Triticum aestivum]	1
miR1127	TraesCS7D01G293800.1	2017-05-01	-1.0	1	19	734	752	UCCCUCCGUUCCGAAUUAC	GUAAUUCCGAACGGAGGGA	Cleavage	-	1
miR1127	TraesCS6B01G449300.1	2017-05-01	-1.0	1	19	985	1003	UCCCUCCGUUCCGAAUUAC	GUAAUUCCGAACGGAGGGA	Cleavage	-	1
miR1128	TraesCS5B01G013700.1	2017-05-01	-1.0	1	21	1338	1358	UAGUACUCCCUCCGUCCGGAA	UUCCGGACGGAGGGAGUACCA	Cleavage	-	1
miR1130	TraesCS2D01G248200.6	2017-05-01	-1.0	1	23	2154	2176	CCUCCGUCCCAUAAUAUAAGACG	GCUCUUAUAUUAUGAGACGGAGG	Cleavage	PREDICTED: probable inactive leucine-rich repeat receptor-like protein kinase At3g03770 [Brachypodium distachyon]	1
miR1130	TraesCS2D01G248200.6	2017-05-01	-1.0	1	23	2154	2176	CCUCCGUCCCAUAAUAUAAGACG	GCUCUUAUAUUAUGAGACGGAGG	Cleavage	PREDICTED: probable inactive leucine-rich repeat receptor-like protein kinase At3g03770 [Brachypodium distachyon]	1
miR1130	TraesCS5D01G261800.1	2017-05-01	-1.0	1	23	939	961	CCUCUGUCCCAUAAUGUAAGACG	CGUCUUACAUUAUGGGACGGAGG	Cleavage	-	1
miR1130	TraesCS2D01G248200.6	2017-05-01	-1.0	1	23	2154	2176	CCUCCGUCCCAUAAUAUAAGACG	GCUCUUAUAUUAUGAGACGGAGG	Cleavage	PREDICTED: probable inactive leucine-rich repeat receptor-like protein kinase At3g03770 [Brachypodium distachyon]	1
miR1130	TraesCS5D01G261800.1	2017-05-01	-1.0	1	23	939	961	CCUCGGUCCCAUAAUGUAAGACG	CGUCUUACAUUAUGGGACGGAGG	Cleavage	-	1
miR1135	TraesCS2B01G056900.1	2017-05-01	-1.0	1	24	474	497	CUUCGACAAGUAUUUCCGGACGGA	ACCGUCCGGAAAUACUUGUCGGAG	Cleavage	Mortality factor 4-like protein 1 [Triticum urartu]	1
miR1135	TraesCS2D01G146600.1	2017-05-01	-1.0	1	24	79	102	CUUCGACAAGUAUUUCCGGACGGA	CCCGUCCGGAAAUACUUGUCGGAG	Cleavage	predicted protein, partial [Hordeum vulgare subsp. vulgare]	1
miR1135	TraesCS7D01G293800.1	2017-05-01	-1.0	1	24	656	679	CUGCGACAAGUAAUUCCGAACGGA	UUCGUUCGGAAUUACUUGUCGCGG	Cleavage	-	1
miR1135	TraesCS1D01G409900.1	2017-05-01	-1.0	1	24	329	352	UUGCGACAAGUAAUUCCGAACGGA	UCCGUUCGGAAUUACUUGUCACAA	Cleavage	AP-2 complex subunit beta [Aegilops tauschii]	1
miR1135	TraesCS7D01G293800.1	2017-05-01	-1.0	1	24	656	679	CUGCGACAAGUAAUUCCGAACGGA	UUCGUUCGGAAUUACUUGUCGCGG	Cleavage	-	1
miR1136	TraesCS2A01G485700.2	2017-05-01	-1.0	1	24	29	52	UUGUCGCAGAAAUGGAUGUAUCUA	UAGAUACAUCCAUUUCUGCGACGA	Cleavage	Putative serine/threonine-protein kinase receptor [Aegilops tauschii]	1
miR1136	TraesCS2A01G485700.2	2017-05-01	-1.0	1	24	29	52	UUGUCGCAGAAAUGGAUGUAUCUA	UAGAUACAUCCAUUUCUGCGACGA	Cleavage	Putative serine/threonine-protein kinase receptor [Aegilops tauschii]	1
miR1136	TraesCS7D01G293800.1	2017-05-01	-1.0	1	24	710	733	UUGUCGCGGAAAUGGAUGUAUCUA	UACAUACAUCCAUUUCCGAGACAA	Cleavage	-	1
miR1137	TraesCS3B01G220700.1	2017-05-01	-1.0	1	20	739	758	UAGUACAAAGUUAAGUCAUC	GAUGACUCAACUUUGUACUA	Cleavage	Eukaryotic translation initiation factor 6-2 [Triticum urartu]	1
miR1137	TraesCS3B01G220700.2	2017-05-01	-1.0	1	20	748	767	UAGUACAAAGUUAAGUCAUC	GAUGACUCAACUUUGUACUA	Cleavage	Eukaryotic translation initiation factor 6-2 [Triticum urartu]	1
miR1137	TraesCS3B01G527200.1	2017-05-01	-1.0	1	20	1305	1324	UAGUAUAAAGUUGAGUUAUC	GAUAACUCAUCUUUAUACUA	Translation	-	1
miR1137	TraesCS5B01G557400.1	2017-05-01	-1.0	1	20	1543	1562	UAAUACAAAGUUGGGUCAUC	GAUGACCCAACUUUGUACUA	Cleavage	fructan exohydrolase [Triticum aestivum]	1
miR1137	TraesCS5B01G557400.1	2017-05-01	-1.0	1	20	1543	1562	UAGUAAAAAGUUGGGUCAUC	GAUGACCCAACUUUGUACUA	Cleavage	fructan exohydrolase [Triticum aestivum]	1
miR1137	TraesCS3B01G220700.1	2017-05-01	-1.0	1	20	739	758	UAGUACAAAAUUGAGUCAUC	GAUGACUCAACUUUGUACUA	Translation	Eukaryotic translation initiation factor 6-2 [Triticum urartu]	1
miR1137	TraesCS3B01G220700.2	2017-05-01	-1.0	1	20	748	767	UAGUACAAAAUUGAGUCAUC	GAUGACUCAACUUUGUACUA	Translation	Eukaryotic translation initiation factor 6-2 [Triticum urartu]	1
miR1436	TraesCS2D01G498300.3	2017-05-01	-1.0	1	21	1199	1219	AUAUUAUGGGACGGAGGGAGU	ACUCCCUCCGUCCCACAAUAU	Cleavage	-	1
miR1436	TraesCS3D01G482500.1	2017-05-01	-1.0	1	21	1215	1235	AUAUUAUGGGACAGAGGGAGU	ACUCCCUCCGUCCCAUAAUAU	Cleavage	unnamed protein product [Triticum aestivum]	1
miR1436	TraesCSU01G076800.1	2017-05-01	-1.0	1	21	1286	1306	AUAUUAUGGGACAGAGGGAGU	ACUCCCUCUGUCCCACAAUAU	Cleavage	-	1
miR1436	TraesCS2D01G072600.1	2017-05-01	-1.0	1	21	1364	1384	AUAUUAUGGGACAGAGGGAGU	ACUCCCUCCGUCCCAUAAUAU	Cleavage	predicted protein [Hordeum vulgare subsp. vulgare]	1
miR1436	TraesCS2D01G248200.6	2017-05-01	-1.0	1	21	2098	2118	AUAUUAUGGGACAGAGGGAGU	ACUCCCUCUGUCCCAAAAUAU	Cleavage	PREDICTED: probable inactive leucine-rich repeat receptor-like protein kinase At3g03770 [Brachypodium distachyon]	1
miR1436	TraesCS7A01G005800.1	2017-05-01	-1.0	1	21	606	626	AUAUUAUGGGACAGAGGGAGU	AUUCCCUCCGUCCCAUAAUAU	Cleavage	Disease resistance protein RPM1 [Aegilops tauschii]	1
miR1436	TraesCS6A01G083600.2	2017-05-01	-1.0	1	21	933	953	UUAUUUUGGGACGGAGGGAGU	ACUCCCUCCGUUCCAAAAUAA	Translation	hypothetical protein F775_08356 [Aegilops tauschii]	1
miR1436	TraesCS1D01G259800.1	2017-05-01	-1.0	1	21	1020	1040	ACAUUUAGGAACGGAGGGAGU	ACUCCCUCAGUUCCUAAAUGU	Cleavage	Obtusifoliol 14-alpha demethylase [Aegilops tauschii]	1
miR1436	TraesCS6A01G083600.2	2017-05-01	-1.0	1	21	933	953	UUAUUUUGGGACGGAGGGAGU	ACUCCCUCCGUUCCAAAAUAA	Translation	hypothetical protein F775_08356 [Aegilops tauschii]	1
miR1436	TraesCS3D01G482500.1	2017-05-01	-1.0	1	21	1215	1235	AUAUUAUGAGACGGAGGGAGU	ACUCCCUCCGUCCCAUAAUAU	Cleavage	unnamed protein product [Triticum aestivum]	1
miR1436	TraesCS2D01G072600.1	2017-05-01	-1.0	1	21	1364	1384	AUAUUAUGAGACGGAGGGAGU	ACUCCCUCCGUCCCAUAAUAU	Cleavage	predicted protein [Hordeum vulgare subsp. vulgare]	1
miR1436	TraesCS7A01G005800.1	2017-05-01	-1.0	1	21	606	626	AUAUUAUGAGACGGAGGGAGU	AUUCCCUCCGUCCCAUAAUAU	Cleavage	Disease resistance protein RPM1 [Aegilops tauschii]	1
miR1436	TraesCS3D01G482500.1	2017-05-01	-1.0	1	21	1215	1235	ACAUUAUGGGACGGAGGGAGU	ACUCCCUCCGUCCCAUAAUAU	Cleavage	unnamed protein product [Triticum aestivum]	1
miR1436	TraesCS2D01G072600.1	2017-05-01	-1.0	1	21	1364	1384	ACAUUAUGGGACGGAGGGAGU	ACUCCCUCCGUCCCAUAAUAU	Cleavage	predicted protein [Hordeum vulgare subsp. vulgare]	1
miR1436	TraesCS7A01G005800.1	2017-05-01	-1.0	1	21	606	626	ACAUUAUGGGACGGAGGGAGU	AUUCCCUCCGUCCCAUAAUAU	Cleavage	Disease resistance protein RPM1 [Aegilops tauschii]	1
miR1436	TraesCS3D01G482500.1	2017-05-01	-1.0	1	21	1215	1235	AUAUUAUGGUACGGAGGGAGU	ACUCCCUCCGUCCCAUAAUAU	Translation	unnamed protein product [Triticum aestivum]	1
miR1436	TraesCS2D01G072600.1	2017-05-01	-1.0	1	21	1364	1384	AUAUUAUGGUACGGAGGGAGU	ACUCCCUCCGUCCCAUAAUAU	Translation	predicted protein [Hordeum vulgare subsp. vulgare]	1
miR1436	TraesCS7A01G005800.1	2017-05-01	-1.0	1	21	606	626	AUAUUAUGGUACGGAGGGAGU	AUUCCCUCCGUCCCAUAAUAU	Translation	Disease resistance protein RPM1 [Aegilops tauschii]	1
miR1436	TraesCS2D01G498300.3	2017-05-01	-1.0	1	21	1199	1219	AUAUUAUGGGACGGAGGGAGU	ACUCCCUCCGUCCCACAAUAU	Cleavage	-	1
miR1436	TraesCS2D01G498300.3	2017-05-01	-1.0	1	21	1199	1219	AUAUUAUGGGACGGAGGGAGU	ACUCCCUCCGUCCCACAAUAU	Cleavage	-	1
miR1436	TraesCS6B01G208900.2	2017-05-01	-1.0	1	21	278	298	AAAUUUUGGGACGGAGGGAGU	ACUCCCUCCUUCCCAAAAUUU	Cleavage	-	1
miR1436	TraesCS6D01G167200.3	2017-05-01	-1.0	1	21	278	298	AAAUUUUGGGACGGAGGGAGU	ACUCCCUCCUUCCCAAAAUUU	Cleavage	predicted protein [Hordeum vulgare subsp. vulgare]	1
miR1436	TraesCS1D01G259800.1	2017-05-01	-1.0	1	21	1020	1040	ACAUUUAGGAACGGAGGGAGU	ACUCCCUCAGUUCCUAAAUGU	Cleavage	Obtusifoliol 14-alpha demethylase [Aegilops tauschii]	1
miR1436	TraesCS2D01G498300.3	2017-05-01	-1.0	1	21	1199	1219	AUAUUAUGGGACGGAGGGAGU	ACUCCCUCCGUCCCACAAUAU	Cleavage	-	1
miR1436	TraesCS6A01G083600.2	2017-05-01	-1.0	1	21	933	953	UUAUUUUGGGACGGAGGGAGU	ACUCCCUCCGUUCCAAAAUAA	Translation	hypothetical protein F775_08356 [Aegilops tauschii]	1
miR1436	TraesCS2D01G498300.3	2017-05-01	-1.0	1	21	1199	1219	AUAUUAUGGGACGGAGGGAGU	ACUCCCUCCGUCCCACAAUAU	Cleavage	-	1
miR1436	TraesCS2D01G498300.3	2017-05-01	-1.0	1	21	1199	1219	AUAUUAUGGGACGGAGGGAGU	ACUCCCUCCGUCCCACAAUAU	Cleavage	-	1
miR1436	TraesCS2D01G498300.3	2017-05-01	-1.0	1	21	1199	1219	AUAUUAUGGGACGGAGGGAGU	ACUCCCUCCGUCCCACAAUAU	Cleavage	-	1
miR1436	TraesCS5B01G215200.1	2017-05-01	-1.0	1	21	675	695	GUAUUUUGGGACGGAGGGAGU	ACUCCCUCCGUCCGAAAAUAC	Cleavage	-	1
miR1436	TraesCS6B01G256600.1	2017-05-01	-1.0	1	21	839	859	GUAUUUUGGGACGGAGGGAGU	ACUCCCUCCGUCCGAAAAUAC	Cleavage	RNA-binding protein 42 [Aegilops tauschii]	1
miR1436	TraesCS5B01G451800.1	2017-05-01	-1.0	1	21	908	928	GUAUUUUGGGACGGAGGGAGU	ACUCCCUCCGUCCGAAAAUAC	Cleavage	-	1
miR1436	TraesCS3D01G482500.1	2017-05-01	-1.0	1	21	1215	1235	AUAUUAUGGGACUGAGGGAGU	ACUCCCUCCGUCCCAUAAUAU	Cleavage	unnamed protein product [Triticum aestivum]	1
miR1436	TraesCS2D01G072600.1	2017-05-01	-1.0	1	21	1364	1384	AUAUUAUGGGACUGAGGGAGU	ACUCCCUCCGUCCCAUAAUAU	Cleavage	predicted protein [Hordeum vulgare subsp. vulgare]	1
miR1436	TraesCS7A01G005800.1	2017-05-01	-1.0	1	21	606	626	AUAUUAUGGGACUGAGGGAGU	AUUCCCUCCGUCCCAUAAUAU	Cleavage	Disease resistance protein RPM1 [Aegilops tauschii]	1
miR1436	TraesCS2D01G498300.3	2017-05-01	-1.0	1	21	1199	1219	AUAUUAUGGGACGGAGGGAGU	ACUCCCUCCGUCCCACAAUAU	Cleavage	-	1
miR1436	TraesCS3D01G482500.1	2017-05-01	-1.0	1	21	1215	1235	AUAUUAUGGAACGGAGGGAGU	ACUCCCUCCGUCCCAUAAUAU	Translation	unnamed protein product [Triticum aestivum]	1
miR1436	TraesCS2D01G072600.1	2017-05-01	-1.0	1	21	1364	1384	AUAUUAUGGAACGGAGGGAGU	ACUCCCUCCGUCCCAUAAUAU	Translation	predicted protein [Hordeum vulgare subsp. vulgare]	1
miR1436	TraesCS7A01G005800.1	2017-05-01	-1.0	1	21	606	626	AUAUUAUGGAACGGAGGGAGU	AUUCCCUCCGUCCCAUAAUAU	Translation	Disease resistance protein RPM1 [Aegilops tauschii]	1
miR1436	TraesCS3D01G482500.1	2017-05-01	-1.0	1	21	1215	1235	AUAUUACGGGACGGAGGGAGU	ACUCCCUCCGUCCCAUAAUAU	Cleavage	unnamed protein product [Triticum aestivum]	1
miR1436	TraesCS2D01G072600.1	2017-05-01	-1.0	1	21	1364	1384	AUAUUACGGGACGGAGGGAGU	ACUCCCUCCGUCCCAUAAUAU	Cleavage	predicted protein [Hordeum vulgare subsp. vulgare]	1
miR1436	TraesCS7A01G005800.1	2017-05-01	-1.0	1	21	606	626	AUAUUACGGGACGGAGGGAGU	AUUCCCUCCGUCCCAUAAUAU	Cleavage	Disease resistance protein RPM1 [Aegilops tauschii]	1
miR1436	TraesCS2D01G498300.3	2017-05-01	-1.0	1	21	1199	1219	AUAUUAUGGGACGGAGGGAGU	ACUCCCUCCGUCCCACAAUAU	Cleavage	-	1
miR1436	TraesCS2D01G498300.3	2017-05-01	-1.0	1	21	1199	1219	AUAUUAUGGGACGGAGGGAGU	ACUCCCUCCGUCCCACAAUAU	Cleavage	-	1
miR1436	TraesCS2D01G498300.3	2017-05-01	-1.0	1	21	1199	1219	AUAUUAUGGGACGGAGGGAGU	ACUCCCUCCGUCCCACAAUAU	Cleavage	-	1
miR1436	TraesCS6A01G083600.2	2017-05-01	-1.0	1	21	933	953	UUAUUUUGGGACGGAGGGAGU	ACUCCCUCCGUUCCAAAAUAA	Translation	hypothetical protein F775_08356 [Aegilops tauschii]	1
miR1436	TraesCS3D01G482500.1	2017-05-01	-1.0	1	21	1215	1235	AUAUUAUGGGACAGAGGGAGU	ACUCCCUCCGUCCCAUAAUAU	Cleavage	unnamed protein product [Triticum aestivum]	1
miR1436	TraesCSU01G076800.1	2017-05-01	-1.0	1	21	1286	1306	AUAUUAUGGGACAGAGGGAGU	ACUCCCUCUGUCCCACAAUAU	Cleavage	-	1
miR1436	TraesCS2D01G072600.1	2017-05-01	-1.0	1	21	1364	1384	AUAUUAUGGGACAGAGGGAGU	ACUCCCUCCGUCCCAUAAUAU	Cleavage	predicted protein [Hordeum vulgare subsp. vulgare]	1
miR1436	TraesCS2D01G248200.6	2017-05-01	-1.0	1	21	2098	2118	AUAUUAUGGGACAGAGGGAGU	ACUCCCUCUGUCCCAAAAUAU	Cleavage	PREDICTED: probable inactive leucine-rich repeat receptor-like protein kinase At3g03770 [Brachypodium distachyon]	1
miR1436	TraesCS7A01G005800.1	2017-05-01	-1.0	1	21	606	626	AUAUUAUGGGACAGAGGGAGU	AUUCCCUCCGUCCCAUAAUAU	Cleavage	Disease resistance protein RPM1 [Aegilops tauschii]	1
miR1436	TraesCS3D01G482500.1	2017-05-01	-1.0	1	21	1215	1235	ACAUUAUGGGACGGAGGGAGU	ACUCCCUCCGUCCCAUAAUAU	Cleavage	unnamed protein product [Triticum aestivum]	1
miR1436	TraesCS2D01G072600.1	2017-05-01	-1.0	1	21	1364	1384	ACAUUAUGGGACGGAGGGAGU	ACUCCCUCCGUCCCAUAAUAU	Cleavage	predicted protein [Hordeum vulgare subsp. vulgare]	1
miR1436	TraesCS7A01G005800.1	2017-05-01	-1.0	1	21	606	626	ACAUUAUGGGACGGAGGGAGU	AUUCCCUCCGUCCCAUAAUAU	Cleavage	Disease resistance protein RPM1 [Aegilops tauschii]	1
miR1436	TraesCS2D01G498300.3	2017-05-01	-1.0	1	21	1199	1219	AUAUUAUGGGACGGAGGGAGU	ACUCCCUCCGUCCCACAAUAU	Cleavage	-	1
miR1436	TraesCS1D01G259800.1	2017-05-01	-1.0	1	21	1020	1040	ACAUUUAGGAACGGAGGGAGU	ACUCCCUCAGUUCCUAAAUGU	Cleavage	Obtusifoliol 14-alpha demethylase [Aegilops tauschii]	1
miR1439	TraesCS3B01G220700.1	2017-05-01	-1.0	1	21	716	736	UUUUGGAACGGAGGGAGUAGA	GCUACUCCCUCCGUUUCAAAA	Cleavage	Eukaryotic translation initiation factor 6-2 [Triticum urartu]	1
miR1439	TraesCS3B01G220700.2	2017-05-01	-1.0	1	21	725	745	UUUUGGAACGGAGGGAGUAGA	GCUACUCCCUCCGUUUCAAAA	Cleavage	Eukaryotic translation initiation factor 6-2 [Triticum urartu]	1
miR1439	TraesCS7D01G405000.1	2017-05-01	-1.0	1	21	1447	1467	UUUUGGAACGGAGGGAGUAGA	ACUACUCCCUCCGUUCCGAAA	Cleavage	Os06g0707100 [Oryza sativa Japonica Group]	1
miR1439	TraesCS4A01G492700.1	2017-05-01	-1.0	1	21	540	560	UUUUGGAACGGAGGGAGUAGA	UCUACUCCCUCCGUUCCUAAA	Cleavage	F-box/kelch-repeat protein SKIP11 [Aegilops tauschii]	1
miR1439	TraesCS7B01G445400.2	2017-05-01	-1.0	1	21	1531	1551	UUUUGGAACGGAGGGAGUAGA	UCUACUCCCUCCGUCCCAAAA	Cleavage	hypothetical protein SETIT_027728mg, partial [Setaria italica]	1
miR1439	TraesCS7A01G151900.1	2017-05-01	-1.0	1	21	530	550	UUUUGGAACGGAGGGAGUAGA	CCUACUCCCUCCGUCCCAAAA	Cleavage	PREDICTED: trimethylguanosine synthase-like isoform X1 [Brachypodium distachyon]	1
miR1439	TraesCS2D01G028200.2	2017-05-01	-1.0	1	21	890	910	UUUUGGAACGGAGGGAGUAGA	ACUACUCCCUCCGUUCCACAA	Cleavage	Disease resistance protein RPM1 [Aegilops tauschii]	1
miR1439	TraesCS5B01G557400.1	2017-05-01	-1.0	1	21	1520	1540	UUUUGGAACGGAGGGAGUAGA	UGUACUCCCUCAGUUCCAAAA	Translation	fructan exohydrolase [Triticum aestivum]	1
miR1439	TraesCS4B01G246100.1	2017-05-01	-1.0	1	21	481	501	UUUUGGAACGGAGGGAGUAGA	AAUACUCCCUCCGUUCCUAAA	Cleavage	PREDICTED: mitotic checkpoint protein BUB3.1-like [Brachypodium distachyon]	1
miR1439	TraesCS3D01G189500.1	2017-05-01	-1.0	1	21	1788	1808	UUUAGGAACGGAGGGAGUAUA	AAUACUCCCUCCGUUCCAAAA	Cleavage	Peptide transporter PTR3-A [Triticum urartu]	1
miR1439	TraesCS6B01G185100.1	2017-05-01	-1.0	1	21	1676	1696	UUUUGGAACGGAGGGAGUAUU	AGUACUCCCUCCGUUCUAAAA	Cleavage	-	1
miR1439	TraesCS2A01G231700.1	2017-05-01	-1.0	1	21	599	619	UUUUGGAACGGAGGGAGUAUU	CAUACUCCCUUCGUUCCAAAA	Translation	-	1
miR1439	TraesCS4B01G246100.1	2017-05-01	-1.0	1	21	481	501	UUUUGGAACGGAGGGAGUAUU	AAUACUCCCUCCGUUCCUAAA	Cleavage	PREDICTED: mitotic checkpoint protein BUB3.1-like [Brachypodium distachyon]	1
miR1439	TraesCS7D01G405000.1	2017-05-01	-1.0	1	21	1447	1467	UUUUGGAACGGAGGGAGUAUU	ACUACUCCCUCCGUUCCGAAA	Cleavage	Os06g0707100 [Oryza sativa Japonica Group]	1
miR1439	TraesCS5B01G557400.1	2017-05-01	-1.0	1	21	1520	1540	UUUUGGAACGGAGGGAGUAUU	UGUACUCCCUCAGUUCCAAAA	Translation	fructan exohydrolase [Triticum aestivum]	1
miR1439	TraesCS7A01G151900.1	2017-05-01	-1.0	1	21	530	550	UUUUGGAACGGAGGGAGUAUU	CCUACUCCCUCCGUCCCAAAA	Cleavage	PREDICTED: trimethylguanosine synthase-like isoform X1 [Brachypodium distachyon]	1
miR1439	TraesCS4A01G492700.1	2017-05-01	-1.0	1	21	540	560	UUUUGGAACGGAGGGAGUAUU	UCUACUCCCUCCGUUCCUAAA	Cleavage	F-box/kelch-repeat protein SKIP11 [Aegilops tauschii]	1
miR1439	TraesCS7B01G445400.2	2017-05-01	-1.0	1	21	1531	1551	UUUUGGAACGGAGGGAGUAUU	UCUACUCCCUCCGUCCCAAAA	Cleavage	hypothetical protein SETIT_027728mg, partial [Setaria italica]	1
miR1439	TraesCS7B01G317300.1	2017-05-01	-1.0	1	21	1224	1244	AUUUGGAACGGAGGGAGUAUU	ACUACUCCCUCCGUUCCGAAU	Cleavage	-	1
miR1439	TraesCS1B01G385200.1	2017-05-01	-1.0	1	21	1257	1277	AUUUGGAACGGAGGGAGUAUU	ACUACUCCCUCCGAUCCAAAU	Cleavage	predicted protein, partial [Hordeum vulgare subsp. vulgare]	1
miR1439	TraesCS2D01G578800.1	2017-05-01	-1.0	1	21	1205	1225	UUAUGGGACGGAGGGAGUAUU	UGUACUCCCUCCAUCCCAUAA	Cleavage	hypothetical protein [Oryza sativa Japonica Group]	1
miR1439	TraesCS7A01G151900.1	2017-05-01	-1.0	1	21	530	550	UUAUGGGACGGAGGGAGUAUU	CCUACUCCCUCCGUCCCAAAA	Cleavage	PREDICTED: trimethylguanosine synthase-like isoform X1 [Brachypodium distachyon]	1
miR1439	TraesCS7B01G445400.2	2017-05-01	-1.0	1	21	1531	1551	UUAUGGGACGGAGGGAGUAUU	UCUACUCCCUCCGUCCCAAAA	Cleavage	hypothetical protein SETIT_027728mg, partial [Setaria italica]	1
miR1439	TraesCS3D01G189500.1	2017-05-01	-1.0	1	21	1788	1808	UUUAGGAACGGAGGGAGUAUU	AAUACUCCCUCCGUUCCAAAA	Cleavage	Peptide transporter PTR3-A [Triticum urartu]	1
miR1439	TraesCS6A01G083600.2	2017-05-01	-1.0	1	21	930	950	UUUAGGAACGGAGGGAGUAUU	AGUACUCCCUCCGUUCCAAAA	Cleavage	hypothetical protein F775_08356 [Aegilops tauschii]	1
miR1439	TraesCS7D01G131200.1	2017-05-01	-1.0	1	21	1623	1643	UUUAGGAACGGAGGGAGUAUU	AGUACUCCCUCCGUUCAUAAA	Cleavage	Disease resistance protein RPM1 [Aegilops tauschii]	1
miR1439	TraesCS7D01G405000.1	2017-05-01	-1.0	1	21	1447	1467	UUUAGGAACGGAGGGAGUAUU	ACUACUCCCUCCGUUCCGAAA	Cleavage	Os06g0707100 [Oryza sativa Japonica Group]	1
miR1439	TraesCS1D01G259800.1	2017-05-01	-1.0	1	21	1017	1037	UUUAGGAACGGAGGGAGUAUU	CCUACUCCCUCAGUUCCUAAA	Translation	Obtusifoliol 14-alpha demethylase [Aegilops tauschii]	1
miR1439	TraesCS2D01G509300.1	2017-05-01	-1.0	1	21	1030	1050	AUUUGGGACGGAGGGAGUAUU	ACUACUCCCUCUGUCCCAAAU	Translation	Wall-associated receptor kinase 5 [Aegilops tauschii]	1
miR1439	TraesCS3A01G068900.1	2017-05-01	-1.0	1	21	1008	1028	AUUUGGGACGGAGGGAGUAUU	GCUACUCCCUCCGUUCCAAAU	Cleavage	Putative disease resistance protein RGA4 [Triticum urartu]	1
miR1439	TraesCS6B01G185100.1	2017-05-01	-1.0	1	21	1676	1696	UUUUGGAACGGAGGGAGUACA	AGUACUCCCUCCGUUCUAAAA	Cleavage	-	1
miR1439	TraesCS5B01G557400.1	2017-05-01	-1.0	1	21	1520	1540	UUUUGGAACGGAGGGAGUACA	UGUACUCCCUCAGUUCCAAAA	Translation	fructan exohydrolase [Triticum aestivum]	1
miR1439	TraesCS2A01G231700.1	2017-05-01	-1.0	1	21	599	619	UUUUGGAACGGAGGGAGUACA	CAUACUCCCUUCGUUCCAAAA	Translation	-	1
miR1439	TraesCS3B01G220700.1	2017-05-01	-1.0	1	21	716	736	UUUUGGAACGGAGGGAGUACA	GCUACUCCCUCCGUUUCAAAA	Cleavage	Eukaryotic translation initiation factor 6-2 [Triticum urartu]	1
miR1439	TraesCS3B01G220700.2	2017-05-01	-1.0	1	21	725	745	UUUUGGAACGGAGGGAGUACA	GCUACUCCCUCCGUUUCAAAA	Cleavage	Eukaryotic translation initiation factor 6-2 [Triticum urartu]	1
miR1439	TraesCS7D01G405000.1	2017-05-01	-1.0	1	21	1447	1467	UUUUGGAACGGAGGGAGUACA	ACUACUCCCUCCGUUCCGAAA	Cleavage	Os06g0707100 [Oryza sativa Japonica Group]	1
miR1439	TraesCS4A01G492700.1	2017-05-01	-1.0	1	21	540	560	UUUUGGAACGGAGGGAGUACA	UCUACUCCCUCCGUUCCUAAA	Cleavage	F-box/kelch-repeat protein SKIP11 [Aegilops tauschii]	1
miR1439	TraesCS7B01G445400.2	2017-05-01	-1.0	1	21	1531	1551	UUUUGGAACGGAGGGAGUACA	UCUACUCCCUCCGUCCCAAAA	Cleavage	hypothetical protein SETIT_027728mg, partial [Setaria italica]	1
miR1439	TraesCS2D01G028200.2	2017-05-01	-1.0	1	21	890	910	UUUUGGAACGGAGGGAGUACA	ACUACUCCCUCCGUUCCACAA	Cleavage	Disease resistance protein RPM1 [Aegilops tauschii]	1
miR1439	TraesCS4B01G246100.1	2017-05-01	-1.0	1	21	481	501	UUUUGGAACGGAGGGAGUACA	AAUACUCCCUCCGUUCCUAAA	Cleavage	PREDICTED: mitotic checkpoint protein BUB3.1-like [Brachypodium distachyon]	1
miR1439	TraesCS2D01G024700.1	2017-05-01	-1.0	1	21	1451	1471	UUUUAGAACGGAGGGAGUAUG	AUUACUCCCUCCGUUUUAAAA	Cleavage	Putative serine/threonine-protein kinase [Aegilops tauschii]	1
miR1439	TraesCS3D01G189500.1	2017-05-01	-1.0	1	21	1788	1808	UUUUAGAACGGAGGGAGUAUG	AAUACUCCCUCCGUUCCAAAA	Cleavage	Peptide transporter PTR3-A [Triticum urartu]	1
miR1439	TraesCS6A01G083600.2	2017-05-01	-1.0	1	21	930	950	UUUUAGAACGGAGGGAGUAUG	AGUACUCCCUCCGUUCCAAAA	Cleavage	hypothetical protein F775_08356 [Aegilops tauschii]	1
miR1439	TraesCS3D01G189500.1	2017-05-01	-1.0	1	21	1788	1808	UUUAGGAACGGAGGGAGUAUC	AAUACUCCCUCCGUUCCAAAA	Cleavage	Peptide transporter PTR3-A [Triticum urartu]	1
miR1439	TraesCS6A01G083600.2	2017-05-01	-1.0	1	21	930	950	UUUAGGAACGGAGGGAGUAUC	AGUACUCCCUCCGUUCCAAAA	Cleavage	hypothetical protein F775_08356 [Aegilops tauschii]	1
miR1439	TraesCS7D01G131200.1	2017-05-01	-1.0	1	21	1623	1643	UUUAGGAACGGAGGGAGUAUC	AGUACUCCCUCCGUUCAUAAA	Cleavage	Disease resistance protein RPM1 [Aegilops tauschii]	1
miR1439	TraesCS1D01G259800.1	2017-05-01	-1.0	1	21	1017	1037	UUUAGGAACGGAGGGAGUAUC	CCUACUCCCUCAGUUCCUAAA	Translation	Obtusifoliol 14-alpha demethylase [Aegilops tauschii]	1
miR1439	TraesCS7D01G405000.1	2017-05-01	-1.0	1	21	1447	1467	UUUAGGAACGGAGGGAGUAUC	ACUACUCCCUCCGUUCCGAAA	Cleavage	Os06g0707100 [Oryza sativa Japonica Group]	1
miR1439	TraesCS3B01G220700.1	2017-05-01	-1.0	1	21	716	736	UUUUGGAACGGAGGGAGUAGG	GCUACUCCCUCCGUUUCAAAA	Cleavage	Eukaryotic translation initiation factor 6-2 [Triticum urartu]	1
miR1439	TraesCS3B01G220700.2	2017-05-01	-1.0	1	21	725	745	UUUUGGAACGGAGGGAGUAGG	GCUACUCCCUCCGUUUCAAAA	Cleavage	Eukaryotic translation initiation factor 6-2 [Triticum urartu]	1
miR1439	TraesCS7D01G405000.1	2017-05-01	-1.0	1	21	1447	1467	UUUUGGAACGGAGGGAGUAGG	ACUACUCCCUCCGUUCCGAAA	Cleavage	Os06g0707100 [Oryza sativa Japonica Group]	1
miR1439	TraesCS7A01G151900.1	2017-05-01	-1.0	1	21	530	550	UUUUGGAACGGAGGGAGUAGG	CCUACUCCCUCCGUCCCAAAA	Cleavage	PREDICTED: trimethylguanosine synthase-like isoform X1 [Brachypodium distachyon]	1
miR1439	TraesCS2A01G231700.1	2017-05-01	-1.0	1	21	599	619	UUUUGGAACGGAGGGAGUAGG	CAUACUCCCUUCGUUCCAAAA	Translation	-	1
miR1439	TraesCS4A01G492700.1	2017-05-01	-1.0	1	21	540	560	UUUUGGAACGGAGGGAGUAGG	UCUACUCCCUCCGUUCCUAAA	Cleavage	F-box/kelch-repeat protein SKIP11 [Aegilops tauschii]	1
miR1439	TraesCS7B01G445400.2	2017-05-01	-1.0	1	21	1531	1551	UUUUGGAACGGAGGGAGUAGG	UCUACUCCCUCCGUCCCAAAA	Cleavage	hypothetical protein SETIT_027728mg, partial [Setaria italica]	1
miR1439	TraesCS6B01G185100.1	2017-05-01	-1.0	1	21	1676	1696	UUUUGGAACGGAGGGAGUAGG	AGUACUCCCUCCGUUCUAAAA	Cleavage	-	1
miR1439	TraesCS2D01G028200.2	2017-05-01	-1.0	1	21	890	910	UUUUGGAACGGAGGGAGUAGG	ACUACUCCCUCCGUUCCACAA	Cleavage	Disease resistance protein RPM1 [Aegilops tauschii]	1
miR1439	TraesCS4B01G246100.1	2017-05-01	-1.0	1	21	481	501	UUUUGGAACGGAGGGAGUAGG	AAUACUCCCUCCGUUCCUAAA	Cleavage	PREDICTED: mitotic checkpoint protein BUB3.1-like [Brachypodium distachyon]	1
miR1439	TraesCS5B01G557400.1	2017-05-01	-1.0	1	21	1520	1540	UUUUGGAACGGAGGGAGUAGG	UGUACUCCCUCAGUUCCAAAA	Translation	fructan exohydrolase [Triticum aestivum]	1
miR1439	TraesCS7D01G405000.1	2017-05-01	-1.0	1	21	1447	1467	UUUUGGAACGGAGGGAGUAAU	ACUACUCCCUCCGUUCCGAAA	Cleavage	Os06g0707100 [Oryza sativa Japonica Group]	1
miR1439	TraesCS6B01G185100.1	2017-05-01	-1.0	1	21	1676	1696	UUUUGGAACGGAGGGAGUAAU	AGUACUCCCUCCGUUCUAAAA	Cleavage	-	1
miR1439	TraesCS3B01G220700.1	2017-05-01	-1.0	1	21	716	736	UUUUGGAACGGAGGGAGUAAU	GCUACUCCCUCCGUUUCAAAA	Cleavage	Eukaryotic translation initiation factor 6-2 [Triticum urartu]	1
miR1439	TraesCS3B01G220700.2	2017-05-01	-1.0	1	21	725	745	UUUUGGAACGGAGGGAGUAAU	GCUACUCCCUCCGUUUCAAAA	Cleavage	Eukaryotic translation initiation factor 6-2 [Triticum urartu]	1
miR1439	TraesCS2D01G028200.2	2017-05-01	-1.0	1	21	890	910	UUUUGGAACGGAGGGAGUAAU	ACUACUCCCUCCGUUCCACAA	Cleavage	Disease resistance protein RPM1 [Aegilops tauschii]	1
miR1439	TraesCS4B01G246100.1	2017-05-01	-1.0	1	21	481	501	UUUUGGAACGGAGGGAGUAAU	AAUACUCCCUCCGUUCCUAAA	Cleavage	PREDICTED: mitotic checkpoint protein BUB3.1-like [Brachypodium distachyon]	1
miR1439	TraesCS7A01G151900.1	2017-05-01	-1.0	1	21	530	550	UUUUGGAACGGAGGGAGUAAU	CCUACUCCCUCCGUCCCAAAA	Cleavage	PREDICTED: trimethylguanosine synthase-like isoform X1 [Brachypodium distachyon]	1
miR1439	TraesCS4A01G492700.1	2017-05-01	-1.0	1	21	540	560	UUUUGGAACGGAGGGAGUAAU	UCUACUCCCUCCGUUCCUAAA	Cleavage	F-box/kelch-repeat protein SKIP11 [Aegilops tauschii]	1
miR1439	TraesCS7B01G445400.2	2017-05-01	-1.0	1	21	1531	1551	UUUUGGAACGGAGGGAGUAAU	UCUACUCCCUCCGUCCCAAAA	Cleavage	hypothetical protein SETIT_027728mg, partial [Setaria italica]	1
miR1439	TraesCS2D01G578800.1	2017-05-01	-1.0	1	21	1205	1225	UUAUGGGACGGAGGGAGUAUU	UGUACUCCCUCCAUCCCAUAA	Cleavage	hypothetical protein [Oryza sativa Japonica Group]	1
miR1439	TraesCS7A01G151900.1	2017-05-01	-1.0	1	21	530	550	UUAUGGGACGGAGGGAGUAUU	CCUACUCCCUCCGUCCCAAAA	Cleavage	PREDICTED: trimethylguanosine synthase-like isoform X1 [Brachypodium distachyon]	1
miR1439	TraesCS7B01G445400.2	2017-05-01	-1.0	1	21	1531	1551	UUAUGGGACGGAGGGAGUAUU	UCUACUCCCUCCGUCCCAAAA	Cleavage	hypothetical protein SETIT_027728mg, partial [Setaria italica]	1
miR1439	TraesCS7B01G317300.1	2017-05-01	-1.0	1	21	1224	1244	AUUUGGAACGGAGGGAGUAUC	ACUACUCCCUCCGUUCCGAAU	Cleavage	-	1
miR1439	TraesCS1B01G385200.1	2017-05-01	-1.0	1	21	1257	1277	AUUUGGAACGGAGGGAGUAUC	ACUACUCCCUCCGAUCCAAAU	Cleavage	predicted protein, partial [Hordeum vulgare subsp. vulgare]	1
miR1439	TraesCS3D01G189500.1	2017-05-01	-1.0	1	21	1788	1808	UUUAGGAACGGAGGGAGUAUU	AAUACUCCCUCCGUUCCAAAA	Cleavage	Peptide transporter PTR3-A [Triticum urartu]	1
miR1439	TraesCS6A01G083600.2	2017-05-01	-1.0	1	21	930	950	UUUAGGAACGGAGGGAGUAUU	AGUACUCCCUCCGUUCCAAAA	Cleavage	hypothetical protein F775_08356 [Aegilops tauschii]	1
miR1439	TraesCS7D01G131200.1	2017-05-01	-1.0	1	21	1623	1643	UUUAGGAACGGAGGGAGUAUU	AGUACUCCCUCCGUUCAUAAA	Cleavage	Disease resistance protein RPM1 [Aegilops tauschii]	1
miR1439	TraesCS7D01G405000.1	2017-05-01	-1.0	1	21	1447	1467	UUUAGGAACGGAGGGAGUAUU	ACUACUCCCUCCGUUCCGAAA	Cleavage	Os06g0707100 [Oryza sativa Japonica Group]	1
miR1439	TraesCS1D01G259800.1	2017-05-01	-1.0	1	21	1017	1037	UUUAGGAACGGAGGGAGUAUU	CCUACUCCCUCAGUUCCUAAA	Translation	Obtusifoliol 14-alpha demethylase [Aegilops tauschii]	1
miR1439	TraesCS2A01G231700.1	2017-05-01	-1.0	1	21	599	619	UUUUGGAACGGAGGGAGUAUG	CAUACUCCCUUCGUUCCAAAA	Translation	-	1
miR1439	TraesCS6B01G185100.1	2017-05-01	-1.0	1	21	1676	1696	UUUUGGAACGGAGGGAGUAUG	AGUACUCCCUCCGUUCUAAAA	Cleavage	-	1
miR1439	TraesCS3B01G220700.1	2017-05-01	-1.0	1	21	716	736	UUUUGGAACGGAGGGAGUAUG	GCUACUCCCUCCGUUUCAAAA	Cleavage	Eukaryotic translation initiation factor 6-2 [Triticum urartu]	1
miR1439	TraesCS3B01G220700.2	2017-05-01	-1.0	1	21	725	745	UUUUGGAACGGAGGGAGUAUG	GCUACUCCCUCCGUUUCAAAA	Cleavage	Eukaryotic translation initiation factor 6-2 [Triticum urartu]	1
miR1439	TraesCS7D01G405000.1	2017-05-01	-1.0	1	21	1447	1467	UUUUGGAACGGAGGGAGUAUG	ACUACUCCCUCCGUUCCGAAA	Cleavage	Os06g0707100 [Oryza sativa Japonica Group]	1
miR1439	TraesCS4B01G246100.1	2017-05-01	-1.0	1	21	481	501	UUUUGGAACGGAGGGAGUAUG	AAUACUCCCUCCGUUCCUAAA	Cleavage	PREDICTED: mitotic checkpoint protein BUB3.1-like [Brachypodium distachyon]	1
miR1439	TraesCS5B01G557400.1	2017-05-01	-1.0	1	21	1520	1540	UUUUGGAACGGAGGGAGUAUG	UGUACUCCCUCAGUUCCAAAA	Translation	fructan exohydrolase [Triticum aestivum]	1
miR1439	TraesCS7A01G151900.1	2017-05-01	-1.0	1	21	530	550	UUUUGGAACGGAGGGAGUAUG	CCUACUCCCUCCGUCCCAAAA	Cleavage	PREDICTED: trimethylguanosine synthase-like isoform X1 [Brachypodium distachyon]	1
miR1439	TraesCS4A01G492700.1	2017-05-01	-1.0	1	21	540	560	UUUUGGAACGGAGGGAGUAUG	UCUACUCCCUCCGUUCCUAAA	Cleavage	F-box/kelch-repeat protein SKIP11 [Aegilops tauschii]	1
miR1439	TraesCS2D01G028200.2	2017-05-01	-1.0	1	21	890	910	UUUUGGAACGGAGGGAGUAUG	ACUACUCCCUCCGUUCCACAA	Cleavage	Disease resistance protein RPM1 [Aegilops tauschii]	1
miR1439	TraesCS7B01G445400.2	2017-05-01	-1.0	1	21	1531	1551	UUUUGGAACGGAGGGAGUAUG	UCUACUCCCUCCGUCCCAAAA	Cleavage	hypothetical protein SETIT_027728mg, partial [Setaria italica]	1
miR1439	TraesCS6B01G185100.1	2017-05-01	-1.0	1	21	1676	1696	UUUUGGAACGGAGGGAGUACA	AGUACUCCCUCCGUUCUAAAA	Cleavage	-	1
miR1439	TraesCS5B01G557400.1	2017-05-01	-1.0	1	21	1520	1540	UUUUGGAACGGAGGGAGUACA	UGUACUCCCUCAGUUCCAAAA	Translation	fructan exohydrolase [Triticum aestivum]	1
miR1439	TraesCS2A01G231700.1	2017-05-01	-1.0	1	21	599	619	UUUUGGAACGGAGGGAGUACA	CAUACUCCCUUCGUUCCAAAA	Translation	-	1
miR1439	TraesCS3B01G220700.1	2017-05-01	-1.0	1	21	716	736	UUUUGGAACGGAGGGAGUACA	GCUACUCCCUCCGUUUCAAAA	Cleavage	Eukaryotic translation initiation factor 6-2 [Triticum urartu]	1
miR1439	TraesCS3B01G220700.2	2017-05-01	-1.0	1	21	725	745	UUUUGGAACGGAGGGAGUACA	GCUACUCCCUCCGUUUCAAAA	Cleavage	Eukaryotic translation initiation factor 6-2 [Triticum urartu]	1
miR1439	TraesCS7D01G405000.1	2017-05-01	-1.0	1	21	1447	1467	UUUUGGAACGGAGGGAGUACA	ACUACUCCCUCCGUUCCGAAA	Cleavage	Os06g0707100 [Oryza sativa Japonica Group]	1
miR1439	TraesCS4A01G492700.1	2017-05-01	-1.0	1	21	540	560	UUUUGGAACGGAGGGAGUACA	UCUACUCCCUCCGUUCCUAAA	Cleavage	F-box/kelch-repeat protein SKIP11 [Aegilops tauschii]	1
miR1439	TraesCS7B01G445400.2	2017-05-01	-1.0	1	21	1531	1551	UUUUGGAACGGAGGGAGUACA	UCUACUCCCUCCGUCCCAAAA	Cleavage	hypothetical protein SETIT_027728mg, partial [Setaria italica]	1
miR1439	TraesCS2D01G028200.2	2017-05-01	-1.0	1	21	890	910	UUUUGGAACGGAGGGAGUACA	ACUACUCCCUCCGUUCCACAA	Cleavage	Disease resistance protein RPM1 [Aegilops tauschii]	1
miR1439	TraesCS4B01G246100.1	2017-05-01	-1.0	1	21	481	501	UUUUGGAACGGAGGGAGUACA	AAUACUCCCUCCGUUCCUAAA	Cleavage	PREDICTED: mitotic checkpoint protein BUB3.1-like [Brachypodium distachyon]	1
miR1439	TraesCS3D01G189500.1	2017-05-01	-1.0	1	21	1788	1808	UUUUGGGACGGAGGGAGUAUU	AAUACUCCCUCCGUUCCAAAA	Cleavage	Peptide transporter PTR3-A [Triticum urartu]	1
miR1439	TraesCS6A01G083600.2	2017-05-01	-1.0	1	21	930	950	UUUUGGGACGGAGGGAGUAUU	AGUACUCCCUCCGUUCCAAAA	Cleavage	hypothetical protein F775_08356 [Aegilops tauschii]	1
miR1439	TraesCS2D01G072600.1	2017-05-01	-1.0	1	21	1361	1381	UUUUGGGACGGAGGGAGUAUU	AGUACUCCCUCCGUCCCAUAA	Cleavage	predicted protein [Hordeum vulgare subsp. vulgare]	1
miR1439	TraesCS2D01G248200.6	2017-05-01	-1.0	1	21	2095	2115	UUUUGGGACGGAGGGAGUAUU	ACUACUCCCUCUGUCCCAAAA	Translation	PREDICTED: probable inactive leucine-rich repeat receptor-like protein kinase At3g03770 [Brachypodium distachyon]	1
miR1439	TraesCS5B01G451800.1	2017-05-01	-1.0	1	21	905	925	UUUUGGGACGGAGGGAGUAUU	UAUACUCCCUCCGUCCGAAAA	Cleavage	-	1
miR1439	TraesCS6A01G176900.7	2017-05-01	-1.0	1	21	171	191	UUUUGGGACGGAGGGAGUAUU	UAUACUCCCUCCUUCCCAAAA	Cleavage	-	1
miR1439	TraesCS6A01G176900.8	2017-05-01	-1.0	1	21	171	191	UUUUGGGACGGAGGGAGUAUU	UAUACUCCCUCCUUCCCAAAA	Cleavage	-	1
miR1439	TraesCS6D01G167200.3	2017-05-01	-1.0	1	21	275	295	UUUUGGGACGGAGGGAGUAUU	UAUACUCCCUCCUUCCCAAAA	Cleavage	predicted protein [Hordeum vulgare subsp. vulgare]	1
miR1439	TraesCS6B01G208900.2	2017-05-01	-1.0	1	21	275	295	UUUUGGGACGGAGGGAGUAUU	UAUACUCCCUCCUUCCCAAAA	Cleavage	-	1
miR1439	TraesCS6B01G256600.1	2017-05-01	-1.0	1	21	836	856	UUUUGGGACGGAGGGAGUAUU	UGUACUCCCUCCGUCCGAAAA	Cleavage	RNA-binding protein 42 [Aegilops tauschii]	1
miR1439	TraesCS5B01G215200.1	2017-05-01	-1.0	1	21	672	692	UUUUGGGACGGAGGGAGUAUU	CCUACUCCCUCCGUCCGAAAA	Cleavage	-	1
miR1439	TraesCS2D01G578800.1	2017-05-01	-1.0	1	21	1205	1225	UUAUGGAAUGGAGGGAGUAUU	UGUACUCCCUCCAUCCCAUAA	Cleavage	hypothetical protein [Oryza sativa Japonica Group]	1
miR1439	TraesCS3D01G189500.1	2017-05-01	-1.0	1	21	1788	1808	UUUAGGAACGGAGGGAGUAUA	AAUACUCCCUCCGUUCCAAAA	Cleavage	Peptide transporter PTR3-A [Triticum urartu]	1
miR1439	TraesCS3D01G189500.1	2017-05-01	-1.0	1	21	1788	1808	UUUUCGAACGGAGGGAGUAUU	AAUACUCCCUCCGUUCCAAAA	Cleavage	Peptide transporter PTR3-A [Triticum urartu]	1
miR1439	TraesCS6A01G083600.2	2017-05-01	-1.0	1	21	930	950	UUUUCGAACGGAGGGAGUAUU	AGUACUCCCUCCGUUCCAAAA	Cleavage	hypothetical protein F775_08356 [Aegilops tauschii]	1
miR1439	TraesCS6B01G185100.1	2017-05-01	-1.0	1	21	1676	1696	UUUUCGAACGGAGGGAGUAUU	AGUACUCCCUCCGUUCUAAAA	Cleavage	-	1
miR1439	TraesCS5B01G451800.1	2017-05-01	-1.0	1	21	905	925	UUUUCGAACGGAGGGAGUAUU	UAUACUCCCUCCGUCCGAAAA	Cleavage	-	1
miR1439	TraesCS6B01G256600.1	2017-05-01	-1.0	1	21	836	856	UUUUCGAACGGAGGGAGUAUU	UGUACUCCCUCCGUCCGAAAA	Cleavage	RNA-binding protein 42 [Aegilops tauschii]	1
miR1439	TraesCS5B01G215200.1	2017-05-01	-1.0	1	21	672	692	UUUUCGAACGGAGGGAGUAUU	CCUACUCCCUCCGUCCGAAAA	Cleavage	-	1
miR1439	TraesCS6B01G185100.1	2017-05-01	-1.0	1	21	1676	1696	UUUUGGAACGGAGGGAGUACU	AGUACUCCCUCCGUUCUAAAA	Cleavage	-	1
miR1439	TraesCS7D01G405000.1	2017-05-01	-1.0	1	21	1447	1467	UUUUGGAACGGAGGGAGUACU	ACUACUCCCUCCGUUCCGAAA	Cleavage	Os06g0707100 [Oryza sativa Japonica Group]	1
miR1439	TraesCS2A01G231700.1	2017-05-01	-1.0	1	21	599	619	UUUUGGAACGGAGGGAGUACU	CAUACUCCCUUCGUUCCAAAA	Translation	-	1
miR1439	TraesCS5B01G557400.1	2017-05-01	-1.0	1	21	1520	1540	UUUUGGAACGGAGGGAGUACU	UGUACUCCCUCAGUUCCAAAA	Translation	fructan exohydrolase [Triticum aestivum]	1
miR1439	TraesCS2D01G028200.2	2017-05-01	-1.0	1	21	890	910	UUUUGGAACGGAGGGAGUACU	ACUACUCCCUCCGUUCCACAA	Cleavage	Disease resistance protein RPM1 [Aegilops tauschii]	1
miR1439	TraesCS4B01G246100.1	2017-05-01	-1.0	1	21	481	501	UUUUGGAACGGAGGGAGUACU	AAUACUCCCUCCGUUCCUAAA	Cleavage	PREDICTED: mitotic checkpoint protein BUB3.1-like [Brachypodium distachyon]	1
miR1439	TraesCS7A01G151900.1	2017-05-01	-1.0	1	21	530	550	UUUUGGAACGGAGGGAGUACU	CCUACUCCCUCCGUCCCAAAA	Cleavage	PREDICTED: trimethylguanosine synthase-like isoform X1 [Brachypodium distachyon]	1
miR1439	TraesCS4A01G492700.1	2017-05-01	-1.0	1	21	540	560	UUUUGGAACGGAGGGAGUACU	UCUACUCCCUCCGUUCCUAAA	Cleavage	F-box/kelch-repeat protein SKIP11 [Aegilops tauschii]	1
miR1439	TraesCS7B01G445400.2	2017-05-01	-1.0	1	21	1531	1551	UUUUGGAACGGAGGGAGUACU	UCUACUCCCUCCGUCCCAAAA	Cleavage	hypothetical protein SETIT_027728mg, partial [Setaria italica]	1
miR1439	TraesCS6B01G185100.1	2017-05-01	-1.0	1	21	1676	1696	UUUUGGAACGGAGGGAGUACU	AGUACUCCCUCCGUUCUAAAA	Cleavage	-	1
miR1439	TraesCS7D01G405000.1	2017-05-01	-1.0	1	21	1447	1467	UUUUGGAACGGAGGGAGUACU	ACUACUCCCUCCGUUCCGAAA	Cleavage	Os06g0707100 [Oryza sativa Japonica Group]	1
miR1439	TraesCS2A01G231700.1	2017-05-01	-1.0	1	21	599	619	UUUUGGAACGGAGGGAGUACU	CAUACUCCCUUCGUUCCAAAA	Translation	-	1
miR1439	TraesCS5B01G557400.1	2017-05-01	-1.0	1	21	1520	1540	UUUUGGAACGGAGGGAGUACU	UGUACUCCCUCAGUUCCAAAA	Translation	fructan exohydrolase [Triticum aestivum]	1
miR1439	TraesCS2D01G028200.2	2017-05-01	-1.0	1	21	890	910	UUUUGGAACGGAGGGAGUACU	ACUACUCCCUCCGUUCCACAA	Cleavage	Disease resistance protein RPM1 [Aegilops tauschii]	1
miR1439	TraesCS4B01G246100.1	2017-05-01	-1.0	1	21	481	501	UUUUGGAACGGAGGGAGUACU	AAUACUCCCUCCGUUCCUAAA	Cleavage	PREDICTED: mitotic checkpoint protein BUB3.1-like [Brachypodium distachyon]	1
miR1439	TraesCS7A01G151900.1	2017-05-01	-1.0	1	21	530	550	UUUUGGAACGGAGGGAGUACU	CCUACUCCCUCCGUCCCAAAA	Cleavage	PREDICTED: trimethylguanosine synthase-like isoform X1 [Brachypodium distachyon]	1
miR1439	TraesCS4A01G492700.1	2017-05-01	-1.0	1	21	540	560	UUUUGGAACGGAGGGAGUACU	UCUACUCCCUCCGUUCCUAAA	Cleavage	F-box/kelch-repeat protein SKIP11 [Aegilops tauschii]	1
miR1439	TraesCS7B01G445400.2	2017-05-01	-1.0	1	21	1531	1551	UUUUGGAACGGAGGGAGUACU	UCUACUCCCUCCGUCCCAAAA	Cleavage	hypothetical protein SETIT_027728mg, partial [Setaria italica]	1
miR1439	TraesCS3B01G220700.1	2017-05-01	-1.0	1	21	716	736	UUUUGGAACGGAGGGAGUAGA	GCUACUCCCUCCGUUUCAAAA	Cleavage	Eukaryotic translation initiation factor 6-2 [Triticum urartu]	1
miR1439	TraesCS3B01G220700.2	2017-05-01	-1.0	1	21	725	745	UUUUGGAACGGAGGGAGUAGA	GCUACUCCCUCCGUUUCAAAA	Cleavage	Eukaryotic translation initiation factor 6-2 [Triticum urartu]	1
miR1439	TraesCS7D01G405000.1	2017-05-01	-1.0	1	21	1447	1467	UUUUGGAACGGAGGGAGUAGA	ACUACUCCCUCCGUUCCGAAA	Cleavage	Os06g0707100 [Oryza sativa Japonica Group]	1
miR1439	TraesCS4A01G492700.1	2017-05-01	-1.0	1	21	540	560	UUUUGGAACGGAGGGAGUAGA	UCUACUCCCUCCGUUCCUAAA	Cleavage	F-box/kelch-repeat protein SKIP11 [Aegilops tauschii]	1
miR1439	TraesCS7B01G445400.2	2017-05-01	-1.0	1	21	1531	1551	UUUUGGAACGGAGGGAGUAGA	UCUACUCCCUCCGUCCCAAAA	Cleavage	hypothetical protein SETIT_027728mg, partial [Setaria italica]	1
miR1439	TraesCS7A01G151900.1	2017-05-01	-1.0	1	21	530	550	UUUUGGAACGGAGGGAGUAGA	CCUACUCCCUCCGUCCCAAAA	Cleavage	PREDICTED: trimethylguanosine synthase-like isoform X1 [Brachypodium distachyon]	1
miR1439	TraesCS2D01G028200.2	2017-05-01	-1.0	1	21	890	910	UUUUGGAACGGAGGGAGUAGA	ACUACUCCCUCCGUUCCACAA	Cleavage	Disease resistance protein RPM1 [Aegilops tauschii]	1
miR1439	TraesCS5B01G557400.1	2017-05-01	-1.0	1	21	1520	1540	UUUUGGAACGGAGGGAGUAGA	UGUACUCCCUCAGUUCCAAAA	Translation	fructan exohydrolase [Triticum aestivum]	1
miR1439	TraesCS4B01G246100.1	2017-05-01	-1.0	1	21	481	501	UUUUGGAACGGAGGGAGUAGA	AAUACUCCCUCCGUUCCUAAA	Cleavage	PREDICTED: mitotic checkpoint protein BUB3.1-like [Brachypodium distachyon]	1
miR1439	TraesCS2A01G231700.1	2017-05-01	-1.0	1	21	599	619	UUUUGGAACGGAGGGAGUAUG	CAUACUCCCUUCGUUCCAAAA	Translation	-	1
miR1439	TraesCS6B01G185100.1	2017-05-01	-1.0	1	21	1676	1696	UUUUGGAACGGAGGGAGUAUG	AGUACUCCCUCCGUUCUAAAA	Cleavage	-	1
miR1439	TraesCS3B01G220700.1	2017-05-01	-1.0	1	21	716	736	UUUUGGAACGGAGGGAGUAUG	GCUACUCCCUCCGUUUCAAAA	Cleavage	Eukaryotic translation initiation factor 6-2 [Triticum urartu]	1
miR1439	TraesCS3B01G220700.2	2017-05-01	-1.0	1	21	725	745	UUUUGGAACGGAGGGAGUAUG	GCUACUCCCUCCGUUUCAAAA	Cleavage	Eukaryotic translation initiation factor 6-2 [Triticum urartu]	1
miR1439	TraesCS7D01G405000.1	2017-05-01	-1.0	1	21	1447	1467	UUUUGGAACGGAGGGAGUAUG	ACUACUCCCUCCGUUCCGAAA	Cleavage	Os06g0707100 [Oryza sativa Japonica Group]	1
miR1439	TraesCS4B01G246100.1	2017-05-01	-1.0	1	21	481	501	UUUUGGAACGGAGGGAGUAUG	AAUACUCCCUCCGUUCCUAAA	Cleavage	PREDICTED: mitotic checkpoint protein BUB3.1-like [Brachypodium distachyon]	1
miR1439	TraesCS5B01G557400.1	2017-05-01	-1.0	1	21	1520	1540	UUUUGGAACGGAGGGAGUAUG	UGUACUCCCUCAGUUCCAAAA	Translation	fructan exohydrolase [Triticum aestivum]	1
miR1439	TraesCS7A01G151900.1	2017-05-01	-1.0	1	21	530	550	UUUUGGAACGGAGGGAGUAUG	CCUACUCCCUCCGUCCCAAAA	Cleavage	PREDICTED: trimethylguanosine synthase-like isoform X1 [Brachypodium distachyon]	1
miR1439	TraesCS4A01G492700.1	2017-05-01	-1.0	1	21	540	560	UUUUGGAACGGAGGGAGUAUG	UCUACUCCCUCCGUUCCUAAA	Cleavage	F-box/kelch-repeat protein SKIP11 [Aegilops tauschii]	1
miR1439	TraesCS2D01G028200.2	2017-05-01	-1.0	1	21	890	910	UUUUGGAACGGAGGGAGUAUG	ACUACUCCCUCCGUUCCACAA	Cleavage	Disease resistance protein RPM1 [Aegilops tauschii]	1
miR1439	TraesCS7B01G445400.2	2017-05-01	-1.0	1	21	1531	1551	UUUUGGAACGGAGGGAGUAUG	UCUACUCCCUCCGUCCCAAAA	Cleavage	hypothetical protein SETIT_027728mg, partial [Setaria italica]	1
miR1439	TraesCS3B01G220700.1	2017-05-01	-1.0	1	21	716	736	UUUUGGAACGGAGGGAGUAGC	GCUACUCCCUCCGUUUCAAAA	Cleavage	Eukaryotic translation initiation factor 6-2 [Triticum urartu]	1
miR1439	TraesCS3B01G220700.2	2017-05-01	-1.0	1	21	725	745	UUUUGGAACGGAGGGAGUAGC	GCUACUCCCUCCGUUUCAAAA	Cleavage	Eukaryotic translation initiation factor 6-2 [Triticum urartu]	1
miR1439	TraesCS7D01G405000.1	2017-05-01	-1.0	1	21	1447	1467	UUUUGGAACGGAGGGAGUAGC	ACUACUCCCUCCGUUCCGAAA	Cleavage	Os06g0707100 [Oryza sativa Japonica Group]	1
miR1439	TraesCS2A01G231700.1	2017-05-01	-1.0	1	21	599	619	UUUUGGAACGGAGGGAGUAGC	CAUACUCCCUUCGUUCCAAAA	Translation	-	1
miR1439	TraesCS6B01G185100.1	2017-05-01	-1.0	1	21	1676	1696	UUUUGGAACGGAGGGAGUAGC	AGUACUCCCUCCGUUCUAAAA	Cleavage	-	1
miR1439	TraesCS7A01G151900.1	2017-05-01	-1.0	1	21	530	550	UUUUGGAACGGAGGGAGUAGC	CCUACUCCCUCCGUCCCAAAA	Cleavage	PREDICTED: trimethylguanosine synthase-like isoform X1 [Brachypodium distachyon]	1
miR1439	TraesCS4A01G492700.1	2017-05-01	-1.0	1	21	540	560	UUUUGGAACGGAGGGAGUAGC	UCUACUCCCUCCGUUCCUAAA	Cleavage	F-box/kelch-repeat protein SKIP11 [Aegilops tauschii]	1
miR1439	TraesCS2D01G028200.2	2017-05-01	-1.0	1	21	890	910	UUUUGGAACGGAGGGAGUAGC	ACUACUCCCUCCGUUCCACAA	Cleavage	Disease resistance protein RPM1 [Aegilops tauschii]	1
miR1439	TraesCS7B01G445400.2	2017-05-01	-1.0	1	21	1531	1551	UUUUGGAACGGAGGGAGUAGC	UCUACUCCCUCCGUCCCAAAA	Cleavage	hypothetical protein SETIT_027728mg, partial [Setaria italica]	1
miR1439	TraesCS4B01G246100.1	2017-05-01	-1.0	1	21	481	501	UUUUGGAACGGAGGGAGUAGC	AAUACUCCCUCCGUUCCUAAA	Cleavage	PREDICTED: mitotic checkpoint protein BUB3.1-like [Brachypodium distachyon]	1
miR1439	TraesCS5B01G557400.1	2017-05-01	-1.0	1	21	1520	1540	UUUUGGAACGGAGGGAGUAGC	UGUACUCCCUCAGUUCCAAAA	Translation	fructan exohydrolase [Triticum aestivum]	1
miR1439	TraesCS3A01G082500.1	2017-05-01	-1.0	1	21	601	621	AUUCGGAACGGAGGGAGUAUU	AGUACUCCCUCCGUUUCGAAU	Cleavage	-	1
miR1439	TraesCS5D01G041300.1	2017-05-01	-1.0	1	21	1496	1516	AUUCGGAACGGAGGGAGUAUU	UGUACUCCCUCCGUUCGGAAU	Cleavage	hypothetical protein TRIUR3_08631 [Triticum urartu]	1
miR1439	TraesCS1D01G409900.1	2017-05-01	-1.0	1	21	320	340	AUUCGGAACGGAGGGAGUAUU	UCUACUCCCUCCGUUCGGAAU	Cleavage	AP-2 complex subunit beta [Aegilops tauschii]	1
miR1439	TraesCS3A01G068900.1	2017-05-01	-1.0	1	21	1008	1028	AUUCGGAACGGAGGGAGUAUU	GCUACUCCCUCCGUUCCAAAU	Cleavage	Putative disease resistance protein RGA4 [Triticum urartu]	1
miR1439	TraesCS3D01G189500.1	2017-05-01	-1.0	1	21	1788	1808	UUUAGGAACGGAGGGAGUAUA	AAUACUCCCUCCGUUCCAAAA	Cleavage	Peptide transporter PTR3-A [Triticum urartu]	1
miR1439	TraesCS2D01G578800.1	2017-05-01	-1.0	1	21	1205	1225	UUAUGGGACGGAGGGAGUAUU	UGUACUCCCUCCAUCCCAUAA	Cleavage	hypothetical protein [Oryza sativa Japonica Group]	1
miR1439	TraesCS7A01G151900.1	2017-05-01	-1.0	1	21	530	550	UUAUGGGACGGAGGGAGUAUU	CCUACUCCCUCCGUCCCAAAA	Cleavage	PREDICTED: trimethylguanosine synthase-like isoform X1 [Brachypodium distachyon]	1
miR1439	TraesCS7B01G445400.2	2017-05-01	-1.0	1	21	1531	1551	UUAUGGGACGGAGGGAGUAUU	UCUACUCCCUCCGUCCCAAAA	Cleavage	hypothetical protein SETIT_027728mg, partial [Setaria italica]	1
miR1439	TraesCS6B01G185100.1	2017-05-01	-1.0	1	21	1676	1696	UUUUGGAACGGAGGGAGUACA	AGUACUCCCUCCGUUCUAAAA	Cleavage	-	1
miR1439	TraesCS5B01G557400.1	2017-05-01	-1.0	1	21	1520	1540	UUUUGGAACGGAGGGAGUACA	UGUACUCCCUCAGUUCCAAAA	Translation	fructan exohydrolase [Triticum aestivum]	1
miR1439	TraesCS2A01G231700.1	2017-05-01	-1.0	1	21	599	619	UUUUGGAACGGAGGGAGUACA	CAUACUCCCUUCGUUCCAAAA	Translation	-	1
miR1439	TraesCS3B01G220700.1	2017-05-01	-1.0	1	21	716	736	UUUUGGAACGGAGGGAGUACA	GCUACUCCCUCCGUUUCAAAA	Cleavage	Eukaryotic translation initiation factor 6-2 [Triticum urartu]	1
miR1439	TraesCS3B01G220700.2	2017-05-01	-1.0	1	21	725	745	UUUUGGAACGGAGGGAGUACA	GCUACUCCCUCCGUUUCAAAA	Cleavage	Eukaryotic translation initiation factor 6-2 [Triticum urartu]	1
miR1439	TraesCS7D01G405000.1	2017-05-01	-1.0	1	21	1447	1467	UUUUGGAACGGAGGGAGUACA	ACUACUCCCUCCGUUCCGAAA	Cleavage	Os06g0707100 [Oryza sativa Japonica Group]	1
miR1439	TraesCS4A01G492700.1	2017-05-01	-1.0	1	21	540	560	UUUUGGAACGGAGGGAGUACA	UCUACUCCCUCCGUUCCUAAA	Cleavage	F-box/kelch-repeat protein SKIP11 [Aegilops tauschii]	1
miR1439	TraesCS7B01G445400.2	2017-05-01	-1.0	1	21	1531	1551	UUUUGGAACGGAGGGAGUACA	UCUACUCCCUCCGUCCCAAAA	Cleavage	hypothetical protein SETIT_027728mg, partial [Setaria italica]	1
miR1439	TraesCS2D01G028200.2	2017-05-01	-1.0	1	21	890	910	UUUUGGAACGGAGGGAGUACA	ACUACUCCCUCCGUUCCACAA	Cleavage	Disease resistance protein RPM1 [Aegilops tauschii]	1
miR1439	TraesCS4B01G246100.1	2017-05-01	-1.0	1	21	481	501	UUUUGGAACGGAGGGAGUACA	AAUACUCCCUCCGUUCCUAAA	Cleavage	PREDICTED: mitotic checkpoint protein BUB3.1-like [Brachypodium distachyon]	1
miR1439	TraesCS4B01G246100.1	2017-05-01	-1.0	1	21	481	501	UUUAGGAAAGGAGGGAGUAUU	AAUACUCCCUCCGUUCCUAAA	Cleavage	PREDICTED: mitotic checkpoint protein BUB3.1-like [Brachypodium distachyon]	1
miR1439	TraesCS4A01G492700.1	2017-05-01	-1.0	1	21	540	560	UUUAGGAAAGGAGGGAGUAUU	UCUACUCCCUCCGUUCCUAAA	Cleavage	F-box/kelch-repeat protein SKIP11 [Aegilops tauschii]	1
miR1117	TraesCS2B01G071200.1	2.0	-1.0	1	24	1924	1947	UGGUCCCGGUUCGUGGCACGAACC	GGUUGGUGGAACGAACCGGGACCA	Cleavage	hypothetical protein SETIT_028362mg [Setaria italica]	1
miR1117	TraesCS2B01G071200.1	2.0	-1.0	1	24	1924	1947	UGGUCCCGGUUCGUGGCACGAACC	GGUUGGUGGAACGAACCGGGACCA	Cleavage	hypothetical protein SETIT_028362mg [Setaria italica]	1
miR1117	TraesCS2B01G071200.1	2.0	-1.0	1	24	1924	1947	UGGUCCCGGUUCGUGGCACGAACC	GGUUGGUGGAACGAACCGGGACCA	Cleavage	hypothetical protein SETIT_028362mg [Setaria italica]	1
miR1120	TraesCS3D01G482500.1	2.0	-1.0	1	24	1220	1243	ACGUUCUUAUAUUAUGAAACAGAG	CUCCGUCCCAUAAUAUAAGAACGU	Cleavage	unnamed protein product [Triticum aestivum]	1
miR1120	TraesCS2D01G248200.6	2.0	-1.0	1	24	2103	2126	ACGUUCUUAUAUUAUGGUACGGAG	CUCUGUCCCAAAAUAUAAGAACGU	Cleavage	PREDICTED: probable inactive leucine-rich repeat receptor-like protein kinase At3g03770 [Brachypodium distachyon]	1
miR1120	TraesCS7D01G522300.1	2.0	-1.0	1	24	1499	1531	ACACUCUUAUAUUAUGAGAC---------AGAG	UUCUACUCCCCACGUCCCAUAAUAUAAGAGUGC	Cleavage	Disease resistance protein RGA2 [Aegilops tauschii]	1
miR1120	TraesCS2D01G248200.6	2.0	-1.0	1	24	2103	2126	ACGUUCUUAUAUUACGGGACGGAG	CUCUGUCCCAAAAUAUAAGAACGU	Cleavage	PREDICTED: probable inactive leucine-rich repeat receptor-like protein kinase At3g03770 [Brachypodium distachyon]	1
miR1127	TraesCS7D01G293800.2	2.0	-1.0	1	19	430	448	UCCCUCCGUUCGGAAUUUA	GUAAUUCCGAACGGAGGGA	Cleavage	-	1
miR1127	TraesCS1D01G409900.1	2.0	-1.0	1	19	407	425	UCCCUCCGUUCGGAAUUUA	GUAAUUCCGAACGGAGGGA	Cleavage	AP-2 complex subunit beta [Aegilops tauschii]	1
miR1127	TraesCS3B01G610700.1	2.0	-1.0	1	19	248	266	UCCCUCCGUUCGGAAUUUA	GUAAUUCCGAACGGAGGGA	Cleavage	unnamed protein product [Triticum aestivum]	1
miR1127	TraesCS3A01G327800.1	2.0	-1.0	1	19	773	791	UCCCUCCGUUCGGAAUUUA	CUAAUUCCGAACGGAGGGA	Cleavage	-	1
miR1127	TraesCS7D01G293800.1	2.0	-1.0	1	19	734	752	UCCCUCCGUUCGGAAUUUA	GUAAUUCCGAACGGAGGGA	Cleavage	-	1
miR1127	TraesCS6B01G449300.1	2.0	-1.0	1	19	985	1003	UCCCUCCGUUCGGAAUUUA	GUAAUUCCGAACGGAGGGA	Cleavage	-	1
miR1127	TraesCS2B01G452200.5	2.0	-1.0	1	19	1089	1107	UCCCUCCGUUCGGAAUUUA	UUAUUUCCGAACGGAGGGA	Cleavage	hypothetical protein F775_30416 [Aegilops tauschii]	1
miR1127	TraesCS2B01G452200.5	2.0	-1.0	1	19	1089	1107	UCCCUCCGUUCGGAAUUAC	UUAUUUCCGAACGGAGGGA	Cleavage	hypothetical protein F775_30416 [Aegilops tauschii]	1
miR1127	TraesCS7D01G293800.2	2.0	-1.0	1	19	430	448	UCCCUCCGUUCGGAAUUUG	GUAAUUCCGAACGGAGGGA	Cleavage	-	1
miR1127	TraesCS1D01G409900.1	2.0	-1.0	1	19	407	425	UCCCUCCGUUCGGAAUUUG	GUAAUUCCGAACGGAGGGA	Cleavage	AP-2 complex subunit beta [Aegilops tauschii]	1
miR1127	TraesCS2B01G452200.5	2.0	-1.0	1	19	1089	1107	UCCCUCCGUUCGGAAUUAU	UUAUUUCCGAACGGAGGGA	Cleavage	hypothetical protein F775_30416 [Aegilops tauschii]	1
miR1127	TraesCS3D01G030400.1	2.0	-1.0	1	19	572	590	UCCCUCCGUCCGGAAUUAC	GUUUUUCCGGACGGAGGGA	Cleavage	hypothetical protein BRADI_4g09457 [Brachypodium distachyon]	1
miR1127	TraesCS2B01G452200.5	2.0	-1.0	1	19	1089	1107	UCCCUCCGUUCGGAAUUAC	UUAUUUCCGAACGGAGGGA	Cleavage	hypothetical protein F775_30416 [Aegilops tauschii]	1
miR1127	TraesCS2B01G452200.5	2.0	-1.0	1	19	1089	1107	UCCCUCCGUUCGGAAUUAU	UUAUUUCCGAACGGAGGGA	Cleavage	hypothetical protein F775_30416 [Aegilops tauschii]	1
miR1127	TraesCS2A01G131100.1	2.0	-1.0	1	19	53	71	UCCAUCCGUUCGGAAUUAU	GUAUUUCCGAACGGAUGGA	Cleavage	-	1
miR1127	TraesCS2B01G452200.5	2.0	-1.0	1	19	1089	1107	UCCCUCCGUUCGGAAUUAC	UUAUUUCCGAACGGAGGGA	Cleavage	hypothetical protein F775_30416 [Aegilops tauschii]	1
miR1127	TraesCS2B01G452200.5	2.0	-1.0	1	19	1089	1107	UCCCUCCGUUCGGAAUUAC	UUAUUUCCGAACGGAGGGA	Cleavage	hypothetical protein F775_30416 [Aegilops tauschii]	1
miR1127	TraesCS2B01G452200.5	2.0	-1.0	1	19	1089	1107	UCCCUCCGUUCGGAAUUAC	UUAUUUCCGAACGGAGGGA	Cleavage	hypothetical protein F775_30416 [Aegilops tauschii]	1
miR1127	TraesCS2B01G452200.5	2.0	-1.0	1	19	1089	1107	UCCCUCCGUUCGGAAUUAG	UUAUUUCCGAACGGAGGGA	Cleavage	hypothetical protein F775_30416 [Aegilops tauschii]	1
miR1127	TraesCS2B01G452200.5	2.0	-1.0	1	19	1089	1107	UCCCUCCGUUCGGAAUUAC	UUAUUUCCGAACGGAGGGA	Cleavage	hypothetical protein F775_30416 [Aegilops tauschii]	1
miR1127	TraesCS2B01G452200.5	2.0	-1.0	1	19	1089	1107	UCCCUCCGUUCGGAAUUAU	UUAUUUCCGAACGGAGGGA	Cleavage	hypothetical protein F775_30416 [Aegilops tauschii]	1
miR1127	TraesCS2B01G452200.5	2.0	-1.0	1	19	1089	1107	UCCCUCCGUUCGGAAUUAC	UUAUUUCCGAACGGAGGGA	Cleavage	hypothetical protein F775_30416 [Aegilops tauschii]	1
miR1128	TraesCS6A01G383300.1	2.0	-1.0	1	21	755	775	UAGUACUCCCUCCGUUCCAAA	AAAGGACCGGAGGGAGUACUA	Cleavage	hypothetical protein BRADI_2g17615, partial [Brachypodium distachyon]	1
miR1128	TraesCS1A01G065000.1	2.0	-1.0	1	21	918	938	GAAUACUCCCUCCGUCCGAAA	UUUGGGACGGAGGGAGUAUUU	Cleavage	Importin subunit beta-1 [Triticum urartu]	1
miR1135	TraesCS5D01G539200.1	2.0	-1.0	1	24	520	543	UUGCGACAAGUAAUUCCGAACGGA	UCCGUUUGGAAUUACUUGUCGCAG	Cleavage	Chemocyanin [Triticum urartu]	1
miR1135	TraesCS5D01G539200.1	2.0	-1.0	1	24	520	543	CUGCGACAAGUAAUUCGGAACGGA	UCCGUUUGGAAUUACUUGUCGCAG	Cleavage	Chemocyanin [Triticum urartu]	1
miR1137	TraesCS3B01G220700.1	2.0	-1.0	1	20	739	758	UAGUACAAAGUUGGGUUAUC	GAUGACUCAACUUUGUACUA	Cleavage	Eukaryotic translation initiation factor 6-2 [Triticum urartu]	1
miR1137	TraesCS3B01G220700.2	2.0	-1.0	1	20	748	767	UAGUACAAAGUUGGGUUAUC	GAUGACUCAACUUUGUACUA	Cleavage	Eukaryotic translation initiation factor 6-2 [Triticum urartu]	1
miR1137	TraesCS3B01G220700.1	2.0	-1.0	1	20	739	758	UAGUACAAAGUUGGAUCAUA	GAUGACUCAACUUUGUACUA	Cleavage	Eukaryotic translation initiation factor 6-2 [Triticum urartu]	1
miR1137	TraesCS3B01G220700.2	2.0	-1.0	1	20	748	767	UAGUACAAAGUUGGAUCAUA	GAUGACUCAACUUUGUACUA	Cleavage	Eukaryotic translation initiation factor 6-2 [Triticum urartu]	1
miR1436	TraesCS7D01G522300.1	2.0	-1.0	1	21	1503	1523	AUAUUAUGGGACGGAGGGAGU	ACUCCCCACGUCCCAUAAUAU	Cleavage	Disease resistance protein RGA2 [Aegilops tauschii]	1
miR1436	TraesCS7D01G522300.1	2.0	-1.0	1	21	1503	1523	AUAUUAUGGGACGGAGGGAGU	ACUCCCCACGUCCCAUAAUAU	Cleavage	Disease resistance protein RGA2 [Aegilops tauschii]	1
miR1436	TraesCS7D01G522300.1	2.0	-1.0	1	21	1503	1523	AUAUUAUGGGACGGAGGGAGU	ACUCCCCACGUCCCAUAAUAU	Cleavage	Disease resistance protein RGA2 [Aegilops tauschii]	1
miR1436	TraesCS7D01G522300.1	2.0	-1.0	1	21	1503	1523	AUAUUAUGGGACGGAGGGAGU	ACUCCCCACGUCCCAUAAUAU	Cleavage	Disease resistance protein RGA2 [Aegilops tauschii]	1
miR1436	TraesCS7D01G522300.1	2.0	-1.0	1	21	1503	1523	AUAUUAUGGGACGGAGGGAGU	ACUCCCCACGUCCCAUAAUAU	Cleavage	Disease resistance protein RGA2 [Aegilops tauschii]	1
miR1436	TraesCS7D01G522300.1	2.0	-1.0	1	21	1503	1523	AUAUUAUGGGACGGAGGGAGU	ACUCCCCACGUCCCAUAAUAU	Cleavage	Disease resistance protein RGA2 [Aegilops tauschii]	1
miR1436	TraesCS7D01G522300.1	2.0	-1.0	1	21	1503	1523	AUAUUAUGGGACGGAGGGAGU	ACUCCCCACGUCCCAUAAUAU	Cleavage	Disease resistance protein RGA2 [Aegilops tauschii]	1
miR1436	TraesCS7D01G522300.1	2.0	-1.0	1	21	1503	1523	AUAUUAUGGGACGGAGGGAGU	ACUCCCCACGUCCCAUAAUAU	Cleavage	Disease resistance protein RGA2 [Aegilops tauschii]	1
miR1436	TraesCS7D01G522300.1	2.0	-1.0	1	21	1503	1523	AUAUUAUGGGACGGAGGGAGU	ACUCCCCACGUCCCAUAAUAU	Cleavage	Disease resistance protein RGA2 [Aegilops tauschii]	1
miR1436	TraesCS7D01G522300.1	2.0	-1.0	1	21	1503	1523	AUAUUAUGGGACGGAGGGAGU	ACUCCCCACGUCCCAUAAUAU	Cleavage	Disease resistance protein RGA2 [Aegilops tauschii]	1
miR1436	TraesCS7D01G522300.1	2.0	-1.0	1	21	1503	1523	AUAUUAUGGGACGGAGGGAGU	ACUCCCCACGUCCCAUAAUAU	Cleavage	Disease resistance protein RGA2 [Aegilops tauschii]	1
miR1436	TraesCS7D01G522300.1	2.0	-1.0	1	21	1503	1523	AUAUUAUGGGACGGAGGGAGU	ACUCCCCACGUCCCAUAAUAU	Cleavage	Disease resistance protein RGA2 [Aegilops tauschii]	1
miR1439	TraesCS3D01G482500.1	2.0	-1.0	1	21	1211	1232	UUAUGGGACGGAGGGAGUA-UU	AACUACUCCCUCCGUCCCAUAA	Cleavage	unnamed protein product [Triticum aestivum]	1
miR1439	TraesCS3D01G482500.1	2.0	-1.0	1	21	1211	1232	UUAUGGGACGGAGGGAGUA-UU	AACUACUCCCUCCGUCCCAUAA	Cleavage	unnamed protein product [Triticum aestivum]	1
miR1439	TraesCS4B01G184300.1	2.0	-1.0	1	21	331	351	UUUUGGAACGGAGAGAGUAUC	UCUACUCCCUCCGUUCCAAAG	Cleavage	-	1
miR1439	TraesCS3D01G482500.1	2.0	-1.0	1	21	1211	1232	UUAUGGGACGGAGGGAGUA-UU	AACUACUCCCUCCGUCCCAUAA	Cleavage	unnamed protein product [Triticum aestivum]	1
miR172	TraesCS6B01G129600.1	2.0	-1.0	1	21	2775	2795	GUGGCAUCAUCAAGAUUCACA	UGGGAAUGUUGAUGAUGCCAC	Cleavage	DNA polymerase V [Aegilops tauschii]	1
miR172	TraesCS6A01G101600.1	2.0	-1.0	1	21	2793	2813	GUGGCAUCAUCAAGAUUCACA	UGGGAAUGUUGAUGAUGCCAC	Cleavage	DNA polymerase V [Aegilops tauschii]	1
miR1117	TraesCS2B01G071200.1	2017-05-02	-1.0	1	24	1924	1947	UAGUCCCGGUUCGUGCCACGAACC	GGUUGGUGGAACGAACCGGGACCA	Cleavage	hypothetical protein SETIT_028362mg [Setaria italica]	1
miR1117	TraesCS2B01G071200.1	2017-05-02	-1.0	1	24	1924	1947	UAGUCCCGGUUCGUGCCACCAACC	GGUUGGUGGAACGAACCGGGACCA	Cleavage	hypothetical protein SETIT_028362mg [Setaria italica]	1
miR1117	TraesCS4A01G408100.1	2017-05-02	-1.0	1	24	917	941	UAGUCCCGGUUCAUGCCACG-AACC	GGAUGCGAGGCAUGAAGCGGGACUA	Cleavage	-	1
miR1117	TraesCS2B01G071200.1	2017-05-02	-1.0	1	24	1924	1947	UAGUCCCGGUUCGUGCCACGAACC	GGUUGGUGGAACGAACCGGGACCA	Cleavage	hypothetical protein SETIT_028362mg [Setaria italica]	1
miR1117	TraesCS2B01G071200.1	2017-05-02	-1.0	1	24	1924	1947	UAGUCCCGGUUCGUGCCACCAACC	GGUUGGUGGAACGAACCGGGACCA	Cleavage	hypothetical protein SETIT_028362mg [Setaria italica]	1
miR1117	TraesCS2B01G071200.1	2017-05-02	-1.0	1	24	1924	1947	UAGUCCCGGUUCGUGCCACGAACC	GGUUGGUGGAACGAACCGGGACCA	Cleavage	hypothetical protein SETIT_028362mg [Setaria italica]	1
miR1117	TraesCS1D01G403000.1	2017-05-02	-1.0	1	24	219	242	UAGUACUGGUUCGUGGCAUGAACC	AGUGAAUGUCACGAACGAGUACUA	Cleavage	-	1
miR1117	TraesCS2B01G071200.1	2017-05-02	-1.0	1	24	1924	1947	UAGUCCCGGUUCGUGCCACCAACC	GGUUGGUGGAACGAACCGGGACCA	Cleavage	hypothetical protein SETIT_028362mg [Setaria italica]	1
miR1117	TraesCS4A01G408100.1	2017-05-02	-1.0	1	24	917	941	UAGUCCCGGUUCAUGCCACG-AACC	GGAUGCGAGGCAUGAAGCGGGACUA	Cleavage	-	1
miR1117	TraesCS2B01G071200.1	2017-05-02	-1.0	1	24	1924	1947	UAGUCCCGGUUCGUGCCACCAACC	GGUUGGUGGAACGAACCGGGACCA	Cleavage	hypothetical protein SETIT_028362mg [Setaria italica]	1
miR1117	TraesCS4D01G055500.1	2017-05-02	-1.0	1	24	1241	1264	UAGCACCGGUUCUUGCCACGAACC	UGUCCGUGGCGAGAACCGGUGCCA	Cleavage	predicted protein [Hordeum vulgare subsp. vulgare]	1
miR1117	TraesCS4D01G055700.1	2017-05-02	-1.0	1	24	1241	1264	UAGCACCGGUUCUUGCCACGAACC	UGUCCGUGGCGAGAACCGGUGCCA	Cleavage	predicted protein [Hordeum vulgare subsp. vulgare]	1
miR1117	TraesCS4B01G055400.1	2017-05-02	-1.0	1	24	1235	1258	UAGCACCGGUUCUUGCCACGAACC	UGUCCGUGGCGAGAACCGGUGCCA	Cleavage	predicted protein [Hordeum vulgare subsp. vulgare]	1
miR1117	TraesCS7D01G065800.1	2017-05-02	-1.0	1	24	969	992	UAGCACCGGUUCUUGCCACGAACC	CUUUGGUGGAAAGAACCGGCGCUA	Cleavage	Disease resistance protein RPM1 [Aegilops tauschii]	1
miR1117	TraesCS2B01G071200.1	2017-05-02	-1.0	1	24	1924	1947	UAGUCCCGGUUCGUGCCACCAACC	GGUUGGUGGAACGAACCGGGACCA	Cleavage	hypothetical protein SETIT_028362mg [Setaria italica]	1
miR1117	TraesCS2B01G071200.1	2017-05-02	-1.0	1	24	1924	1947	UAGUCCCGGUUCGUGCCACGAACC	GGUUGGUGGAACGAACCGGGACCA	Cleavage	hypothetical protein SETIT_028362mg [Setaria italica]	1
miR1117	TraesCS2B01G071200.1	2017-05-02	-1.0	1	24	1924	1947	UAGUCCCGGUUCGUGCCACCAACC	GGUUGGUGGAACGAACCGGGACCA	Cleavage	hypothetical protein SETIT_028362mg [Setaria italica]	1
miR1120	TraesCS2D01G248200.6	2017-05-02	-1.0	1	24	2103	2126	ACGUUAUUAUAUUAUGGGACGGAG	CUCUGUCCCAAAAUAUAAGAACGU	Cleavage	PREDICTED: probable inactive leucine-rich repeat receptor-like protein kinase At3g03770 [Brachypodium distachyon]	1
miR1120	TraesCS2D01G248200.6	2017-05-02	-1.0	1	24	2103	2126	ACUUUCUUAUAUUAUGGGACGGAA	CUCUGUCCCAAAAUAUAAGAACGU	Cleavage	PREDICTED: probable inactive leucine-rich repeat receptor-like protein kinase At3g03770 [Brachypodium distachyon]	1
miR1120	TraesCS3D01G482500.1	2017-05-02	-1.0	1	24	1220	1243	ACAUUCUUAUAUUAGGGGAUGGAG	CUCCGUCCCAUAAUAUAAGAACGU	Cleavage	unnamed protein product [Triticum aestivum]	1
miR1120	TraesCS7A01G005800.1	2017-05-02	-1.0	1	24	611	634	ACGUUCUUAUAUUAUGGUACGGAG	CUCCGUCCCAUAAUAUAAGAAUGU	Cleavage	Disease resistance protein RPM1 [Aegilops tauschii]	1
miR1120	TraesCS7D01G522300.1	2017-05-02	-1.0	1	24	1504	1531	ACAUUCUUAUAUUAUGGGAC----GGAG	CUCCCCACGUCCCAUAAUAUAAGAGUGC	Cleavage	Disease resistance protein RGA2 [Aegilops tauschii]	1
miR1120	TraesCS2D01G248200.6	2017-05-02	-1.0	1	24	2103	2126	ACAUUCUUAUAUUAUGGGACGGAG	CUCUGUCCCAAAAUAUAAGAACGU	Cleavage	PREDICTED: probable inactive leucine-rich repeat receptor-like protein kinase At3g03770 [Brachypodium distachyon]	1
miR1120	TraesCS7A01G005800.1	2017-05-02	-1.0	1	24	611	634	ACACUCUUAUAUUAUGAGACAGAG	CUCCGUCCCAUAAUAUAAGAAUGU	Cleavage	Disease resistance protein RPM1 [Aegilops tauschii]	1
miR1120	TraesCS7D01G522300.1	2017-05-02	-1.0	1	24	1504	1531	ACAUUCUUAUAUUAUGGGAC----GGAG	CUCCCCACGUCCCAUAAUAUAAGAGUGC	Cleavage	Disease resistance protein RGA2 [Aegilops tauschii]	1
miR1120	TraesCS2D01G248200.6	2017-05-02	-1.0	1	24	2103	2126	ACAUUCUUAUAUUAUGGGACGGAG	CUCUGUCCCAAAAUAUAAGAACGU	Cleavage	PREDICTED: probable inactive leucine-rich repeat receptor-like protein kinase At3g03770 [Brachypodium distachyon]	1
miR1120	TraesCS7A01G005800.1	2017-05-02	-1.0	1	24	611	634	ACGUUCUUAUAUUACGGGACGGAG	CUCCGUCCCAUAAUAUAAGAAUGU	Cleavage	Disease resistance protein RPM1 [Aegilops tauschii]	1
miR1122	TraesCS4B01G160300.1	2017-05-02	-1.0	1	20	638	657	UAGAUACAUCCGUAUCUAGA	ACUACAUACGGAUGUAUGUA	Cleavage	PREDICTED: uncharacterized protein LOC100821647 [Brachypodium distachyon]	1
miR1122	TraesCS7D01G131200.1	2017-05-02	-1.0	1	20	1673	1692	UAGAUACAUCCGUAUCUAGA	ACUAUAUACGGAUGUAUAUA	Cleavage	Disease resistance protein RPM1 [Aegilops tauschii]	1
miR1122	TraesCS1D01G259800.1	2017-05-02	-1.0	1	20	1067	1086	UAGAUACAUCCGUAUGUAGA	AUUACAUACGGAUGUAUAUA	Cleavage	Obtusifoliol 14-alpha demethylase [Aegilops tauschii]	1
miR1122	TraesCS7D01G131200.1	2017-05-02	-1.0	1	20	1673	1692	UAGAUACAUCCGUAUGUAGA	ACUAUAUACGGAUGUAUAUA	Cleavage	Disease resistance protein RPM1 [Aegilops tauschii]	1
miR1122	TraesCS4A01G492700.1	2017-05-02	-1.0	1	20	591	610	UAGAUACAUCCGUAUGUAGA	ACCACAUACGGAUGUAUAUA	Cleavage	F-box/kelch-repeat protein SKIP11 [Aegilops tauschii]	1
miR1122	TraesCS4B01G160300.1	2017-05-02	-1.0	1	20	638	657	UAGAUACAUCCGUAUCUAGA	ACUACAUACGGAUGUAUGUA	Cleavage	PREDICTED: uncharacterized protein LOC100821647 [Brachypodium distachyon]	1
miR1122	TraesCS7D01G131200.1	2017-05-02	-1.0	1	20	1673	1692	UAGAUACAUCCGUAUCUAGA	ACUAUAUACGGAUGUAUAUA	Cleavage	Disease resistance protein RPM1 [Aegilops tauschii]	1
miR1122	TraesCS4B01G160300.1	2017-05-02	-1.0	1	20	638	657	UAGAUACAUCCGUAUCUAGA	ACUACAUACGGAUGUAUGUA	Cleavage	PREDICTED: uncharacterized protein LOC100821647 [Brachypodium distachyon]	1
miR1122	TraesCS7D01G131200.1	2017-05-02	-1.0	1	20	1673	1692	UAGAUACAUCCGUAUCUAGA	ACUAUAUACGGAUGUAUAUA	Cleavage	Disease resistance protein RPM1 [Aegilops tauschii]	1
miR1122	TraesCS4B01G160300.1	2017-05-02	-1.0	1	20	638	657	UAGAUACAUCCGUAUCUAGA	ACUACAUACGGAUGUAUGUA	Cleavage	PREDICTED: uncharacterized protein LOC100821647 [Brachypodium distachyon]	1
miR1122	TraesCS7D01G131200.1	2017-05-02	-1.0	1	20	1673	1692	UAGAUACAUCCGUAUCUAGA	ACUAUAUACGGAUGUAUAUA	Cleavage	Disease resistance protein RPM1 [Aegilops tauschii]	1
miR1122	TraesCS4B01G160300.1	2017-05-02	-1.0	1	20	638	657	UAGAUACAUCCGUAUCUAGA	ACUACAUACGGAUGUAUGUA	Cleavage	PREDICTED: uncharacterized protein LOC100821647 [Brachypodium distachyon]	1
miR1122	TraesCS7D01G131200.1	2017-05-02	-1.0	1	20	1673	1692	UAGAUACAUCCGUAUCUAGA	ACUAUAUACGGAUGUAUAUA	Cleavage	Disease resistance protein RPM1 [Aegilops tauschii]	1
miR1122	TraesCS1D01G259800.1	2017-05-02	-1.0	1	20	1067	1086	UAGAUACAUCCGUAUGUAGA	AUUACAUACGGAUGUAUAUA	Cleavage	Obtusifoliol 14-alpha demethylase [Aegilops tauschii]	1
miR1122	TraesCS7D01G131200.1	2017-05-02	-1.0	1	20	1673	1692	UAGAUACAUCCGUAUGUAGA	ACUAUAUACGGAUGUAUAUA	Cleavage	Disease resistance protein RPM1 [Aegilops tauschii]	1
miR1122	TraesCS4A01G492700.1	2017-05-02	-1.0	1	20	591	610	UAGAUACAUCCGUAUGUAGA	ACCACAUACGGAUGUAUAUA	Cleavage	F-box/kelch-repeat protein SKIP11 [Aegilops tauschii]	1
miR1122	TraesCS4B01G160300.1	2017-05-02	-1.0	1	20	638	657	UAGAUACAUCCGUAUCUAGA	ACUACAUACGGAUGUAUGUA	Cleavage	PREDICTED: uncharacterized protein LOC100821647 [Brachypodium distachyon]	1
miR1122	TraesCS7D01G131200.1	2017-05-02	-1.0	1	20	1673	1692	UAGAUACAUCCGUAUCUAGA	ACUAUAUACGGAUGUAUAUA	Cleavage	Disease resistance protein RPM1 [Aegilops tauschii]	1
miR1127	TraesCS3A01G190300.12	2017-05-02	-1.0	1	19	3043	3061	UCCCUCCGUUCGGAAUUUA	UUAAUUCCGGACGGAGGGA	Translation	PREDICTED: exportin-7-A-like isoform X2 [Brachypodium distachyon]	1
miR1127	TraesCS3A01G190300.13	2017-05-02	-1.0	1	19	3049	3067	UCCCUCCGUUCGGAAUUUA	UUAAUUCCGGACGGAGGGA	Translation	PREDICTED: exportin-7-A-like isoform X2 [Brachypodium distachyon]	1
miR1127	TraesCS2A01G360000.1	2017-05-02	-1.0	1	19	452	470	UCCCUCCGUUCGAAAUUAC	GUAUUUUCGGACGGAGGGA	Translation	unnamed protein product [Triticum aestivum]	1
miR1127	TraesCS3A01G327800.1	2017-05-02	-1.0	1	19	773	791	UCCCUCCGUUCGAAAUUAC	CUAAUUCCGAACGGAGGGA	Cleavage	-	1
miR1127	TraesCS3A01G327800.1	2017-05-02	-1.0	1	19	773	791	UCCCUUCGUUCGGAAUUAC	CUAAUUCCGAACGGAGGGA	Cleavage	-	1
miR1127	TraesCS3A01G327800.1	2017-05-02	-1.0	1	19	773	791	UCCCUCCGUUUGGAAUUAC	CUAAUUCCGAACGGAGGGA	Translation	-	1
miR1127	TraesCS1A01G377800.1	2017-05-02	-1.0	1	19	1510	1528	UCCCUCCGUUUGGAAUUAC	GUAAUGCCAAACGGAGUGA	Cleavage	-	1
miR1127	TraesCS3B01G520100.3	2017-05-02	-1.0	1	19	1043	1061	UCCCUCCGUUCCGAAUUAC	GUAAAUCGGAGCGGAGGGA	Cleavage	Protein SRG1 [Aegilops tauschii]	1
miR1127	TraesCS3A01G327800.1	2017-05-02	-1.0	1	19	773	791	UCCCUCCGUUCCGAAUUAC	CUAAUUCCGAACGGAGGGA	Cleavage	-	1
miR1127	TraesCS3A01G190300.12	2017-05-02	-1.0	1	19	3043	3061	UCCCUCCGUUCGGAAUUAC	UUAAUUCCGGACGGAGGGA	Translation	PREDICTED: exportin-7-A-like isoform X2 [Brachypodium distachyon]	1
miR1127	TraesCS3A01G190300.13	2017-05-02	-1.0	1	19	3049	3067	UCCCUCCGUUCGGAAUUAC	UUAAUUCCGGACGGAGGGA	Translation	PREDICTED: exportin-7-A-like isoform X2 [Brachypodium distachyon]	1
miR1127	TraesCS2D01G236200.6	2017-05-02	-1.0	1	19	941	959	UCCCUCCGUUCGGAAUUAC	GUAUUUCCGGACGGAGGGA	Translation	HALF-1 [Triticum aestivum]	1
miR1127	TraesCS5B01G013700.1	2017-05-02	-1.0	1	19	1334	1352	UCCCUCCGUUCGGAAUUAC	GUAUUUCCGGACGGAGGGA	Translation	-	1
miR1127	TraesCS2A01G131100.1	2017-05-02	-1.0	1	19	53	71	UCCCUCCGUUCGGAAUUAC	GUAUUUCCGAACGGAUGGA	Cleavage	-	1
miR1127	TraesCS3A01G190300.12	2017-05-02	-1.0	1	19	3043	3061	UCCCUCCGUUCGGAAUUAU	UUAAUUCCGGACGGAGGGA	Translation	PREDICTED: exportin-7-A-like isoform X2 [Brachypodium distachyon]	1
miR1127	TraesCS3A01G190300.13	2017-05-02	-1.0	1	19	3049	3067	UCCCUCCGUUCGGAAUUAU	UUAAUUCCGGACGGAGGGA	Translation	PREDICTED: exportin-7-A-like isoform X2 [Brachypodium distachyon]	1
miR1127	TraesCS6A01G380400.1	2017-05-02	-1.0	1	19	347	365	UCCCUCCGUUCGGAAUUAU	GUAAUUCCGAACGAAGGGA	Cleavage	-	1
miR1127	TraesCS2A01G017400.1	2017-05-02	-1.0	1	19	1037	1055	UCCCUCCGUUCGGAAUUAU	GUAAUUCGGAACGGAGGGA	Cleavage	-	1
miR1127	TraesCS2A01G360000.1	2017-05-02	-1.0	1	19	452	470	UCCCUCCGUCCGGAAUUAC	GUAUUUUCGGACGGAGGGA	Cleavage	unnamed protein product [Triticum aestivum]	1
miR1127	TraesCS3A01G327800.1	2017-05-02	-1.0	1	19	773	791	UCCCUCCGUCCGGAAUUAC	CUAAUUCCGAACGGAGGGA	Translation	-	1
miR1127	TraesCS3A01G190300.12	2017-05-02	-1.0	1	19	3043	3061	UCCCUCCGUUCGGAAUUAC	UUAAUUCCGGACGGAGGGA	Translation	PREDICTED: exportin-7-A-like isoform X2 [Brachypodium distachyon]	1
miR1127	TraesCS3A01G190300.13	2017-05-02	-1.0	1	19	3049	3067	UCCCUCCGUUCGGAAUUAC	UUAAUUCCGGACGGAGGGA	Translation	PREDICTED: exportin-7-A-like isoform X2 [Brachypodium distachyon]	1
miR1127	TraesCS2D01G236200.6	2017-05-02	-1.0	1	19	941	959	UCCCUCCGUUCGGAAUUAC	GUAUUUCCGGACGGAGGGA	Translation	HALF-1 [Triticum aestivum]	1
miR1127	TraesCS5B01G013700.1	2017-05-02	-1.0	1	19	1334	1352	UCCCUCCGUUCGGAAUUAC	GUAUUUCCGGACGGAGGGA	Translation	-	1
miR1127	TraesCS2A01G131100.1	2017-05-02	-1.0	1	19	53	71	UCCCUCCGUUCGGAAUUAC	GUAUUUCCGAACGGAUGGA	Cleavage	-	1
miR1127	TraesCS3A01G190300.12	2017-05-02	-1.0	1	19	3043	3061	UCCCUCCGUUCGGAAUUAU	UUAAUUCCGGACGGAGGGA	Translation	PREDICTED: exportin-7-A-like isoform X2 [Brachypodium distachyon]	1
miR1127	TraesCS3A01G190300.13	2017-05-02	-1.0	1	19	3049	3067	UCCCUCCGUUCGGAAUUAU	UUAAUUCCGGACGGAGGGA	Translation	PREDICTED: exportin-7-A-like isoform X2 [Brachypodium distachyon]	1
miR1127	TraesCS6A01G380400.1	2017-05-02	-1.0	1	19	347	365	UCCCUCCGUUCGGAAUUAU	GUAAUUCCGAACGAAGGGA	Cleavage	-	1
miR1127	TraesCS2A01G017400.1	2017-05-02	-1.0	1	19	1037	1055	UCCCUCCGUUCGGAAUUAU	GUAAUUCGGAACGGAGGGA	Cleavage	-	1
miR1127	TraesCS7D01G293800.2	2017-05-02	-1.0	1	19	430	448	UCCAUCCGUUCGGAAUUAU	GUAAUUCCGAACGGAGGGA	Cleavage	-	1
miR1127	TraesCS1D01G409900.1	2017-05-02	-1.0	1	19	407	425	UCCAUCCGUUCGGAAUUAU	GUAAUUCCGAACGGAGGGA	Cleavage	AP-2 complex subunit beta [Aegilops tauschii]	1
miR1127	TraesCS3B01G610700.1	2017-05-02	-1.0	1	19	248	266	UCCAUCCGUUCGGAAUUAU	GUAAUUCCGAACGGAGGGA	Cleavage	unnamed protein product [Triticum aestivum]	1
miR1127	TraesCS7D01G293800.1	2017-05-02	-1.0	1	19	734	752	UCCAUCCGUUCGGAAUUAU	GUAAUUCCGAACGGAGGGA	Cleavage	-	1
miR1127	TraesCS6B01G449300.1	2017-05-02	-1.0	1	19	985	1003	UCCAUCCGUUCGGAAUUAU	GUAAUUCCGAACGGAGGGA	Cleavage	-	1
miR1127	TraesCS3A01G327800.1	2017-05-02	-1.0	1	19	773	791	UCCAUCCGUUCGGAAUUAU	CUAAUUCCGAACGGAGGGA	Cleavage	-	1
miR1127	TraesCS3A01G190300.12	2017-05-02	-1.0	1	19	3043	3061	UCCCUCCGUUCGGAAUUAC	UUAAUUCCGGACGGAGGGA	Translation	PREDICTED: exportin-7-A-like isoform X2 [Brachypodium distachyon]	1
miR1127	TraesCS3A01G190300.13	2017-05-02	-1.0	1	19	3049	3067	UCCCUCCGUUCGGAAUUAC	UUAAUUCCGGACGGAGGGA	Translation	PREDICTED: exportin-7-A-like isoform X2 [Brachypodium distachyon]	1
miR1127	TraesCS2D01G236200.6	2017-05-02	-1.0	1	19	941	959	UCCCUCCGUUCGGAAUUAC	GUAUUUCCGGACGGAGGGA	Translation	HALF-1 [Triticum aestivum]	1
miR1127	TraesCS5B01G013700.1	2017-05-02	-1.0	1	19	1334	1352	UCCCUCCGUUCGGAAUUAC	GUAUUUCCGGACGGAGGGA	Translation	-	1
miR1127	TraesCS2A01G131100.1	2017-05-02	-1.0	1	19	53	71	UCCCUCCGUUCGGAAUUAC	GUAUUUCCGAACGGAUGGA	Cleavage	-	1
miR1127	TraesCS3A01G190300.12	2017-05-02	-1.0	1	19	3043	3061	UCCCUCCGUUCGGAAUUAC	UUAAUUCCGGACGGAGGGA	Translation	PREDICTED: exportin-7-A-like isoform X2 [Brachypodium distachyon]	1
miR1127	TraesCS3A01G190300.13	2017-05-02	-1.0	1	19	3049	3067	UCCCUCCGUUCGGAAUUAC	UUAAUUCCGGACGGAGGGA	Translation	PREDICTED: exportin-7-A-like isoform X2 [Brachypodium distachyon]	1
miR1127	TraesCS2D01G236200.6	2017-05-02	-1.0	1	19	941	959	UCCCUCCGUUCGGAAUUAC	GUAUUUCCGGACGGAGGGA	Translation	HALF-1 [Triticum aestivum]	1
miR1127	TraesCS5B01G013700.1	2017-05-02	-1.0	1	19	1334	1352	UCCCUCCGUUCGGAAUUAC	GUAUUUCCGGACGGAGGGA	Translation	-	1
miR1127	TraesCS2A01G131100.1	2017-05-02	-1.0	1	19	53	71	UCCCUCCGUUCGGAAUUAC	GUAUUUCCGAACGGAUGGA	Cleavage	-	1
miR1127	TraesCS3A01G327800.1	2017-05-02	-1.0	1	19	773	791	UCCCUCCGUUCUGAAUUAC	CUAAUUCCGAACGGAGGGA	Cleavage	-	1
miR1127	TraesCS3A01G190300.12	2017-05-02	-1.0	1	19	3043	3061	UCCCUCCGUUCGGAAUUAC	UUAAUUCCGGACGGAGGGA	Translation	PREDICTED: exportin-7-A-like isoform X2 [Brachypodium distachyon]	1
miR1127	TraesCS3A01G190300.13	2017-05-02	-1.0	1	19	3049	3067	UCCCUCCGUUCGGAAUUAC	UUAAUUCCGGACGGAGGGA	Translation	PREDICTED: exportin-7-A-like isoform X2 [Brachypodium distachyon]	1
miR1127	TraesCS2D01G236200.6	2017-05-02	-1.0	1	19	941	959	UCCCUCCGUUCGGAAUUAC	GUAUUUCCGGACGGAGGGA	Translation	HALF-1 [Triticum aestivum]	1
miR1127	TraesCS5B01G013700.1	2017-05-02	-1.0	1	19	1334	1352	UCCCUCCGUUCGGAAUUAC	GUAUUUCCGGACGGAGGGA	Translation	-	1
miR1127	TraesCS2A01G131100.1	2017-05-02	-1.0	1	19	53	71	UCCCUCCGUUCGGAAUUAC	GUAUUUCCGAACGGAUGGA	Cleavage	-	1
miR1127	TraesCS3A01G190300.12	2017-05-02	-1.0	1	19	3043	3061	UCCCUCCGUUCGGAAUUAG	UUAAUUCCGGACGGAGGGA	Translation	PREDICTED: exportin-7-A-like isoform X2 [Brachypodium distachyon]	1
miR1127	TraesCS3A01G190300.13	2017-05-02	-1.0	1	19	3049	3067	UCCCUCCGUUCGGAAUUAG	UUAAUUCCGGACGGAGGGA	Translation	PREDICTED: exportin-7-A-like isoform X2 [Brachypodium distachyon]	1
miR1127	TraesCS6A01G380400.1	2017-05-02	-1.0	1	19	347	365	UCCCUCCGUUCGGAAUUAG	GUAAUUCCGAACGAAGGGA	Cleavage	-	1
miR1127	TraesCS2A01G017400.1	2017-05-02	-1.0	1	19	1037	1055	UCCCUCCGUUCGGAAUUAG	GUAAUUCGGAACGGAGGGA	Cleavage	-	1
miR1127	TraesCS3A01G190300.12	2017-05-02	-1.0	1	19	3043	3061	UCCCUCCGUUCGGAAUUAC	UUAAUUCCGGACGGAGGGA	Translation	PREDICTED: exportin-7-A-like isoform X2 [Brachypodium distachyon]	1
miR1127	TraesCS3A01G190300.13	2017-05-02	-1.0	1	19	3049	3067	UCCCUCCGUUCGGAAUUAC	UUAAUUCCGGACGGAGGGA	Translation	PREDICTED: exportin-7-A-like isoform X2 [Brachypodium distachyon]	1
miR1127	TraesCS2D01G236200.6	2017-05-02	-1.0	1	19	941	959	UCCCUCCGUUCGGAAUUAC	GUAUUUCCGGACGGAGGGA	Translation	HALF-1 [Triticum aestivum]	1
miR1127	TraesCS5B01G013700.1	2017-05-02	-1.0	1	19	1334	1352	UCCCUCCGUUCGGAAUUAC	GUAUUUCCGGACGGAGGGA	Translation	-	1
miR1127	TraesCS2A01G131100.1	2017-05-02	-1.0	1	19	53	71	UCCCUCCGUUCGGAAUUAC	GUAUUUCCGAACGGAUGGA	Cleavage	-	1
miR1127	TraesCS3A01G327800.1	2017-05-02	-1.0	1	19	773	791	UCCAUCCGUUCGGAAUUAC	CUAAUUCCGAACGGAGGGA	Cleavage	-	1
miR1127	TraesCS2A01G017400.1	2017-05-02	-1.0	1	19	1037	1055	UCCCUCCGUUCUGAAUUAU	GUAAUUCGGAACGGAGGGA	Cleavage	-	1
miR1127	TraesCS7D01G293800.2	2017-05-02	-1.0	1	19	430	448	UCCCUCCGUUCUGAAUUAU	GUAAUUCCGAACGGAGGGA	Cleavage	-	1
miR1127	TraesCS1D01G409900.1	2017-05-02	-1.0	1	19	407	425	UCCCUCCGUUCUGAAUUAU	GUAAUUCCGAACGGAGGGA	Cleavage	AP-2 complex subunit beta [Aegilops tauschii]	1
miR1127	TraesCS3B01G610700.1	2017-05-02	-1.0	1	19	248	266	UCCCUCCGUUCUGAAUUAU	GUAAUUCCGAACGGAGGGA	Cleavage	unnamed protein product [Triticum aestivum]	1
miR1127	TraesCS7D01G293800.1	2017-05-02	-1.0	1	19	734	752	UCCCUCCGUUCUGAAUUAU	GUAAUUCCGAACGGAGGGA	Cleavage	-	1
miR1127	TraesCS6B01G449300.1	2017-05-02	-1.0	1	19	985	1003	UCCCUCCGUUCUGAAUUAU	GUAAUUCCGAACGGAGGGA	Cleavage	-	1
miR1127	TraesCS3A01G327800.1	2017-05-02	-1.0	1	19	773	791	UCCCUCCGUUCUGAAUUAU	CUAAUUCCGAACGGAGGGA	Cleavage	-	1
miR1127	TraesCS3A01G190300.12	2017-05-02	-1.0	1	19	3043	3061	UCCCUCCGUUCGGAAUUAU	UUAAUUCCGGACGGAGGGA	Translation	PREDICTED: exportin-7-A-like isoform X2 [Brachypodium distachyon]	1
miR1127	TraesCS3A01G190300.13	2017-05-02	-1.0	1	19	3049	3067	UCCCUCCGUUCGGAAUUAU	UUAAUUCCGGACGGAGGGA	Translation	PREDICTED: exportin-7-A-like isoform X2 [Brachypodium distachyon]	1
miR1127	TraesCS6A01G380400.1	2017-05-02	-1.0	1	19	347	365	UCCCUCCGUUCGGAAUUAU	GUAAUUCCGAACGAAGGGA	Cleavage	-	1
miR1127	TraesCS2A01G017400.1	2017-05-02	-1.0	1	19	1037	1055	UCCCUCCGUUCGGAAUUAU	GUAAUUCGGAACGGAGGGA	Cleavage	-	1
miR1127	TraesCS3A01G190300.12	2017-05-02	-1.0	1	19	3043	3061	UCCCUCCGUUCGGAAUUAC	UUAAUUCCGGACGGAGGGA	Translation	PREDICTED: exportin-7-A-like isoform X2 [Brachypodium distachyon]	1
miR1127	TraesCS3A01G190300.13	2017-05-02	-1.0	1	19	3049	3067	UCCCUCCGUUCGGAAUUAC	UUAAUUCCGGACGGAGGGA	Translation	PREDICTED: exportin-7-A-like isoform X2 [Brachypodium distachyon]	1
miR1127	TraesCS2D01G236200.6	2017-05-02	-1.0	1	19	941	959	UCCCUCCGUUCGGAAUUAC	GUAUUUCCGGACGGAGGGA	Translation	HALF-1 [Triticum aestivum]	1
miR1127	TraesCS5B01G013700.1	2017-05-02	-1.0	1	19	1334	1352	UCCCUCCGUUCGGAAUUAC	GUAUUUCCGGACGGAGGGA	Translation	-	1
miR1127	TraesCS2A01G131100.1	2017-05-02	-1.0	1	19	53	71	UCCCUCCGUUCGGAAUUAC	GUAUUUCCGAACGGAUGGA	Cleavage	-	1
miR1127	TraesCS3A01G327800.1	2017-05-02	-1.0	1	19	773	791	UCCCUCCGUUCAGAAUUAC	CUAAUUCCGAACGGAGGGA	Cleavage	-	1
miR1127	TraesCS3B01G520100.3	2017-05-02	-1.0	1	19	1043	1061	UCCCUCCGUUCCGAAUUAC	GUAAAUCGGAGCGGAGGGA	Cleavage	Protein SRG1 [Aegilops tauschii]	1
miR1127	TraesCS3A01G327800.1	2017-05-02	-1.0	1	19	773	791	UCCCUCCGUUCCGAAUUAC	CUAAUUCCGAACGGAGGGA	Cleavage	-	1
miR1128	TraesCS1A01G065000.1	2017-05-02	-1.0	1	21	918	938	UAGUACUCCCUCCGUCCCAAA	UUUGGGACGGAGGGAGUAUUU	Cleavage	Importin subunit beta-1 [Triticum urartu]	1
miR1128	TraesCS6B01G228000.1	2017-05-02	-1.0	1	21	10	30	UAGUACUCCCUCCGUUCCAAA	UUUGGAAUGGAGGGAGUACAA	Cleavage	hypothetical protein BRADI_1g47460 [Brachypodium distachyon]	1
miR1128	TraesCS4B01G388400.1	2017-05-02	-1.0	1	21	327	347	UAGUACUCCCUCCGUUCCAAA	CUUCGAACGGAGGGAGUACAA	Cleavage	hypothetical protein TRIUR3_33796 [Triticum urartu]	1
miR1128	TraesCS2B01G363100.1	2017-05-02	-1.0	1	21	866	886	GAAUACUCCCUCCGUCCGAAA	UUUCGGACGGAGGGAGUAUAU	Cleavage	-	1
miR1128	TraesCS7D01G293800.1	2017-05-02	-1.0	1	21	738	758	UAGUACUCCCUCCGUCCGGAA	UUCCGAACGGAGGGAGUACAA	Cleavage	-	1
miR1128	TraesCS7D01G293800.2	2017-05-02	-1.0	1	21	434	454	UAGUACUCCCUCCGUCCGGAA	UUCCGAACGGAGGGAGUACAA	Cleavage	-	1
miR1128	TraesCS4B01G114400.1	2017-05-02	-1.0	1	21	46	66	UACUACUCCCUCCAUUCCAAA	UUUGGAACGGAGGGAGUAGCA	Cleavage	-	1
miR1128	TraesCS2B01G280600.3	2017-05-02	-1.0	1	21	1316	1336	UACUACUCCCUCCAUUCCAAA	AAGGGAAUGGAGGGAGUAGAA	Cleavage	Alanine aminotransferase 2 [Aegilops tauschii]	1
miR1128	TraesCS5B01G327700.1	2017-05-02	-1.0	1	21	551	571	UACUACUCCCUCCAUUCCAAA	AGUGGAAAGGAGGGAGAAGUA	Cleavage	PREDICTED: DNA-(apurinic or apyrimidinic site) lyase 2 isoform X1 [Brachypodium distachyon]	1
miR1128	TraesCS5A01G327800.1	2017-05-02	-1.0	1	21	860	880	UACUACUCCCUCCAUUCCAAA	AGUGGAAAGGAGGGAGAAGUA	Cleavage	-	1
miR1128	TraesCS5B01G327700.3	2017-05-02	-1.0	1	21	941	961	UACUACUCCCUCCAUUCCAAA	AGUGGAAAGGAGGGAGAAGUA	Cleavage	PREDICTED: DNA-(apurinic or apyrimidinic site) lyase 2 isoform X1 [Brachypodium distachyon]	1
miR1128	TraesCS5D01G333700.2	2017-05-02	-1.0	1	21	941	961	UACUACUCCCUCCAUUCCAAA	AGUGGAAAGGAGGGAGAAGUA	Cleavage	PREDICTED: DNA-(apurinic or apyrimidinic site) lyase 2 isoform X1 [Brachypodium distachyon]	1
miR1128	TraesCS5B01G327700.2	2017-05-02	-1.0	1	21	941	961	UACUACUCCCUCCAUUCCAAA	AGUGGAAAGGAGGGAGAAGUA	Cleavage	PREDICTED: DNA-(apurinic or apyrimidinic site) lyase 2 isoform X1 [Brachypodium distachyon]	1
miR1128	TraesCS5A01G327800.2	2017-05-02	-1.0	1	21	941	961	UACUACUCCCUCCAUUCCAAA	AGUGGAAAGGAGGGAGAAGUA	Cleavage	PREDICTED: DNA-(apurinic or apyrimidinic site) lyase 2 isoform X1 [Brachypodium distachyon]	1
miR1128	TraesCS5D01G333700.1	2017-05-02	-1.0	1	21	941	961	UACUACUCCCUCCAUUCCAAA	AGUGGAAAGGAGGGAGAAGUA	Cleavage	PREDICTED: DNA-(apurinic or apyrimidinic site) lyase 2 isoform X1 [Brachypodium distachyon]	1
miR1130	TraesCS2D01G248200.6	2017-05-02	-1.0	1	23	2154	2176	CCUCCGUCCCAUAAUGUAAGACG	GCUCUUAUAUUAUGAGACGGAGG	Cleavage	PREDICTED: probable inactive leucine-rich repeat receptor-like protein kinase At3g03770 [Brachypodium distachyon]	1
miR1130	TraesCS2D01G248200.6	2017-05-02	-1.0	1	23	2154	2176	CCUCCGUCCCAUAAUGUAAGACG	GCUCUUAUAUUAUGAGACGGAGG	Cleavage	PREDICTED: probable inactive leucine-rich repeat receptor-like protein kinase At3g03770 [Brachypodium distachyon]	1
miR1130	TraesCS2D01G248200.6	2017-05-02	-1.0	1	23	2153	2176	CCUCCGUCCCAUAAUGUAAGA-CA	UGCUCUUAUAUUAUGAGACGGAGG	Cleavage	PREDICTED: probable inactive leucine-rich repeat receptor-like protein kinase At3g03770 [Brachypodium distachyon]	1
miR1130	TraesCS2D01G248200.6	2017-05-02	-1.0	1	23	2154	2176	CCUCCGUCCCAUAAUGUAAGACG	GCUCUUAUAUUAUGAGACGGAGG	Cleavage	PREDICTED: probable inactive leucine-rich repeat receptor-like protein kinase At3g03770 [Brachypodium distachyon]	1
miR1130	TraesCS2D01G248200.6	2017-05-02	-1.0	1	23	2154	2176	CCUCCGUCCCAUAAUGUAAGACG	GCUCUUAUAUUAUGAGACGGAGG	Cleavage	PREDICTED: probable inactive leucine-rich repeat receptor-like protein kinase At3g03770 [Brachypodium distachyon]	1
miR1131	TraesCS4B01G218800.1	2017-05-02	-1.0	1	22	488	509	UAGCACCGGUUCGUGGCGAACC	CGCUCGCCGCGAACCGGUGGUA	Cleavage	-	1
miR1131	TraesCS4D01G219000.1	2017-05-02	-1.0	1	22	467	488	UAGCACCGGUUCGUGGCGAACC	CGCUCGCCGCGAACCGGUGGUA	Cleavage	-	1
miR1133	TraesCS6B01G449300.1	2017-05-02	-1.0	1	22	989	1010	CAUAUACUCCCUCCGUCCGAAA	UUCCGAACGGAGGGAGUAUUUG	Cleavage	-	1
miR1133	TraesCS2B01G363100.1	2017-05-02	-1.0	1	22	866	887	GAUAUACUCCCCCCGUCCGGAA	UUUCGGACGGAGGGAGUAUAUG	Cleavage	-	1
miR1133	TraesCS7B01G171000.1	2017-05-02	-1.0	1	22	56	77	GAUAUACUCCCCCCGUCCGGAA	ACGCGGCCGGGGGGAGCAUAUC	Cleavage	RING-H2 finger protein ATL2B [Aegilops tauschii]	1
miR1133	TraesCS7B01G171000.2	2017-05-02	-1.0	1	22	56	77	GAUAUACUCCCCCCGUCCGGAA	ACGCGGCCGGGGGGAGCAUAUC	Cleavage	RING-H2 finger protein ATL2B [Aegilops tauschii]	1
miR1133	TraesCS1A01G065000.1	2017-05-02	-1.0	1	22	918	939	UAUAUACUCCCUCCGUACCAAA	UUUGGGACGGAGGGAGUAUUUA	Cleavage	Importin subunit beta-1 [Triticum urartu]	1
miR1133	TraesCS2B01G363100.1	2017-05-02	-1.0	1	22	866	887	UAUGUACUCCCUCCGUCCGGAA	UUUCGGACGGAGGGAGUAUAUG	Cleavage	-	1
miR1135	TraesCS1B01G385200.1	2017-05-02	-1.0	1	24	1266	1289	CUGCGACAAGUAAUUUGGGACGGA	UCCGAUCCAAAUUAUUUGUCGCAG	Translation	predicted protein, partial [Hordeum vulgare subsp. vulgare]	1
miR1135	TraesCS5D01G539200.1	2017-05-02	-1.0	1	24	520	543	CUACGACAAGUAAUUCCGAACGGA	UCCGUUUGGAAUUACUUGUCGCAG	Cleavage	Chemocyanin [Triticum urartu]	1
miR1135	TraesCS1D01G409900.1	2017-05-02	-1.0	1	24	329	352	CUGCGACAAGUAAUUCCGAACGGA	UCCGUUCGGAAUUACUUGUCACAA	Cleavage	AP-2 complex subunit beta [Aegilops tauschii]	1
miR1135	TraesCS7D01G293800.1	2017-05-02	-1.0	1	24	656	679	UUGCGACAAGUAAUUCCGAACGGA	UUCGUUCGGAAUUACUUGUCGCGG	Cleavage	-	1
miR1135	TraesCS5D01G023200.1	2017-05-02	-1.0	1	24	1345	1368	UUGCGACAAGUAAUUCCGAACGGA	UCCGUCCGGAAUUACUUGUCGCGA	Cleavage	Putative serine/threonine-protein kinase receptor [Aegilops tauschii]	1
miR1135	TraesCSU01G156500.2	2017-05-02	-1.0	1	24	890	913	CUCCGACAAGUAUUUCCGGACGGA	UCCAUCCCGAAGUACUUGUCGGAG	Cleavage	2,4-dihydroxy-1,4-benzoxazin-3-one-glucoside dioxygenase [Secale cereale]	1
miR1135	TraesCS5D01G539200.1	2017-05-02	-1.0	1	24	520	543	CUGCGGCAAGUAAUUCCGAACGGA	UCCGUUUGGAAUUACUUGUCGCAG	Cleavage	Chemocyanin [Triticum urartu]	1
miR1135	TraesCS3A01G296700.1	2017-05-02	-1.0	1	24	790	813	CUGCGGCAAGUAAUUCCGAACGGA	UCGGCUCGGCAUUACUUGCUGCAG	Cleavage	-	1
miR1135	TraesCS3D01G306000.1	2017-05-02	-1.0	1	24	790	813	CUGCGGCAAGUAAUUCCGAACGGA	UCGGCUCGGCAUUACUUGCUGCAG	Cleavage	-	1
miR1135	TraesCS3B01G340400.1	2017-05-02	-1.0	1	24	793	816	CUGCGGCAAGUAAUUCCGAACGGA	UCGGCUCGGCAUUACUUGCUGCAG	Cleavage	-	1
miR1135	TraesCS7D01G293800.1	2017-05-02	-1.0	1	24	656	679	CUGCGACAAGUAAUUCGGAACGGA	UUCGUUCGGAAUUACUUGUCGCGG	Cleavage	-	1
miR1135	TraesCS1B01G385200.1	2017-05-02	-1.0	1	24	1266	1289	CUGCGACAAGUAAUUCGGAACGGA	UCCGAUCCAAAUUAUUUGUCGCAG	Translation	predicted protein, partial [Hordeum vulgare subsp. vulgare]	1
miR1135	TraesCSU01G156500.2	2017-05-02	-1.0	1	24	890	913	CUCCGACAAGUAUUUCCGGACGGA	UCCAUCCCGAAGUACUUGUCGGAG	Cleavage	2,4-dihydroxy-1,4-benzoxazin-3-one-glucoside dioxygenase [Secale cereale]	1
miR1135	TraesCS1D01G409900.1	2017-05-02	-1.0	1	24	329	352	CUGCGACAAGUAAUUCCGAACGGA	UCCGUUCGGAAUUACUUGUCACAA	Cleavage	AP-2 complex subunit beta [Aegilops tauschii]	1
miR1135	TraesCS2A01G410800.2	2017-05-02	-1.0	1	24	6251	6274	CUACGAUAAAUAAUUCCGAACGGA	GUGCUUUGGAAUUAUUUAUGGUAG	Cleavage	PREDICTED: BEACH domain-containing protein C2 isoform X1 [Brachypodium distachyon]	1
miR1135	TraesCS2B01G429600.2	2017-05-02	-1.0	1	24	6266	6289	CUACGAUAAAUAAUUCCGAACGGA	GUGCUUUGGAAUUAUUUAUGGUAG	Cleavage	PREDICTED: BEACH domain-containing protein C2 isoform X1 [Brachypodium distachyon]	1
miR1135	TraesCS2D01G408200.1	2017-05-02	-1.0	1	24	6737	6760	CUACGAUAAAUAAUUCCGAACGGA	GUGCUUUGGAAUUAUUUAUGGUAG	Cleavage	-	1
miR1135	TraesCS2D01G408200.2	2017-05-02	-1.0	1	24	6737	6760	CUACGAUAAAUAAUUCCGAACGGA	GUGCUUUGGAAUUAUUUAUGGUAG	Cleavage	-	1
miR1135	TraesCS2A01G410800.1	2017-05-02	-1.0	1	24	6851	6874	CUACGAUAAAUAAUUCCGAACGGA	GUGCUUUGGAAUUAUUUAUGGUAG	Cleavage	PREDICTED: BEACH domain-containing protein C2 isoform X1 [Brachypodium distachyon]	1
miR1135	TraesCS2B01G429600.1	2017-05-02	-1.0	1	24	6851	6874	CUACGAUAAAUAAUUCCGAACGGA	GUGCUUUGGAAUUAUUUAUGGUAG	Cleavage	PREDICTED: BEACH domain-containing protein C2 isoform X1 [Brachypodium distachyon]	1
miR1135	TraesCS2D01G408200.3	2017-05-02	-1.0	1	24	6857	6880	CUACGAUAAAUAAUUCCGAACGGA	GUGCUUUGGAAUUAUUUAUGGUAG	Cleavage	PREDICTED: BEACH domain-containing protein C2 isoform X1 [Brachypodium distachyon]	1
miR1136	TraesCS6A01G380400.1	2017-05-02	-1.0	1	24	323	346	UUGUCGUAGAAAUGGAUGUAUCUA	UAGAUACAUUCAUUUCUGCGACAA	Cleavage	-	1
miR1136	TraesCS7B01G426000.1	2017-05-02	-1.0	1	24	791	814	UUGUCGCACGUAUGGAUGUAUUUA	CAAGCGCAUCCACACGUGCGACAA	Cleavage	Disease resistance protein RPM1 [Triticum urartu]	1
miR1136	TraesCS6A01G380400.1	2017-05-02	-1.0	1	24	323	346	UUGUCGCGGAAAUGGAUGUAUCUA	UAGAUACAUUCAUUUCUGCGACAA	Cleavage	-	1
miR1136	TraesCS2A01G485700.2	2017-05-02	-1.0	1	24	29	52	UUGUCGCAGAAAUGAAUGUAUCUA	UAGAUACAUCCAUUUCUGCGACGA	Cleavage	Putative serine/threonine-protein kinase receptor [Aegilops tauschii]	1
miR1137	TraesCS2D01G578800.1	2017-05-02	-1.0	1	20	1228	1247	UAGUACAAAGUUAAGUCAUC	AAUGUCUUAACUUUGUGCUA	Cleavage	hypothetical protein [Oryza sativa Japonica Group]	1
miR1137	TraesCS5B01G557400.1	2017-05-02	-1.0	1	20	1543	1562	UAGUACAAAGUUAAGUCAUC	GAUGACCCAACUUUGUACUA	Cleavage	fructan exohydrolase [Triticum aestivum]	1
miR1137	TraesCS6B01G185100.1	2017-05-02	-1.0	1	20	1699	1718	UAGUACAAAGUUAAGUCAUC	GAUGACCUAACUUUAUACUA	Cleavage	-	1
miR1137	TraesCS7A01G151900.1	2017-05-02	-1.0	1	20	553	572	UAGUAUAAAGUUGAGUCACU	AGUGUCUCAGCUUUAUACUA	Translation	PREDICTED: trimethylguanosine synthase-like isoform X1 [Brachypodium distachyon]	1
miR1137	TraesCS3B01G220700.1	2017-05-02	-1.0	1	20	739	758	UAGUAUAAAGUUGAGUUAUC	GAUGACUCAACUUUGUACUA	Cleavage	Eukaryotic translation initiation factor 6-2 [Triticum urartu]	1
miR1137	TraesCS3B01G220700.2	2017-05-02	-1.0	1	20	748	767	UAGUAUAAAGUUGAGUUAUC	GAUGACUCAACUUUGUACUA	Cleavage	Eukaryotic translation initiation factor 6-2 [Triticum urartu]	1
miR1137	TraesCS3B01G220700.1	2017-05-02	-1.0	1	20	739	758	UAAUACAAAGUUGGGUCAUC	GAUGACUCAACUUUGUACUA	Cleavage	Eukaryotic translation initiation factor 6-2 [Triticum urartu]	1
miR1137	TraesCS3B01G220700.2	2017-05-02	-1.0	1	20	748	767	UAAUACAAAGUUGGGUCAUC	GAUGACUCAACUUUGUACUA	Cleavage	Eukaryotic translation initiation factor 6-2 [Triticum urartu]	1
miR1137	TraesCS3B01G220700.1	2017-05-02	-1.0	1	20	739	758	UAGUAAAAAGUUGGGUCAUC	GAUGACUCAACUUUGUACUA	Cleavage	Eukaryotic translation initiation factor 6-2 [Triticum urartu]	1
miR1137	TraesCS3B01G220700.2	2017-05-02	-1.0	1	20	748	767	UAGUAAAAAGUUGGGUCAUC	GAUGACUCAACUUUGUACUA	Cleavage	Eukaryotic translation initiation factor 6-2 [Triticum urartu]	1
miR1137	TraesCS2D01G024700.1	2017-05-02	-1.0	1	20	1474	1493	UAGUACAAAAUUGAGUCAUC	GAUGACCCAAUUUUAUACUA	Cleavage	Putative serine/threonine-protein kinase [Aegilops tauschii]	1
miR1137	TraesCS5B01G557400.1	2017-05-02	-1.0	1	20	1543	1562	UAGUACAAAAUUGAGUCAUC	GAUGACCCAACUUUGUACUA	Translation	fructan exohydrolase [Triticum aestivum]	1
miR1137	TraesCS4B01G114400.1	2017-05-02	-1.0	1	19	1	19	UAGUACAAAAUUGAGUCAU	AUGACCCAAUUUUGUACAA	Cleavage	-	1
miR1436	TraesCS7A01G151900.1	2017-05-02	-1.0	1	21	533	553	AUAUUAUGGGACGGAGGGAGU	ACUCCCUCCGUCCCAAAAUAA	Cleavage	PREDICTED: trimethylguanosine synthase-like isoform X1 [Brachypodium distachyon]	1
miR1436	TraesCS2D01G578800.1	2017-05-02	-1.0	1	21	1208	1228	AUAUUAUGGGACGGAGGGAGU	ACUCCCUCCAUCCCAUAAUAA	Cleavage	hypothetical protein [Oryza sativa Japonica Group]	1
miR1436	TraesCS7B01G445400.2	2017-05-02	-1.0	1	21	1534	1554	AUAUUAUGGGACGGAGGGAGU	ACUCCCUCCGUCCCAAAAUAA	Cleavage	hypothetical protein SETIT_027728mg, partial [Setaria italica]	1
miR1436	TraesCS6B01G297100.1	2017-05-02	-1.0	1	21	777	797	AUAUUAUGGGACAGAGGGAGU	UUUCCCUGUGUUCCAUAAUAU	Translation	-	1
miR1436	TraesCS6D01G245100.1	2017-05-02	-1.0	1	21	879	899	AUAUUAUGGGACAGAGGGAGU	UUUCCCUGUGUUCCAUAAUAU	Translation	-	1
miR1436	TraesCS3B01G341300.1	2017-05-02	-1.0	1	21	565	585	UUAUUUUGGGACGGAGGGAGU	ACUUCCUCCGUCCUAAAAUAA	Cleavage	unnamed protein product [Triticum aestivum]	1
miR1436	TraesCS3D01G189500.1	2017-05-02	-1.0	1	21	1791	1811	UUAUUUUGGGACGGAGGGAGU	ACUCCCUCCGUUCCAAAAUAG	Translation	Peptide transporter PTR3-A [Triticum urartu]	1
miR1436	TraesCS2D01G248200.6	2017-05-02	-1.0	1	21	2098	2118	UUAUUUUGGGACGGAGGGAGU	ACUCCCUCUGUCCCAAAAUAU	Cleavage	PREDICTED: probable inactive leucine-rich repeat receptor-like protein kinase At3g03770 [Brachypodium distachyon]	1
miR1436	TraesCS5B01G215200.1	2017-05-02	-1.0	1	21	675	695	UUAUUUUGGGACGGAGGGAGU	ACUCCCUCCGUCCGAAAAUAC	Cleavage	-	1
miR1436	TraesCS6B01G256600.1	2017-05-02	-1.0	1	21	839	859	UUAUUUUGGGACGGAGGGAGU	ACUCCCUCCGUCCGAAAAUAC	Cleavage	RNA-binding protein 42 [Aegilops tauschii]	1
miR1436	TraesCS2D01G498300.3	2017-05-02	-1.0	1	21	1199	1219	UUAUUUUGGGACGGAGGGAGU	ACUCCCUCCGUCCCACAAUAU	Cleavage	-	1
miR1436	TraesCS3D01G482500.1	2017-05-02	-1.0	1	21	1215	1235	UUAUUUUGGGACGGAGGGAGU	ACUCCCUCCGUCCCAUAAUAU	Cleavage	unnamed protein product [Triticum aestivum]	1
miR1436	TraesCS2D01G072600.1	2017-05-02	-1.0	1	21	1364	1384	UUAUUUUGGGACGGAGGGAGU	ACUCCCUCCGUCCCAUAAUAU	Cleavage	predicted protein [Hordeum vulgare subsp. vulgare]	1
miR1436	TraesCS5B01G451800.1	2017-05-02	-1.0	1	21	908	928	UUAUUUUGGGACGGAGGGAGU	ACUCCCUCCGUCCGAAAAUAC	Cleavage	-	1
miR1436	TraesCS7A01G005800.1	2017-05-02	-1.0	1	21	606	626	UUAUUUUGGGACGGAGGGAGU	AUUCCCUCCGUCCCAUAAUAU	Cleavage	Disease resistance protein RPM1 [Aegilops tauschii]	1
miR1436	TraesCS4A01G492700.1	2017-05-02	-1.0	1	21	543	563	ACAUUUAGGAACGGAGGGAGU	ACUCCCUCCGUUCCUAAAUAC	Cleavage	F-box/kelch-repeat protein SKIP11 [Aegilops tauschii]	1
miR1436	TraesCS3B01G341300.1	2017-05-02	-1.0	1	21	565	585	UUAUUUUGGGACGGAGGGAGU	ACUUCCUCCGUCCUAAAAUAA	Cleavage	unnamed protein product [Triticum aestivum]	1
miR1436	TraesCS3D01G189500.1	2017-05-02	-1.0	1	21	1791	1811	UUAUUUUGGGACGGAGGGAGU	ACUCCCUCCGUUCCAAAAUAG	Translation	Peptide transporter PTR3-A [Triticum urartu]	1
miR1436	TraesCS2D01G248200.6	2017-05-02	-1.0	1	21	2098	2118	UUAUUUUGGGACGGAGGGAGU	ACUCCCUCUGUCCCAAAAUAU	Cleavage	PREDICTED: probable inactive leucine-rich repeat receptor-like protein kinase At3g03770 [Brachypodium distachyon]	1
miR1436	TraesCS5B01G215200.1	2017-05-02	-1.0	1	21	675	695	UUAUUUUGGGACGGAGGGAGU	ACUCCCUCCGUCCGAAAAUAC	Cleavage	-	1
miR1436	TraesCS6B01G256600.1	2017-05-02	-1.0	1	21	839	859	UUAUUUUGGGACGGAGGGAGU	ACUCCCUCCGUCCGAAAAUAC	Cleavage	RNA-binding protein 42 [Aegilops tauschii]	1
miR1436	TraesCS2D01G498300.3	2017-05-02	-1.0	1	21	1199	1219	UUAUUUUGGGACGGAGGGAGU	ACUCCCUCCGUCCCACAAUAU	Cleavage	-	1
miR1436	TraesCS3D01G482500.1	2017-05-02	-1.0	1	21	1215	1235	UUAUUUUGGGACGGAGGGAGU	ACUCCCUCCGUCCCAUAAUAU	Cleavage	unnamed protein product [Triticum aestivum]	1
miR1436	TraesCS2D01G072600.1	2017-05-02	-1.0	1	21	1364	1384	UUAUUUUGGGACGGAGGGAGU	ACUCCCUCCGUCCCAUAAUAU	Cleavage	predicted protein [Hordeum vulgare subsp. vulgare]	1
miR1436	TraesCS5B01G451800.1	2017-05-02	-1.0	1	21	908	928	UUAUUUUGGGACGGAGGGAGU	ACUCCCUCCGUCCGAAAAUAC	Cleavage	-	1
miR1436	TraesCS7A01G005800.1	2017-05-02	-1.0	1	21	606	626	UUAUUUUGGGACGGAGGGAGU	AUUCCCUCCGUCCCAUAAUAU	Cleavage	Disease resistance protein RPM1 [Aegilops tauschii]	1
miR1436	TraesCS2D01G498300.3	2017-05-02	-1.0	1	21	1199	1219	AUAUUAUGGGACGGAAGGAGU	ACUCCCUCCGUCCCACAAUAU	Cleavage	-	1
miR1436	TraesCS7A01G151900.1	2017-05-02	-1.0	1	21	533	553	AUAUUAUGGGACGGAGGGAGU	ACUCCCUCCGUCCCAAAAUAA	Cleavage	PREDICTED: trimethylguanosine synthase-like isoform X1 [Brachypodium distachyon]	1
miR1436	TraesCS2D01G578800.1	2017-05-02	-1.0	1	21	1208	1228	AUAUUAUGGGACGGAGGGAGU	ACUCCCUCCAUCCCAUAAUAA	Cleavage	hypothetical protein [Oryza sativa Japonica Group]	1
miR1436	TraesCS7B01G445400.2	2017-05-02	-1.0	1	21	1534	1554	AUAUUAUGGGACGGAGGGAGU	ACUCCCUCCGUCCCAAAAUAA	Cleavage	hypothetical protein SETIT_027728mg, partial [Setaria italica]	1
miR1436	TraesCS7A01G151900.1	2017-05-02	-1.0	1	21	533	553	AUAUUAUGGGACGGAGGGAGU	ACUCCCUCCGUCCCAAAAUAA	Cleavage	PREDICTED: trimethylguanosine synthase-like isoform X1 [Brachypodium distachyon]	1
miR1436	TraesCS2D01G578800.1	2017-05-02	-1.0	1	21	1208	1228	AUAUUAUGGGACGGAGGGAGU	ACUCCCUCCAUCCCAUAAUAA	Cleavage	hypothetical protein [Oryza sativa Japonica Group]	1
miR1436	TraesCS7B01G445400.2	2017-05-02	-1.0	1	21	1534	1554	AUAUUAUGGGACGGAGGGAGU	ACUCCCUCCGUCCCAAAAUAA	Cleavage	hypothetical protein SETIT_027728mg, partial [Setaria italica]	1
miR1436	TraesCS7A01G151900.1	2017-05-02	-1.0	1	21	533	553	AAAUUUUGGGACGGAGGGAGU	ACUCCCUCCGUCCCAAAAUAA	Cleavage	PREDICTED: trimethylguanosine synthase-like isoform X1 [Brachypodium distachyon]	1
miR1436	TraesCS7B01G445400.2	2017-05-02	-1.0	1	21	1534	1554	AAAUUUUGGGACGGAGGGAGU	ACUCCCUCCGUCCCAAAAUAA	Cleavage	hypothetical protein SETIT_027728mg, partial [Setaria italica]	1
miR1436	TraesCS2A01G243400.7	2017-05-02	-1.0	1	21	2087	2107	AUAUUAUGGGACGGAUGGAGU	ACUUCAUCCGUCCCAAAAUAU	Cleavage	PREDICTED: probable inactive leucine-rich repeat receptor-like protein kinase At3g03770 [Brachypodium distachyon]	1
miR1436	TraesCS2D01G498300.3	2017-05-02	-1.0	1	21	1199	1219	AUAUUAUGGGACGGAUGGAGU	ACUCCCUCCGUCCCACAAUAU	Cleavage	-	1
miR1436	TraesCS4A01G492700.1	2017-05-02	-1.0	1	21	543	563	ACAUUUAGGAACGGAGGGAGU	ACUCCCUCCGUUCCUAAAUAC	Cleavage	F-box/kelch-repeat protein SKIP11 [Aegilops tauschii]	1
miR1436	TraesCS7A01G151900.1	2017-05-02	-1.0	1	21	533	553	AUAUUAUGGGACGGAGGGAGU	ACUCCCUCCGUCCCAAAAUAA	Cleavage	PREDICTED: trimethylguanosine synthase-like isoform X1 [Brachypodium distachyon]	1
miR1436	TraesCS2D01G578800.1	2017-05-02	-1.0	1	21	1208	1228	AUAUUAUGGGACGGAGGGAGU	ACUCCCUCCAUCCCAUAAUAA	Cleavage	hypothetical protein [Oryza sativa Japonica Group]	1
miR1436	TraesCS7B01G445400.2	2017-05-02	-1.0	1	21	1534	1554	AUAUUAUGGGACGGAGGGAGU	ACUCCCUCCGUCCCAAAAUAA	Cleavage	hypothetical protein SETIT_027728mg, partial [Setaria italica]	1
miR1436	TraesCS3B01G341300.1	2017-05-02	-1.0	1	21	565	585	UUAUUUUGGGACGGAGGGAGU	ACUUCCUCCGUCCUAAAAUAA	Cleavage	unnamed protein product [Triticum aestivum]	1
miR1436	TraesCS3D01G189500.1	2017-05-02	-1.0	1	21	1791	1811	UUAUUUUGGGACGGAGGGAGU	ACUCCCUCCGUUCCAAAAUAG	Translation	Peptide transporter PTR3-A [Triticum urartu]	1
miR1436	TraesCS2D01G248200.6	2017-05-02	-1.0	1	21	2098	2118	UUAUUUUGGGACGGAGGGAGU	ACUCCCUCUGUCCCAAAAUAU	Cleavage	PREDICTED: probable inactive leucine-rich repeat receptor-like protein kinase At3g03770 [Brachypodium distachyon]	1
miR1436	TraesCS5B01G215200.1	2017-05-02	-1.0	1	21	675	695	UUAUUUUGGGACGGAGGGAGU	ACUCCCUCCGUCCGAAAAUAC	Cleavage	-	1
miR1436	TraesCS6B01G256600.1	2017-05-02	-1.0	1	21	839	859	UUAUUUUGGGACGGAGGGAGU	ACUCCCUCCGUCCGAAAAUAC	Cleavage	RNA-binding protein 42 [Aegilops tauschii]	1
miR1436	TraesCS2D01G498300.3	2017-05-02	-1.0	1	21	1199	1219	UUAUUUUGGGACGGAGGGAGU	ACUCCCUCCGUCCCACAAUAU	Cleavage	-	1
miR1436	TraesCS3D01G482500.1	2017-05-02	-1.0	1	21	1215	1235	UUAUUUUGGGACGGAGGGAGU	ACUCCCUCCGUCCCAUAAUAU	Cleavage	unnamed protein product [Triticum aestivum]	1
miR1436	TraesCS2D01G072600.1	2017-05-02	-1.0	1	21	1364	1384	UUAUUUUGGGACGGAGGGAGU	ACUCCCUCCGUCCCAUAAUAU	Cleavage	predicted protein [Hordeum vulgare subsp. vulgare]	1
miR1436	TraesCS5B01G451800.1	2017-05-02	-1.0	1	21	908	928	UUAUUUUGGGACGGAGGGAGU	ACUCCCUCCGUCCGAAAAUAC	Cleavage	-	1
miR1436	TraesCS7A01G005800.1	2017-05-02	-1.0	1	21	606	626	UUAUUUUGGGACGGAGGGAGU	AUUCCCUCCGUCCCAUAAUAU	Cleavage	Disease resistance protein RPM1 [Aegilops tauschii]	1
miR1436	TraesCS7A01G151900.1	2017-05-02	-1.0	1	21	533	553	AUAUUAUGGGACGGAGGGAGU	ACUCCCUCCGUCCCAAAAUAA	Cleavage	PREDICTED: trimethylguanosine synthase-like isoform X1 [Brachypodium distachyon]	1
miR1436	TraesCS2D01G578800.1	2017-05-02	-1.0	1	21	1208	1228	AUAUUAUGGGACGGAGGGAGU	ACUCCCUCCAUCCCAUAAUAA	Cleavage	hypothetical protein [Oryza sativa Japonica Group]	1
miR1436	TraesCS7B01G445400.2	2017-05-02	-1.0	1	21	1534	1554	AUAUUAUGGGACGGAGGGAGU	ACUCCCUCCGUCCCAAAAUAA	Cleavage	hypothetical protein SETIT_027728mg, partial [Setaria italica]	1
miR1436	TraesCS7A01G151900.1	2017-05-02	-1.0	1	21	533	553	AUAUUAUGGGACGGAGGGAGU	ACUCCCUCCGUCCCAAAAUAA	Cleavage	PREDICTED: trimethylguanosine synthase-like isoform X1 [Brachypodium distachyon]	1
miR1436	TraesCS2D01G578800.1	2017-05-02	-1.0	1	21	1208	1228	AUAUUAUGGGACGGAGGGAGU	ACUCCCUCCAUCCCAUAAUAA	Cleavage	hypothetical protein [Oryza sativa Japonica Group]	1
miR1436	TraesCS7B01G445400.2	2017-05-02	-1.0	1	21	1534	1554	AUAUUAUGGGACGGAGGGAGU	ACUCCCUCCGUCCCAAAAUAA	Cleavage	hypothetical protein SETIT_027728mg, partial [Setaria italica]	1
miR1436	TraesCS7A01G151900.1	2017-05-02	-1.0	1	21	533	553	AUAUUAUGGGACGGAGGGAGU	ACUCCCUCCGUCCCAAAAUAA	Cleavage	PREDICTED: trimethylguanosine synthase-like isoform X1 [Brachypodium distachyon]	1
miR1436	TraesCS2D01G578800.1	2017-05-02	-1.0	1	21	1208	1228	AUAUUAUGGGACGGAGGGAGU	ACUCCCUCCAUCCCAUAAUAA	Cleavage	hypothetical protein [Oryza sativa Japonica Group]	1
miR1436	TraesCS7B01G445400.2	2017-05-02	-1.0	1	21	1534	1554	AUAUUAUGGGACGGAGGGAGU	ACUCCCUCCGUCCCAAAAUAA	Cleavage	hypothetical protein SETIT_027728mg, partial [Setaria italica]	1
miR1436	TraesCS2D01G248200.6	2017-05-02	-1.0	1	21	2098	2118	GUAUUUUGGGACGGAGGGAGU	ACUCCCUCUGUCCCAAAAUAU	Cleavage	PREDICTED: probable inactive leucine-rich repeat receptor-like protein kinase At3g03770 [Brachypodium distachyon]	1
miR1436	TraesCS6A01G083600.2	2017-05-02	-1.0	1	21	933	953	GUAUUUUGGGACGGAGGGAGU	ACUCCCUCCGUUCCAAAAUAA	Translation	hypothetical protein F775_08356 [Aegilops tauschii]	1
miR1436	TraesCS3D01G189500.1	2017-05-02	-1.0	1	21	1791	1811	GUAUUUUGGGACGGAGGGAGU	ACUCCCUCCGUUCCAAAAUAG	Translation	Peptide transporter PTR3-A [Triticum urartu]	1
miR1436	TraesCS2D01G498300.3	2017-05-02	-1.0	1	21	1199	1219	GUAUUUUGGGACGGAGGGAGU	ACUCCCUCCGUCCCACAAUAU	Cleavage	-	1
miR1436	TraesCS3D01G482500.1	2017-05-02	-1.0	1	21	1215	1235	GUAUUUUGGGACGGAGGGAGU	ACUCCCUCCGUCCCAUAAUAU	Cleavage	unnamed protein product [Triticum aestivum]	1
miR1436	TraesCS2D01G072600.1	2017-05-02	-1.0	1	21	1364	1384	GUAUUUUGGGACGGAGGGAGU	ACUCCCUCCGUCCCAUAAUAU	Cleavage	predicted protein [Hordeum vulgare subsp. vulgare]	1
miR1436	TraesCS7A01G005800.1	2017-05-02	-1.0	1	21	606	626	GUAUUUUGGGACGGAGGGAGU	AUUCCCUCCGUCCCAUAAUAU	Cleavage	Disease resistance protein RPM1 [Aegilops tauschii]	1
miR1436	TraesCS7A01G151900.1	2017-05-02	-1.0	1	21	533	553	AUAUUAUGGGACGGAGGGAGU	ACUCCCUCCGUCCCAAAAUAA	Cleavage	PREDICTED: trimethylguanosine synthase-like isoform X1 [Brachypodium distachyon]	1
miR1436	TraesCS2D01G578800.1	2017-05-02	-1.0	1	21	1208	1228	AUAUUAUGGGACGGAGGGAGU	ACUCCCUCCAUCCCAUAAUAA	Cleavage	hypothetical protein [Oryza sativa Japonica Group]	1
miR1436	TraesCS7B01G445400.2	2017-05-02	-1.0	1	21	1534	1554	AUAUUAUGGGACGGAGGGAGU	ACUCCCUCCGUCCCAAAAUAA	Cleavage	hypothetical protein SETIT_027728mg, partial [Setaria italica]	1
miR1436	TraesCS2A01G231700.1	2017-05-02	-1.0	1	21	602	622	AUAUUAUGGAACGGAGGGAGU	ACUCCCUUCGUUCCAAAAUAU	Cleavage	-	1
miR1436	TraesCS6A01G083600.2	2017-05-02	-1.0	1	21	933	953	AUAUUAUGGAACGGAGGGAGU	ACUCCCUCCGUUCCAAAAUAA	Cleavage	hypothetical protein F775_08356 [Aegilops tauschii]	1
miR1436	TraesCS3D01G189500.1	2017-05-02	-1.0	1	21	1791	1811	AUAUUAUGGAACGGAGGGAGU	ACUCCCUCCGUUCCAAAAUAG	Cleavage	Peptide transporter PTR3-A [Triticum urartu]	1
miR1436	TraesCS6B01G297100.1	2017-05-02	-1.0	1	21	777	797	AUAUUAUGGAACGGAGGGAGU	UUUCCCUGUGUUCCAUAAUAU	Cleavage	-	1
miR1436	TraesCS6D01G245100.1	2017-05-02	-1.0	1	21	879	899	AUAUUAUGGAACGGAGGGAGU	UUUCCCUGUGUUCCAUAAUAU	Cleavage	-	1
miR1436	TraesCS7A01G151900.1	2017-05-02	-1.0	1	21	533	553	AUAUUAUGGGACGGAGGGAGU	ACUCCCUCCGUCCCAAAAUAA	Cleavage	PREDICTED: trimethylguanosine synthase-like isoform X1 [Brachypodium distachyon]	1
miR1436	TraesCS2D01G578800.1	2017-05-02	-1.0	1	21	1208	1228	AUAUUAUGGGACGGAGGGAGU	ACUCCCUCCAUCCCAUAAUAA	Cleavage	hypothetical protein [Oryza sativa Japonica Group]	1
miR1436	TraesCS7B01G445400.2	2017-05-02	-1.0	1	21	1534	1554	AUAUUAUGGGACGGAGGGAGU	ACUCCCUCCGUCCCAAAAUAA	Cleavage	hypothetical protein SETIT_027728mg, partial [Setaria italica]	1
miR1436	TraesCS7A01G151900.1	2017-05-02	-1.0	1	21	533	553	AUAUUAUGGGACGGAGGGAGU	ACUCCCUCCGUCCCAAAAUAA	Cleavage	PREDICTED: trimethylguanosine synthase-like isoform X1 [Brachypodium distachyon]	1
miR1436	TraesCS2D01G578800.1	2017-05-02	-1.0	1	21	1208	1228	AUAUUAUGGGACGGAGGGAGU	ACUCCCUCCAUCCCAUAAUAA	Cleavage	hypothetical protein [Oryza sativa Japonica Group]	1
miR1436	TraesCS7B01G445400.2	2017-05-02	-1.0	1	21	1534	1554	AUAUUAUGGGACGGAGGGAGU	ACUCCCUCCGUCCCAAAAUAA	Cleavage	hypothetical protein SETIT_027728mg, partial [Setaria italica]	1
miR1436	TraesCS7A01G151900.1	2017-05-02	-1.0	1	21	533	553	AUAUUAUGGGACGGAGGGAGU	ACUCCCUCCGUCCCAAAAUAA	Cleavage	PREDICTED: trimethylguanosine synthase-like isoform X1 [Brachypodium distachyon]	1
miR1436	TraesCS2D01G578800.1	2017-05-02	-1.0	1	21	1208	1228	AUAUUAUGGGACGGAGGGAGU	ACUCCCUCCAUCCCAUAAUAA	Cleavage	hypothetical protein [Oryza sativa Japonica Group]	1
miR1436	TraesCS7B01G445400.2	2017-05-02	-1.0	1	21	1534	1554	AUAUUAUGGGACGGAGGGAGU	ACUCCCUCCGUCCCAAAAUAA	Cleavage	hypothetical protein SETIT_027728mg, partial [Setaria italica]	1
miR1436	TraesCS3B01G341300.1	2017-05-02	-1.0	1	21	565	585	UUAUUUUGGGACGGAGGGAGU	ACUUCCUCCGUCCUAAAAUAA	Cleavage	unnamed protein product [Triticum aestivum]	1
miR1436	TraesCS3D01G189500.1	2017-05-02	-1.0	1	21	1791	1811	UUAUUUUGGGACGGAGGGAGU	ACUCCCUCCGUUCCAAAAUAG	Translation	Peptide transporter PTR3-A [Triticum urartu]	1
miR1436	TraesCS2D01G248200.6	2017-05-02	-1.0	1	21	2098	2118	UUAUUUUGGGACGGAGGGAGU	ACUCCCUCUGUCCCAAAAUAU	Cleavage	PREDICTED: probable inactive leucine-rich repeat receptor-like protein kinase At3g03770 [Brachypodium distachyon]	1
miR1436	TraesCS5B01G215200.1	2017-05-02	-1.0	1	21	675	695	UUAUUUUGGGACGGAGGGAGU	ACUCCCUCCGUCCGAAAAUAC	Cleavage	-	1
miR1436	TraesCS6B01G256600.1	2017-05-02	-1.0	1	21	839	859	UUAUUUUGGGACGGAGGGAGU	ACUCCCUCCGUCCGAAAAUAC	Cleavage	RNA-binding protein 42 [Aegilops tauschii]	1
miR1436	TraesCS2D01G498300.3	2017-05-02	-1.0	1	21	1199	1219	UUAUUUUGGGACGGAGGGAGU	ACUCCCUCCGUCCCACAAUAU	Cleavage	-	1
miR1436	TraesCS3D01G482500.1	2017-05-02	-1.0	1	21	1215	1235	UUAUUUUGGGACGGAGGGAGU	ACUCCCUCCGUCCCAUAAUAU	Cleavage	unnamed protein product [Triticum aestivum]	1
miR1436	TraesCS2D01G072600.1	2017-05-02	-1.0	1	21	1364	1384	UUAUUUUGGGACGGAGGGAGU	ACUCCCUCCGUCCCAUAAUAU	Cleavage	predicted protein [Hordeum vulgare subsp. vulgare]	1
miR1436	TraesCS5B01G451800.1	2017-05-02	-1.0	1	21	908	928	UUAUUUUGGGACGGAGGGAGU	ACUCCCUCCGUCCGAAAAUAC	Cleavage	-	1
miR1436	TraesCS7A01G005800.1	2017-05-02	-1.0	1	21	606	626	UUAUUUUGGGACGGAGGGAGU	AUUCCCUCCGUCCCAUAAUAU	Cleavage	Disease resistance protein RPM1 [Aegilops tauschii]	1
miR1436	TraesCS3D01G482500.1	2017-05-02	-1.0	1	21	1215	1235	ACAUUAUGGGACGGAGGAAGU	ACUCCCUCCGUCCCAUAAUAU	Cleavage	unnamed protein product [Triticum aestivum]	1
miR1436	TraesCS2D01G072600.1	2017-05-02	-1.0	1	21	1364	1384	ACAUUAUGGGACGGAGGAAGU	ACUCCCUCCGUCCCAUAAUAU	Cleavage	predicted protein [Hordeum vulgare subsp. vulgare]	1
miR1436	TraesCS7A01G005800.1	2017-05-02	-1.0	1	21	606	626	ACAUUAUGGGACGGAGGAAGU	AUUCCCUCCGUCCCAUAAUAU	Cleavage	Disease resistance protein RPM1 [Aegilops tauschii]	1
miR1436	TraesCS3D01G482500.1	2017-05-02	-1.0	1	21	1215	1235	GAAUUAUGGGACGGAGGGAGU	ACUCCCUCCGUCCCAUAAUAU	Cleavage	unnamed protein product [Triticum aestivum]	1
miR1436	TraesCS2D01G072600.1	2017-05-02	-1.0	1	21	1364	1384	GAAUUAUGGGACGGAGGGAGU	ACUCCCUCCGUCCCAUAAUAU	Cleavage	predicted protein [Hordeum vulgare subsp. vulgare]	1
miR1436	TraesCS7A01G005800.1	2017-05-02	-1.0	1	21	606	626	GAAUUAUGGGACGGAGGGAGU	AUUCCCUCCGUCCCAUAAUAU	Cleavage	Disease resistance protein RPM1 [Aegilops tauschii]	1
miR1436	TraesCS7A01G151900.1	2017-05-02	-1.0	1	21	533	553	GAAUUUUGGGACGGAGGGAGU	ACUCCCUCCGUCCCAAAAUAA	Cleavage	PREDICTED: trimethylguanosine synthase-like isoform X1 [Brachypodium distachyon]	1
miR1436	TraesCS7B01G445400.2	2017-05-02	-1.0	1	21	1534	1554	GAAUUUUGGGACGGAGGGAGU	ACUCCCUCCGUCCCAAAAUAA	Cleavage	hypothetical protein SETIT_027728mg, partial [Setaria italica]	1
miR1436	TraesCS6B01G208900.2	2017-05-02	-1.0	1	21	278	298	GAAUUUUGGGACGGAGGGAGU	ACUCCCUCCUUCCCAAAAUUU	Cleavage	-	1
miR1436	TraesCS6D01G167200.3	2017-05-02	-1.0	1	21	278	298	GAAUUUUGGGACGGAGGGAGU	ACUCCCUCCUUCCCAAAAUUU	Cleavage	predicted protein [Hordeum vulgare subsp. vulgare]	1
miR1436	TraesCS1A01G424500.1	2017-05-02	-1.0	1	21	1636	1656	GAAUUUUGGGACGGAGGGAGU	GUUCUCUCCGUCCCAAAUUUC	Cleavage	S-type anion channel SLAH2 [Triticum urartu]	1
miR1436	TraesCS6B01G297100.1	2017-05-02	-1.0	1	21	777	797	AUAUUAUGGGACAGAGGGAGU	UUUCCCUGUGUUCCAUAAUAU	Translation	-	1
miR1436	TraesCS6D01G245100.1	2017-05-02	-1.0	1	21	879	899	AUAUUAUGGGACAGAGGGAGU	UUUCCCUGUGUUCCAUAAUAU	Translation	-	1
miR1436	TraesCS3D01G482500.1	2017-05-02	-1.0	1	21	1215	1235	ACAUUAUGGGACGAAGGGAGU	ACUCCCUCCGUCCCAUAAUAU	Cleavage	unnamed protein product [Triticum aestivum]	1
miR1436	TraesCS2D01G072600.1	2017-05-02	-1.0	1	21	1364	1384	ACAUUAUGGGACGAAGGGAGU	ACUCCCUCCGUCCCAUAAUAU	Cleavage	predicted protein [Hordeum vulgare subsp. vulgare]	1
miR1436	TraesCS7A01G005800.1	2017-05-02	-1.0	1	21	606	626	ACAUUAUGGGACGAAGGGAGU	AUUCCCUCCGUCCCAUAAUAU	Cleavage	Disease resistance protein RPM1 [Aegilops tauschii]	1
miR1436	TraesCS7A01G151900.1	2017-05-02	-1.0	1	21	533	553	AUAUUAUGGGACGGAGGGAGU	ACUCCCUCCGUCCCAAAAUAA	Cleavage	PREDICTED: trimethylguanosine synthase-like isoform X1 [Brachypodium distachyon]	1
miR1436	TraesCS2D01G578800.1	2017-05-02	-1.0	1	21	1208	1228	AUAUUAUGGGACGGAGGGAGU	ACUCCCUCCAUCCCAUAAUAA	Cleavage	hypothetical protein [Oryza sativa Japonica Group]	1
miR1436	TraesCS7B01G445400.2	2017-05-02	-1.0	1	21	1534	1554	AUAUUAUGGGACGGAGGGAGU	ACUCCCUCCGUCCCAAAAUAA	Cleavage	hypothetical protein SETIT_027728mg, partial [Setaria italica]	1
miR1436	TraesCS3D01G482500.1	2017-05-02	-1.0	1	21	1215	1235	GCAUUAUGGGACGGAGGGAGU	ACUCCCUCCGUCCCAUAAUAU	Cleavage	unnamed protein product [Triticum aestivum]	1
miR1436	TraesCS2D01G072600.1	2017-05-02	-1.0	1	21	1364	1384	GCAUUAUGGGACGGAGGGAGU	ACUCCCUCCGUCCCAUAAUAU	Cleavage	predicted protein [Hordeum vulgare subsp. vulgare]	1
miR1436	TraesCS7A01G005800.1	2017-05-02	-1.0	1	21	606	626	GCAUUAUGGGACGGAGGGAGU	AUUCCCUCCGUCCCAUAAUAU	Cleavage	Disease resistance protein RPM1 [Aegilops tauschii]	1
miR1436	TraesCS4A01G492700.1	2017-05-02	-1.0	1	21	543	563	ACAUUUAGGAACGGAGGGAGU	ACUCCCUCCGUUCCUAAAUAC	Cleavage	F-box/kelch-repeat protein SKIP11 [Aegilops tauschii]	1
miR1439	TraesCS2A01G231700.1	2017-05-02	-1.0	1	21	599	619	AUUUGGAACGGAGGGAGUAUA	CAUACUCCCUUCGUUCCAAAA	Translation	-	1
miR1439	TraesCS5A01G533400.1	2017-05-02	-1.0	1	21	349	369	AUUUGGAACGGAGGGAGUAUA	UGUGCUCCCUCCGAUCCAAAU	Cleavage	-	1
miR1439	TraesCS7A01G307800.1	2017-05-02	-1.0	1	21	349	369	AUUUGGAACGGAGGGAGUAUA	UGUGCUCCCUCCGAUCCAAAU	Cleavage	-	1
miR1439	TraesCS2B01G261800.1	2017-05-02	-1.0	1	21	349	369	AUUUGGAACGGAGGGAGUAUA	UGUGCUCCCUCCGAUCCAAAU	Cleavage	-	1
miR1439	TraesCS7A01G387300.1	2017-05-02	-1.0	1	21	349	369	AUUUGGAACGGAGGGAGUAUA	UGUGCUCCCUCCGAUCCAAAU	Cleavage	-	1
miR1439	TraesCS6B01G185100.1	2017-05-02	-1.0	1	21	1676	1696	AUUUGGAACGGAGGGAGUAUA	AGUACUCCCUCCGUUCUAAAA	Cleavage	-	1
miR1439	TraesCS5B01G557400.1	2017-05-02	-1.0	1	21	1520	1540	AUUUGGAACGGAGGGAGUAUA	UGUACUCCCUCAGUUCCAAAA	Translation	fructan exohydrolase [Triticum aestivum]	1
miR1439	TraesCS3B01G220700.1	2017-05-02	-1.0	1	21	716	736	AUUUGGAACGGAGGGAGUAUA	GCUACUCCCUCCGUUUCAAAA	Cleavage	Eukaryotic translation initiation factor 6-2 [Triticum urartu]	1
miR1439	TraesCS3B01G220700.2	2017-05-02	-1.0	1	21	725	745	AUUUGGAACGGAGGGAGUAUA	GCUACUCCCUCCGUUUCAAAA	Cleavage	Eukaryotic translation initiation factor 6-2 [Triticum urartu]	1
miR1439	TraesCS7B01G445400.2	2017-05-02	-1.0	1	21	1531	1551	AUUUGGAACGGAGGGAGUAUA	UCUACUCCCUCCGUCCCAAAA	Cleavage	hypothetical protein SETIT_027728mg, partial [Setaria italica]	1
miR1439	TraesCS7A01G151900.1	2017-05-02	-1.0	1	21	530	550	AUUUGGAACGGAGGGAGUAUA	CCUACUCCCUCCGUCCCAAAA	Cleavage	PREDICTED: trimethylguanosine synthase-like isoform X1 [Brachypodium distachyon]	1
miR1439	TraesCS7B01G317300.1	2017-05-02	-1.0	1	21	1224	1244	UUUUGGAACGGAGGGAGUAGA	ACUACUCCCUCCGUUCCGAAU	Cleavage	-	1
miR1439	TraesCS1B01G385200.1	2017-05-02	-1.0	1	21	1257	1277	UUUUGGAACGGAGGGAGUAGA	ACUACUCCCUCCGAUCCAAAU	Cleavage	predicted protein, partial [Hordeum vulgare subsp. vulgare]	1
miR1439	TraesCS7B01G317300.1	2017-05-02	-1.0	1	21	1224	1244	UUUUGGAACGGAGGGAGUAUU	ACUACUCCCUCCGUUCCGAAU	Cleavage	-	1
miR1439	TraesCS1B01G385200.1	2017-05-02	-1.0	1	21	1257	1277	UUUUGGAACGGAGGGAGUAUU	ACUACUCCCUCCGAUCCAAAU	Cleavage	predicted protein, partial [Hordeum vulgare subsp. vulgare]	1
miR1439	TraesCS6B01G185100.1	2017-05-02	-1.0	1	21	1676	1696	AUUUGGAACGGAGGGAGUAUU	AGUACUCCCUCCGUUCUAAAA	Cleavage	-	1
miR1439	TraesCS2A01G231700.1	2017-05-02	-1.0	1	21	599	619	AUUUGGAACGGAGGGAGUAUU	CAUACUCCCUUCGUUCCAAAA	Translation	-	1
miR1439	TraesCS4A01G342900.1	2017-05-02	-1.0	1	21	114	134	AUUUGGAACGGAGGGAGUAUU	AGUACUACCUCUGUUCCAAAU	Translation	Tropinone reductase-like protein [Aegilops tauschii]	1
miR1439	TraesCS2B01G261800.1	2017-05-02	-1.0	1	21	349	369	AUUUGGAACGGAGGGAGUAUU	UGUGCUCCCUCCGAUCCAAAU	Cleavage	-	1
miR1439	TraesCS7A01G387300.1	2017-05-02	-1.0	1	21	349	369	AUUUGGAACGGAGGGAGUAUU	UGUGCUCCCUCCGAUCCAAAU	Cleavage	-	1
miR1439	TraesCS5A01G533400.1	2017-05-02	-1.0	1	21	349	369	AUUUGGAACGGAGGGAGUAUU	UGUGCUCCCUCCGAUCCAAAU	Cleavage	-	1
miR1439	TraesCS7A01G307800.1	2017-05-02	-1.0	1	21	349	369	AUUUGGAACGGAGGGAGUAUU	UGUGCUCCCUCCGAUCCAAAU	Cleavage	-	1
miR1439	TraesCS5B01G557400.1	2017-05-02	-1.0	1	21	1520	1540	AUUUGGAACGGAGGGAGUAUU	UGUACUCCCUCAGUUCCAAAA	Translation	fructan exohydrolase [Triticum aestivum]	1
miR1439	TraesCS7A01G151900.1	2017-05-02	-1.0	1	21	530	550	AUUUGGAACGGAGGGAGUAUU	CCUACUCCCUCCGUCCCAAAA	Cleavage	PREDICTED: trimethylguanosine synthase-like isoform X1 [Brachypodium distachyon]	1
miR1439	TraesCS7B01G445400.2	2017-05-02	-1.0	1	21	1531	1551	AUUUGGAACGGAGGGAGUAUU	UCUACUCCCUCCGUCCCAAAA	Cleavage	hypothetical protein SETIT_027728mg, partial [Setaria italica]	1
miR1439	TraesCS7B01G317300.1	2017-05-02	-1.0	1	21	1224	1244	UUUAGGAACGGAGGGAGUAUU	ACUACUCCCUCCGUUCCGAAU	Cleavage	-	1
miR1439	TraesCS3D01G189500.1	2017-05-02	-1.0	1	21	1788	1808	AUUUGGGACGGAGGGAGUAUU	AAUACUCCCUCCGUUCCAAAA	Cleavage	Peptide transporter PTR3-A [Triticum urartu]	1
miR1439	TraesCS6A01G083600.2	2017-05-02	-1.0	1	21	930	950	AUUUGGGACGGAGGGAGUAUU	AGUACUCCCUCCGUUCCAAAA	Cleavage	hypothetical protein F775_08356 [Aegilops tauschii]	1
miR1439	TraesCS2D01G248200.6	2017-05-02	-1.0	1	21	2095	2115	AUUUGGGACGGAGGGAGUAUU	ACUACUCCCUCUGUCCCAAAA	Translation	PREDICTED: probable inactive leucine-rich repeat receptor-like protein kinase At3g03770 [Brachypodium distachyon]	1
miR1439	TraesCS4B01G184300.1	2017-05-02	-1.0	1	21	331	351	AUUUGGGACGGAGGGAGUAUU	UCUACUCCCUCCGUUCCAAAG	Cleavage	-	1
miR1439	TraesCS5B01G451800.1	2017-05-02	-1.0	1	21	905	925	AUUUGGGACGGAGGGAGUAUU	UAUACUCCCUCCGUCCGAAAA	Cleavage	-	1
miR1439	TraesCS6A01G176900.7	2017-05-02	-1.0	1	21	171	191	AUUUGGGACGGAGGGAGUAUU	UAUACUCCCUCCUUCCCAAAA	Cleavage	-	1
miR1439	TraesCS6A01G176900.8	2017-05-02	-1.0	1	21	171	191	AUUUGGGACGGAGGGAGUAUU	UAUACUCCCUCCUUCCCAAAA	Cleavage	-	1
miR1439	TraesCS6D01G167200.3	2017-05-02	-1.0	1	21	275	295	AUUUGGGACGGAGGGAGUAUU	UAUACUCCCUCCUUCCCAAAA	Cleavage	predicted protein [Hordeum vulgare subsp. vulgare]	1
miR1439	TraesCS6B01G208900.2	2017-05-02	-1.0	1	21	275	295	AUUUGGGACGGAGGGAGUAUU	UAUACUCCCUCCUUCCCAAAA	Cleavage	-	1
miR1439	TraesCS6B01G256600.1	2017-05-02	-1.0	1	21	836	856	AUUUGGGACGGAGGGAGUAUU	UGUACUCCCUCCGUCCGAAAA	Cleavage	RNA-binding protein 42 [Aegilops tauschii]	1
miR1439	TraesCS5B01G215200.1	2017-05-02	-1.0	1	21	672	692	AUUUGGGACGGAGGGAGUAUU	CCUACUCCCUCCGUCCGAAAA	Cleavage	-	1
miR1439	TraesCS7B01G317300.1	2017-05-02	-1.0	1	21	1224	1244	UUUUGGAACGGAGGGAGUACA	ACUACUCCCUCCGUUCCGAAU	Cleavage	-	1
miR1439	TraesCS1B01G385200.1	2017-05-02	-1.0	1	21	1257	1277	UUUUGGAACGGAGGGAGUACA	ACUACUCCCUCCGAUCCAAAU	Cleavage	predicted protein, partial [Hordeum vulgare subsp. vulgare]	1
miR1439	TraesCS3B01G341300.1	2017-05-02	-1.0	1	21	562	582	UUUUAGAACGGAGGGAGUAUG	AGUACUUCCUCCGUCCUAAAA	Cleavage	unnamed protein product [Triticum aestivum]	1
miR1439	TraesCS4B01G184300.1	2017-05-02	-1.0	1	21	331	351	UUUUAGAACGGAGGGAGUAUG	UCUACUCCCUCCGUUCCAAAG	Cleavage	-	1
miR1439	TraesCS3A01G068900.1	2017-05-02	-1.0	1	21	1008	1028	UUUUAGAACGGAGGGAGUAUG	GCUACUCCCUCCGUUCCAAAU	Cleavage	Putative disease resistance protein RGA4 [Triticum urartu]	1
miR1439	TraesCS1B01G006600.1	2017-05-02	-1.0	1	21	19	39	UUUAGGAACGGAGGGAGUAUC	ACUAUUCCCUCCGUUACUAAA	Cleavage	Charged multivesicular body protein 5 [Aegilops tauschii]	1
miR1439	TraesCS7B01G317300.1	2017-05-02	-1.0	1	21	1224	1244	UUUAGGAACGGAGGGAGUAUC	ACUACUCCCUCCGUUCCGAAU	Cleavage	-	1
miR1439	TraesCS7B01G317300.1	2017-05-02	-1.0	1	21	1224	1244	UUUUGGAACGGAGGGAGUAGG	ACUACUCCCUCCGUUCCGAAU	Cleavage	-	1
miR1439	TraesCS1B01G385200.1	2017-05-02	-1.0	1	21	1257	1277	UUUUGGAACGGAGGGAGUAGG	ACUACUCCCUCCGAUCCAAAU	Cleavage	predicted protein, partial [Hordeum vulgare subsp. vulgare]	1
miR1439	TraesCS6A01G083600.2	2017-05-02	-1.0	1	21	928	950	UUUUGGAACGGAGGGAGUA--AU	AUAGUACUCCCUCCGUUCCAAAA	Cleavage	hypothetical protein F775_08356 [Aegilops tauschii]	1
miR1439	TraesCS3D01G189500.1	2017-05-02	-1.0	1	21	1786	1808	UUUUGGAACGGAGGGAGUA--AU	AUAAUACUCCCUCCGUUCCAAAA	Cleavage	Peptide transporter PTR3-A [Triticum urartu]	1
miR1439	TraesCS7B01G317300.1	2017-05-02	-1.0	1	21	1224	1244	UUUUGGAACGGAGGGAGUAAU	ACUACUCCCUCCGUUCCGAAU	Cleavage	-	1
miR1439	TraesCS1B01G385200.1	2017-05-02	-1.0	1	21	1257	1277	UUUUGGAACGGAGGGAGUAAU	ACUACUCCCUCCGAUCCAAAU	Cleavage	predicted protein, partial [Hordeum vulgare subsp. vulgare]	1
miR1439	TraesCS3A01G068900.1	2017-05-02	-1.0	1	21	1006	1028	AUUUGGAACGGAGGGAGUA--UC	GAGCUACUCCCUCCGUUCCAAAU	Cleavage	Putative disease resistance protein RGA4 [Triticum urartu]	1
miR1439	TraesCS2A01G231700.1	2017-05-02	-1.0	1	21	599	619	AUUUGGAACGGAGGGAGUAUC	CAUACUCCCUUCGUUCCAAAA	Translation	-	1
miR1439	TraesCS6B01G185100.1	2017-05-02	-1.0	1	21	1676	1696	AUUUGGAACGGAGGGAGUAUC	AGUACUCCCUCCGUUCUAAAA	Cleavage	-	1
miR1439	TraesCS3B01G220700.1	2017-05-02	-1.0	1	21	716	736	AUUUGGAACGGAGGGAGUAUC	GCUACUCCCUCCGUUUCAAAA	Cleavage	Eukaryotic translation initiation factor 6-2 [Triticum urartu]	1
miR1439	TraesCS3B01G220700.2	2017-05-02	-1.0	1	21	725	745	AUUUGGAACGGAGGGAGUAUC	GCUACUCCCUCCGUUUCAAAA	Cleavage	Eukaryotic translation initiation factor 6-2 [Triticum urartu]	1
miR1439	TraesCS4A01G342900.1	2017-05-02	-1.0	1	21	114	134	AUUUGGAACGGAGGGAGUAUC	AGUACUACCUCUGUUCCAAAU	Translation	Tropinone reductase-like protein [Aegilops tauschii]	1
miR1439	TraesCS2B01G261800.1	2017-05-02	-1.0	1	21	349	369	AUUUGGAACGGAGGGAGUAUC	UGUGCUCCCUCCGAUCCAAAU	Cleavage	-	1
miR1439	TraesCS7A01G387300.1	2017-05-02	-1.0	1	21	349	369	AUUUGGAACGGAGGGAGUAUC	UGUGCUCCCUCCGAUCCAAAU	Cleavage	-	1
miR1439	TraesCS5A01G533400.1	2017-05-02	-1.0	1	21	349	369	AUUUGGAACGGAGGGAGUAUC	UGUGCUCCCUCCGAUCCAAAU	Cleavage	-	1
miR1439	TraesCS7A01G307800.1	2017-05-02	-1.0	1	21	349	369	AUUUGGAACGGAGGGAGUAUC	UGUGCUCCCUCCGAUCCAAAU	Cleavage	-	1
miR1439	TraesCS5B01G557400.1	2017-05-02	-1.0	1	21	1520	1540	AUUUGGAACGGAGGGAGUAUC	UGUACUCCCUCAGUUCCAAAA	Translation	fructan exohydrolase [Triticum aestivum]	1
miR1439	TraesCS7A01G151900.1	2017-05-02	-1.0	1	21	530	550	AUUUGGAACGGAGGGAGUAUC	CCUACUCCCUCCGUCCCAAAA	Cleavage	PREDICTED: trimethylguanosine synthase-like isoform X1 [Brachypodium distachyon]	1
miR1439	TraesCS7B01G445400.2	2017-05-02	-1.0	1	21	1531	1551	AUUUGGAACGGAGGGAGUAUC	UCUACUCCCUCCGUCCCAAAA	Cleavage	hypothetical protein SETIT_027728mg, partial [Setaria italica]	1
miR1439	TraesCS7B01G317300.1	2017-05-02	-1.0	1	21	1224	1244	UUUAGGAACGGAGGGAGUAUU	ACUACUCCCUCCGUUCCGAAU	Cleavage	-	1
miR1439	TraesCS7B01G317300.1	2017-05-02	-1.0	1	21	1224	1244	UUUUGGAACGGAGGGAGUAUG	ACUACUCCCUCCGUUCCGAAU	Cleavage	-	1
miR1439	TraesCS1B01G385200.1	2017-05-02	-1.0	1	21	1257	1277	UUUUGGAACGGAGGGAGUAUG	ACUACUCCCUCCGAUCCAAAU	Cleavage	predicted protein, partial [Hordeum vulgare subsp. vulgare]	1
miR1439	TraesCS7B01G317300.1	2017-05-02	-1.0	1	21	1224	1244	UUUUGGAACGGAGGGAGUACA	ACUACUCCCUCCGUUCCGAAU	Cleavage	-	1
miR1439	TraesCS1B01G385200.1	2017-05-02	-1.0	1	21	1257	1277	UUUUGGAACGGAGGGAGUACA	ACUACUCCCUCCGAUCCAAAU	Cleavage	predicted protein, partial [Hordeum vulgare subsp. vulgare]	1
miR1439	TraesCS3B01G341300.1	2017-05-02	-1.0	1	21	562	582	UUUUGGGACGGAGGGAGUAUU	AGUACUUCCUCCGUCCUAAAA	Cleavage	unnamed protein product [Triticum aestivum]	1
miR1439	TraesCS2A01G243400.7	2017-05-02	-1.0	1	21	2084	2104	UUUUGGGACGGAGGGAGUAUU	AGUACUUCAUCCGUCCCAAAA	Cleavage	PREDICTED: probable inactive leucine-rich repeat receptor-like protein kinase At3g03770 [Brachypodium distachyon]	1
miR1439	TraesCS4B01G184300.1	2017-05-02	-1.0	1	21	331	351	UUUUGGGACGGAGGGAGUAUU	UCUACUCCCUCCGUUCCAAAG	Cleavage	-	1
miR1439	TraesCS2D01G509300.1	2017-05-02	-1.0	1	21	1030	1050	UUUUGGGACGGAGGGAGUAUU	ACUACUCCCUCUGUCCCAAAU	Translation	Wall-associated receptor kinase 5 [Aegilops tauschii]	1
miR1439	TraesCS3A01G068900.1	2017-05-02	-1.0	1	21	1008	1028	UUUUGGGACGGAGGGAGUAUU	GCUACUCCCUCCGUUCCAAAU	Cleavage	Putative disease resistance protein RGA4 [Triticum urartu]	1
miR1439	TraesCS1A01G173500.1	2017-05-02	-1.0	1	21	96	116	UUUUGGGACGGAGGGAGUAUU	AGAACUCCCUCCUUCCCAAAA	Cleavage	-	1
miR1439	TraesCS7A01G005800.1	2017-05-02	-1.0	1	21	603	623	UUUUGGGACGGAGGGAGUAUU	UCUAUUCCCUCCGUCCCAUAA	Cleavage	Disease resistance protein RPM1 [Aegilops tauschii]	1
miR1439	TraesCS2A01G231700.1	2017-05-02	-1.0	1	21	599	619	UUUUGGAACGGAGAGAGUAUC	CAUACUCCCUUCGUUCCAAAA	Translation	-	1
miR1439	TraesCS6B01G185100.1	2017-05-02	-1.0	1	21	1676	1696	UUUUGGAACGGAGAGAGUAUC	AGUACUCCCUCCGUUCUAAAA	Cleavage	-	1
miR1439	TraesCS3B01G220700.1	2017-05-02	-1.0	1	21	716	736	UUUUGGAACGGAGAGAGUAUC	GCUACUCCCUCCGUUUCAAAA	Cleavage	Eukaryotic translation initiation factor 6-2 [Triticum urartu]	1
miR1439	TraesCS3B01G220700.2	2017-05-02	-1.0	1	21	725	745	UUUUGGAACGGAGAGAGUAUC	GCUACUCCCUCCGUUUCAAAA	Cleavage	Eukaryotic translation initiation factor 6-2 [Triticum urartu]	1
miR1439	TraesCS7D01G405000.1	2017-05-02	-1.0	1	21	1447	1467	UUUUGGAACGGAGAGAGUAUC	ACUACUCCCUCCGUUCCGAAA	Cleavage	Os06g0707100 [Oryza sativa Japonica Group]	1
miR1439	TraesCS4B01G246100.1	2017-05-02	-1.0	1	21	481	501	UUUUGGAACGGAGAGAGUAUC	AAUACUCCCUCCGUUCCUAAA	Cleavage	PREDICTED: mitotic checkpoint protein BUB3.1-like [Brachypodium distachyon]	1
miR1439	TraesCS3A01G246500.1	2017-05-02	-1.0	1	21	4519	4539	UUUUGGAACGGAGAGAGUAUC	AAUAAUCUCUCAGUUCCAAAA	Translation	Tat-binding-like protein 7 [Triticum urartu]	1
miR1439	TraesCS3D01G245000.2	2017-05-02	-1.0	1	21	4528	4548	UUUUGGAACGGAGAGAGUAUC	AAUAAUCUCUCAGUUCCAAAA	Translation	TAT-binding-like protein [Aegilops tauschii]	1
miR1439	TraesCS3A01G246500.2	2017-05-02	-1.0	1	21	5011	5031	UUUUGGAACGGAGAGAGUAUC	AAUAAUCUCUCAGUUCCAAAA	Translation	Tat-binding-like protein 7 [Triticum urartu]	1
miR1439	TraesCS3B01G272900.1	2017-05-02	-1.0	1	21	5038	5058	UUUUGGAACGGAGAGAGUAUC	AAUAAUCUCUCAGUUCCAAAA	Translation	TAT-binding-like protein [Aegilops tauschii]	1
miR1439	TraesCS3D01G245000.1	2017-05-02	-1.0	1	21	5533	5553	UUUUGGAACGGAGAGAGUAUC	AAUAAUCUCUCAGUUCCAAAA	Translation	TAT-binding-like protein [Aegilops tauschii]	1
miR1439	TraesCS5B01G557400.1	2017-05-02	-1.0	1	21	1520	1540	UUUUGGAACGGAGAGAGUAUC	UGUACUCCCUCAGUUCCAAAA	Translation	fructan exohydrolase [Triticum aestivum]	1
miR1439	TraesCS7A01G151900.1	2017-05-02	-1.0	1	21	530	550	UUUUGGAACGGAGAGAGUAUC	CCUACUCCCUCCGUCCCAAAA	Cleavage	PREDICTED: trimethylguanosine synthase-like isoform X1 [Brachypodium distachyon]	1
miR1439	TraesCS4A01G492700.1	2017-05-02	-1.0	1	21	540	560	UUUUGGAACGGAGAGAGUAUC	UCUACUCCCUCCGUUCCUAAA	Cleavage	F-box/kelch-repeat protein SKIP11 [Aegilops tauschii]	1
miR1439	TraesCS2D01G028200.2	2017-05-02	-1.0	1	21	890	910	UUUUGGAACGGAGAGAGUAUC	ACUACUCCCUCCGUUCCACAA	Cleavage	Disease resistance protein RPM1 [Aegilops tauschii]	1
miR1439	TraesCS5D01G041300.1	2017-05-02	-1.0	1	21	1496	1516	UUUUCGAACGGAGGGAGUAUU	UGUACUCCCUCCGUUCGGAAU	Cleavage	hypothetical protein TRIUR3_08631 [Triticum urartu]	1
miR1439	TraesCS1D01G409900.1	2017-05-02	-1.0	1	21	320	340	UUUUCGAACGGAGGGAGUAUU	UCUACUCCCUCCGUUCGGAAU	Cleavage	AP-2 complex subunit beta [Aegilops tauschii]	1
miR1439	TraesCS4B01G184300.1	2017-05-02	-1.0	1	21	331	351	UUUUCGAACGGAGGGAGUAUU	UCUACUCCCUCCGUUCCAAAG	Cleavage	-	1
miR1439	TraesCS3A01G068900.1	2017-05-02	-1.0	1	21	1008	1028	UUUUCGAACGGAGGGAGUAUU	GCUACUCCCUCCGUUCCAAAU	Cleavage	Putative disease resistance protein RGA4 [Triticum urartu]	1
miR1439	TraesCS7B01G317300.1	2017-05-02	-1.0	1	21	1224	1244	UUUUGGAACGGAGGGAGUACU	ACUACUCCCUCCGUUCCGAAU	Cleavage	-	1
miR1439	TraesCS1B01G385200.1	2017-05-02	-1.0	1	21	1257	1277	UUUUGGAACGGAGGGAGUACU	ACUACUCCCUCCGAUCCAAAU	Cleavage	predicted protein, partial [Hordeum vulgare subsp. vulgare]	1
miR1439	TraesCS7B01G317300.1	2017-05-02	-1.0	1	21	1224	1244	UUUUGGAACGGAGGGAGUACU	ACUACUCCCUCCGUUCCGAAU	Cleavage	-	1
miR1439	TraesCS1B01G385200.1	2017-05-02	-1.0	1	21	1257	1277	UUUUGGAACGGAGGGAGUACU	ACUACUCCCUCCGAUCCAAAU	Cleavage	predicted protein, partial [Hordeum vulgare subsp. vulgare]	1
miR1439	TraesCS7B01G317300.1	2017-05-02	-1.0	1	21	1224	1244	UUUUGGAACGGAGGGAGUAGA	ACUACUCCCUCCGUUCCGAAU	Cleavage	-	1
miR1439	TraesCS1B01G385200.1	2017-05-02	-1.0	1	21	1257	1277	UUUUGGAACGGAGGGAGUAGA	ACUACUCCCUCCGAUCCAAAU	Cleavage	predicted protein, partial [Hordeum vulgare subsp. vulgare]	1
miR1439	TraesCS7B01G317300.1	2017-05-02	-1.0	1	21	1224	1244	UUUUGGAACGGAGGGAGUAUG	ACUACUCCCUCCGUUCCGAAU	Cleavage	-	1
miR1439	TraesCS1B01G385200.1	2017-05-02	-1.0	1	21	1257	1277	UUUUGGAACGGAGGGAGUAUG	ACUACUCCCUCCGAUCCAAAU	Cleavage	predicted protein, partial [Hordeum vulgare subsp. vulgare]	1
miR1439	TraesCS7B01G317300.1	2017-05-02	-1.0	1	21	1224	1244	UUUUGGAACGGAGGGAGUAGC	ACUACUCCCUCCGUUCCGAAU	Cleavage	-	1
miR1439	TraesCS1B01G385200.1	2017-05-02	-1.0	1	21	1257	1277	UUUUGGAACGGAGGGAGUAGC	ACUACUCCCUCCGAUCCAAAU	Cleavage	predicted protein, partial [Hordeum vulgare subsp. vulgare]	1
miR1439	TraesCS4B01G246100.1	2017-05-02	-1.0	1	21	481	501	AUUCGGAACGGAGGGAGUAUU	AAUACUCCCUCCGUUCCUAAA	Cleavage	PREDICTED: mitotic checkpoint protein BUB3.1-like [Brachypodium distachyon]	1
miR1439	TraesCS3D01G189500.1	2017-05-02	-1.0	1	21	1788	1808	AUUCGGAACGGAGGGAGUAUU	AAUACUCCCUCCGUUCCAAAA	Cleavage	Peptide transporter PTR3-A [Triticum urartu]	1
miR1439	TraesCS6A01G083600.2	2017-05-02	-1.0	1	21	930	950	AUUCGGAACGGAGGGAGUAUU	AGUACUCCCUCCGUUCCAAAA	Cleavage	hypothetical protein F775_08356 [Aegilops tauschii]	1
miR1439	TraesCS3B01G131700.9	2017-05-02	-1.0	1	21	3288	3308	AUUCGGAACGGAGGGAGUAUU	UCUACUCCCUCCGUUCCGAUG	Cleavage	predicted protein [Hordeum vulgare subsp. vulgare]	1
miR1439	TraesCS4B01G184300.1	2017-05-02	-1.0	1	21	331	351	AUUCGGAACGGAGGGAGUAUU	UCUACUCCCUCCGUUCCAAAG	Cleavage	-	1
miR1439	TraesCS4A01G492700.1	2017-05-02	-1.0	1	21	540	560	AUUCGGAACGGAGGGAGUAUU	UCUACUCCCUCCGUUCCUAAA	Cleavage	F-box/kelch-repeat protein SKIP11 [Aegilops tauschii]	1
miR1439	TraesCS3D01G189500.1	2017-05-02	-1.0	1	21	1788	1808	UUUAGGAACGGAGGAAGUAUU	AAUACUCCCUCCGUUCCAAAA	Cleavage	Peptide transporter PTR3-A [Triticum urartu]	1
miR1439	TraesCS6A01G083600.2	2017-05-02	-1.0	1	21	930	950	UUUAGGAACGGAGGAAGUAUU	AGUACUCCCUCCGUUCCAAAA	Cleavage	hypothetical protein F775_08356 [Aegilops tauschii]	1
miR1439	TraesCS7D01G131200.1	2017-05-02	-1.0	1	21	1623	1643	UUUAGGAACGGAGGAAGUAUU	AGUACUCCCUCCGUUCAUAAA	Cleavage	Disease resistance protein RPM1 [Aegilops tauschii]	1
miR1439	TraesCS7D01G405000.1	2017-05-02	-1.0	1	21	1447	1467	UUUAGGAACGGAGGAAGUAUU	ACUACUCCCUCCGUUCCGAAA	Cleavage	Os06g0707100 [Oryza sativa Japonica Group]	1
miR1439	TraesCS1D01G259800.1	2017-05-02	-1.0	1	21	1017	1037	UUUAGGAACGGAGGAAGUAUU	CCUACUCCCUCAGUUCCUAAA	Translation	Obtusifoliol 14-alpha demethylase [Aegilops tauschii]	1
miR1439	TraesCS7B01G317300.1	2017-05-02	-1.0	1	21	1224	1244	UUUUGGAACGGAGGGAGUACA	ACUACUCCCUCCGUUCCGAAU	Cleavage	-	1
miR1439	TraesCS1B01G385200.1	2017-05-02	-1.0	1	21	1257	1277	UUUUGGAACGGAGGGAGUACA	ACUACUCCCUCCGAUCCAAAU	Cleavage	predicted protein, partial [Hordeum vulgare subsp. vulgare]	1
miR159	TraesCS2A01G231700.1	2017-05-02	-1.0	1	21	598	618	UUUGGAAUGAAGGGAGUACUA	UCAUACUCCCUUCGUUCCAAA	Cleavage	-	1
miR159	TraesCS2A01G231700.1	2017-05-02	-1.0	1	21	598	618	UUUGGAAUGAAGGGAGUACUA	UCAUACUCCCUUCGUUCCAAA	Cleavage	-	1
miR159	TraesCS2A01G231700.1	2017-05-02	-1.0	1	21	598	618	UUUGGAAUGAAGGGAGUACUA	UCAUACUCCCUUCGUUCCAAA	Cleavage	-	1
miR159	TraesCS2A01G231700.1	2017-05-02	-1.0	1	21	598	618	UUUGGAAUGAAGGGAGUACUA	UCAUACUCCCUUCGUUCCAAA	Cleavage	-	1
miR159	TraesCS2A01G231700.1	2017-05-02	-1.0	1	21	598	618	UUUGGAAUGAAGGGAGUACUA	UCAUACUCCCUUCGUUCCAAA	Cleavage	-	1

## Sheet: Sayfa2
Supplementary Table S3b. Genome-wide coding targets for the putative miRNAs from T. durum WSS response loci
miRNA_Acc.	Target_Acc.	Expectation	UPE$	miRNA_start	miRNA_end	Target_start	Target_end	miRNA_aligned_fragment	Target_aligned_fragment	Inhibition	Target_Desc.	Multiplicity
miR1117	TRITD2Av1G287150.1	0.0	-1.0	1	24	442	465	UAGUACCGGUUGGUGGCUCCAACC	GGUUGGAGCCACCAACCGGUACUA	Cleavage	-	2
miR1117	TRITD2Av1G287150.1	0.0	-1.0	1	24	487	510	UAGUACCGGUUGGUGGCUCCAACC	GGUUGGAGCCACCAACCGGUACUA	Cleavage	-	2
miR1117	TRITD2Av1G287150.1	0.0	-1.0	1	24	442	465	UAGUACCGGUUGGUGGCUCCAACC	GGUUGGAGCCACCAACCGGUACUA	Cleavage	-	2
miR1117	TRITD2Av1G287150.1	0.0	-1.0	1	24	487	510	UAGUACCGGUUGGUGGCUCCAACC	GGUUGGAGCCACCAACCGGUACUA	Cleavage	-	2
miR1117	TRITD2Av1G287150.1	0.0	-1.0	1	24	442	465	UAGUACCGGUUGGUGGCUCCAACC	GGUUGGAGCCACCAACCGGUACUA	Cleavage	-	2
miR1117	TRITD2Av1G287150.1	0.0	-1.0	1	24	487	510	UAGUACCGGUUGGUGGCUCCAACC	GGUUGGAGCCACCAACCGGUACUA	Cleavage	-	2
miR1117	TRITD2Av1G287150.1	0.0	-1.0	1	24	442	465	UAGUACCGGUUGGUGGCUCGAACC	GGUUGGAGCCACCAACCGGUACUA	Cleavage	-	2
miR1117	TRITD2Av1G287150.1	0.0	-1.0	1	24	487	510	UAGUACCGGUUGGUGGCUCGAACC	GGUUGGAGCCACCAACCGGUACUA	Cleavage	-	2
miR1117	TRITD2Av1G287150.1	0.0	-1.0	1	24	442	465	UAGUACCGGUUGGUGGCUCCAACC	GGUUGGAGCCACCAACCGGUACUA	Cleavage	-	2
miR1117	TRITD2Av1G287150.1	0.0	-1.0	1	24	487	510	UAGUACCGGUUGGUGGCUCCAACC	GGUUGGAGCCACCAACCGGUACUA	Cleavage	-	2
miR1117	TRITD2Av1G287150.1	0.0	-1.0	1	24	442	465	UAGUACCGGUUGGUGGCUCCAACC	GGUUGGAGCCACCAACCGGUACUA	Cleavage	-	2
miR1117	TRITD2Av1G287150.1	0.0	-1.0	1	24	487	510	UAGUACCGGUUGGUGGCUCCAACC	GGUUGGAGCCACCAACCGGUACUA	Cleavage	-	2
miR1117	TRITD2Av1G287150.1	0.0	-1.0	1	24	442	465	UAGUACCGGUUGGUGGCUCCAACC	GGUUGGAGCCACCAACCGGUACUA	Cleavage	-	2
miR1117	TRITD2Av1G287150.1	0.0	-1.0	1	24	487	510	UAGUACCGGUUGGUGGCUCCAACC	GGUUGGAGCCACCAACCGGUACUA	Cleavage	-	2
miR1117	TRITD2Av1G287150.1	0.0	-1.0	1	24	442	465	UAGUACCGGUUGGUGGCUCGAACC	GGUUGGAGCCACCAACCGGUACUA	Cleavage	-	2
miR1117	TRITD2Av1G287150.1	0.0	-1.0	1	24	487	510	UAGUACCGGUUGGUGGCUCGAACC	GGUUGGAGCCACCAACCGGUACUA	Cleavage	-	2
miR1117	TRITD2Av1G287150.1	0.0	-1.0	1	24	442	465	UAGUACCGGUUGGUGGCUCCAACC	GGUUGGAGCCACCAACCGGUACUA	Cleavage	-	2
miR1117	TRITD2Av1G287150.1	0.0	-1.0	1	24	487	510	UAGUACCGGUUGGUGGCUCCAACC	GGUUGGAGCCACCAACCGGUACUA	Cleavage	-	2
miR1120	TRITD1Av1G187730.1	0.0	-1.0	1	24	42	65	ACGUUCUUAUAUUUUGGGACGGAG	CUCCGUCCCAAAAUAUAAGAACGU	Cleavage	-	1
miR1122	TRITD2Av1G007360.1	0.0	-1.0	1	20	778	797	UAGAUACAUCCGUAUCUAGA	UCUAGAUACGGAUGUAUCUA	Cleavage	-	1
miR1122	TRITD5Bv1G092130.1	0.0	-1.0	1	20	228	247	UAGAUACAUCCGUAUCUAGA	UCUAGAUACGGAUGUAUCUA	Cleavage	-	1
miR1122	TRITD2Av1G007360.1	0.0	-1.0	1	20	778	797	UAGAUACAUCCGUAUCUAGA	UCUAGAUACGGAUGUAUCUA	Cleavage	-	1
miR1122	TRITD5Bv1G092130.1	0.0	-1.0	1	20	228	247	UAGAUACAUCCGUAUCUAGA	UCUAGAUACGGAUGUAUCUA	Cleavage	-	1
miR1122	TRITD2Av1G007360.1	0.0	-1.0	1	20	778	797	UAGAUACAUCCGUAUCUAGA	UCUAGAUACGGAUGUAUCUA	Cleavage	-	1
miR1122	TRITD5Bv1G092130.1	0.0	-1.0	1	20	228	247	UAGAUACAUCCGUAUCUAGA	UCUAGAUACGGAUGUAUCUA	Cleavage	-	1
miR1122	TRITD2Av1G007360.1	0.0	-1.0	1	20	778	797	UAGAUACAUCCGUAUCUAGA	UCUAGAUACGGAUGUAUCUA	Cleavage	-	1
miR1122	TRITD5Bv1G092130.1	0.0	-1.0	1	20	228	247	UAGAUACAUCCGUAUCUAGA	UCUAGAUACGGAUGUAUCUA	Cleavage	-	1
miR1122	TRITD2Av1G007360.1	0.0	-1.0	1	20	778	797	UAGAUACAUCCGUAUCUAGA	UCUAGAUACGGAUGUAUCUA	Cleavage	-	1
miR1122	TRITD5Bv1G092130.1	0.0	-1.0	1	20	228	247	UAGAUACAUCCGUAUCUAGA	UCUAGAUACGGAUGUAUCUA	Cleavage	-	1
miR1122	TRITD2Av1G208340.2	0.0	-1.0	1	20	2782	2801	UAGAUACAUCCAUAUCUAGA	UCUAGAUAUGGAUGUAUCUA	Cleavage	PREDICTED: ATP-dependent DNA helicase Q-like 5 isoform X2 [Brachypodium distachyon]	1
miR1122	TRITD2Av1G007360.1	0.0	-1.0	1	20	778	797	UAGAUACAUCCGUAUCUAGA	UCUAGAUACGGAUGUAUCUA	Cleavage	-	1
miR1122	TRITD5Bv1G092130.1	0.0	-1.0	1	20	228	247	UAGAUACAUCCGUAUCUAGA	UCUAGAUACGGAUGUAUCUA	Cleavage	-	1
miR1122	TRITD2Av1G007360.1	0.0	-1.0	1	20	778	797	UAGAUACAUCCGUAUCUAGA	UCUAGAUACGGAUGUAUCUA	Cleavage	-	1
miR1122	TRITD5Bv1G092130.1	0.0	-1.0	1	20	228	247	UAGAUACAUCCGUAUCUAGA	UCUAGAUACGGAUGUAUCUA	Cleavage	-	1
miR1127	TRITD6Bv1G073740.1	0.0	-1.0	1	19	347	365	UCCCUCCGUUCGAAAUUAC	GUAAUUUCGAACGGAGGGA	Cleavage	Cysteine-rich receptor-like protein kinase 41 [Aegilops tauschii]	1
miR1127	TRITD3Bv1G013940.1	0.0	-1.0	1	19	173	191	UCCCUCCGUUCGGAAUUAC	GUAAUUCCGAACGGAGGGA	Cleavage	Cysteine-rich receptor-like protein kinase 41 [Aegilops tauschii]	1
miR1127	TRITD2Bv1G231670.1	0.0	-1.0	1	19	167	185	UCCCUCCGUUCGGAAUUAC	GUAAUUCCGAACGGAGGGA	Cleavage	-	1
miR1127	TRITD1Bv1G002300.1	0.0	-1.0	1	19	152	170	UCCCUCCGUUCGGAAUUAC	GUAAUUCCGAACGGAGGGA	Cleavage	Cysteine-rich receptor-like protein kinase 41 [Aegilops tauschii]	1
miR1127	TRITD6Bv1G226350.1	0.0	-1.0	1	19	242	260	UCCCUCCGUUCGGAAUUAC	GUAAUUCCGAACGGAGGGA	Cleavage	predicted protein [Hordeum vulgare subsp. vulgare]	1
miR1127	TRITD2Bv1G231670.2	0.0	-1.0	1	19	167	185	UCCCUCCGUUCGGAAUUAC	GUAAUUCCGAACGGAGGGA	Cleavage	-	1
miR1127	TRITD2Bv1G030820.3	0.0	-1.0	1	19	329	347	UCCCUCCGUUCGGAAUUAC	GUAAUUCCGAACGGAGGGA	Cleavage	PREDICTED: osmotic avoidance abnormal protein 3 [Setaria italica]	1
miR1127	TRITD6Av1G190710.1	0.0	-1.0	1	19	53	71	UCCCUCCGUUCGGAAUUAC	GUAAUUCCGAACGGAGGGA	Cleavage	-	1
miR1127	TRITD4Bv1G061810.1	0.0	-1.0	1	19	293	311	UCCCUCCGUUCGGAAUUAC	GUAAUUCCGAACGGAGGGA	Cleavage	-	1
miR1127	TRITD3Bv1G079440.1	0.0	-1.0	1	19	101	119	UCCCUCCGUUCGGAAUUAC	GUAAUUCCGAACGGAGGGA	Cleavage	unnamed protein product [Triticum aestivum]	1
miR1127	TRITD2Bv1G094250.3	0.0	-1.0	1	19	577	595	UCCCUCCGUUCGGAAUUAC	GUAAUUCCGAACGGAGGGA	Cleavage	-	1
miR1127	TRITD2Bv1G219040.1	0.0	-1.0	1	19	467	485	UCCCUCCGUUCGGAAUUAC	GUAAUUCCGAACGGAGGGA	Cleavage	-	1
miR1127	TRITD3Bv1G013940.1	0.0	-1.0	1	19	173	191	UCCCUCCGUUCGGAAUUAC	GUAAUUCCGAACGGAGGGA	Cleavage	Cysteine-rich receptor-like protein kinase 41 [Aegilops tauschii]	1
miR1127	TRITD1Bv1G002300.1	0.0	-1.0	1	19	152	170	UCCCUCCGUUCGGAAUUAC	GUAAUUCCGAACGGAGGGA	Cleavage	Cysteine-rich receptor-like protein kinase 41 [Aegilops tauschii]	1
miR1127	TRITD2Bv1G231670.1	0.0	-1.0	1	19	167	185	UCCCUCCGUUCGGAAUUAC	GUAAUUCCGAACGGAGGGA	Cleavage	-	1
miR1127	TRITD6Bv1G226350.1	0.0	-1.0	1	19	242	260	UCCCUCCGUUCGGAAUUAC	GUAAUUCCGAACGGAGGGA	Cleavage	predicted protein [Hordeum vulgare subsp. vulgare]	1
miR1127	TRITD2Bv1G231670.2	0.0	-1.0	1	19	167	185	UCCCUCCGUUCGGAAUUAC	GUAAUUCCGAACGGAGGGA	Cleavage	-	1
miR1127	TRITD2Bv1G030820.3	0.0	-1.0	1	19	329	347	UCCCUCCGUUCGGAAUUAC	GUAAUUCCGAACGGAGGGA	Cleavage	PREDICTED: osmotic avoidance abnormal protein 3 [Setaria italica]	1
miR1127	TRITD6Av1G190710.1	0.0	-1.0	1	19	53	71	UCCCUCCGUUCGGAAUUAC	GUAAUUCCGAACGGAGGGA	Cleavage	-	1
miR1127	TRITD4Bv1G061810.1	0.0	-1.0	1	19	293	311	UCCCUCCGUUCGGAAUUAC	GUAAUUCCGAACGGAGGGA	Cleavage	-	1
miR1127	TRITD3Bv1G079440.1	0.0	-1.0	1	19	101	119	UCCCUCCGUUCGGAAUUAC	GUAAUUCCGAACGGAGGGA	Cleavage	unnamed protein product [Triticum aestivum]	1
miR1127	TRITD2Bv1G094250.3	0.0	-1.0	1	19	577	595	UCCCUCCGUUCGGAAUUAC	GUAAUUCCGAACGGAGGGA	Cleavage	-	1
miR1127	TRITD2Bv1G219040.1	0.0	-1.0	1	19	467	485	UCCCUCCGUUCGGAAUUAC	GUAAUUCCGAACGGAGGGA	Cleavage	-	1
miR1127	TRITD4Av1G007840.1	0.0	-1.0	1	19	89	107	UCCCUCCGUUCCGAAUUAC	GUAAUUCGGAACGGAGGGA	Cleavage	-	1
miR1127	TRITD7Av1G217130.1	0.0	-1.0	1	19	142	160	UCCCUCCGUUCCGAAUUAC	GUAAUUCGGAACGGAGGGA	Cleavage	-	1
miR1127	TRITD7Av1G263930.1	0.0	-1.0	1	19	98	116	UCCCUCCGUUCCGAAUUAC	GUAAUUCGGAACGGAGGGA	Cleavage	unnamed protein product [Aspergillus oryzae RIB40]	1
miR1127	TRITD3Bv1G013940.1	0.0	-1.0	1	19	173	191	UCCCUCCGUUCGGAAUUAC	GUAAUUCCGAACGGAGGGA	Cleavage	Cysteine-rich receptor-like protein kinase 41 [Aegilops tauschii]	1
miR1127	TRITD1Bv1G002300.1	0.0	-1.0	1	19	152	170	UCCCUCCGUUCGGAAUUAC	GUAAUUCCGAACGGAGGGA	Cleavage	Cysteine-rich receptor-like protein kinase 41 [Aegilops tauschii]	1
miR1127	TRITD2Bv1G231670.1	0.0	-1.0	1	19	167	185	UCCCUCCGUUCGGAAUUAC	GUAAUUCCGAACGGAGGGA	Cleavage	-	1
miR1127	TRITD6Bv1G226350.1	0.0	-1.0	1	19	242	260	UCCCUCCGUUCGGAAUUAC	GUAAUUCCGAACGGAGGGA	Cleavage	predicted protein [Hordeum vulgare subsp. vulgare]	1
miR1127	TRITD2Bv1G231670.2	0.0	-1.0	1	19	167	185	UCCCUCCGUUCGGAAUUAC	GUAAUUCCGAACGGAGGGA	Cleavage	-	1
miR1127	TRITD2Bv1G030820.3	0.0	-1.0	1	19	329	347	UCCCUCCGUUCGGAAUUAC	GUAAUUCCGAACGGAGGGA	Cleavage	PREDICTED: osmotic avoidance abnormal protein 3 [Setaria italica]	1
miR1127	TRITD6Av1G190710.1	0.0	-1.0	1	19	53	71	UCCCUCCGUUCGGAAUUAC	GUAAUUCCGAACGGAGGGA	Cleavage	-	1
miR1127	TRITD4Bv1G061810.1	0.0	-1.0	1	19	293	311	UCCCUCCGUUCGGAAUUAC	GUAAUUCCGAACGGAGGGA	Cleavage	-	1
miR1127	TRITD3Bv1G079440.1	0.0	-1.0	1	19	101	119	UCCCUCCGUUCGGAAUUAC	GUAAUUCCGAACGGAGGGA	Cleavage	unnamed protein product [Triticum aestivum]	1
miR1127	TRITD2Bv1G094250.3	0.0	-1.0	1	19	577	595	UCCCUCCGUUCGGAAUUAC	GUAAUUCCGAACGGAGGGA	Cleavage	-	1
miR1127	TRITD2Bv1G219040.1	0.0	-1.0	1	19	467	485	UCCCUCCGUUCGGAAUUAC	GUAAUUCCGAACGGAGGGA	Cleavage	-	1
miR1127	TRITD6Bv1G141510.1	0.0	-1.0	1	19	197	215	UCCCUCCGUCCGGAAUUAC	GUAAUUCCGGACGGAGGGA	Cleavage	-	1
miR1127	TRITD6Bv1G129840.1	0.0	-1.0	1	19	49	67	UCCCUCCGUCCGGAAUUAC	GUAAUUCCGGACGGAGGGA	Cleavage	-	1
miR1127	TRITD3Bv1G013940.1	0.0	-1.0	1	19	173	191	UCCCUCCGUUCGGAAUUAC	GUAAUUCCGAACGGAGGGA	Cleavage	Cysteine-rich receptor-like protein kinase 41 [Aegilops tauschii]	1
miR1127	TRITD2Bv1G231670.1	0.0	-1.0	1	19	167	185	UCCCUCCGUUCGGAAUUAC	GUAAUUCCGAACGGAGGGA	Cleavage	-	1
miR1127	TRITD1Bv1G002300.1	0.0	-1.0	1	19	152	170	UCCCUCCGUUCGGAAUUAC	GUAAUUCCGAACGGAGGGA	Cleavage	Cysteine-rich receptor-like protein kinase 41 [Aegilops tauschii]	1
miR1127	TRITD6Bv1G226350.1	0.0	-1.0	1	19	242	260	UCCCUCCGUUCGGAAUUAC	GUAAUUCCGAACGGAGGGA	Cleavage	predicted protein [Hordeum vulgare subsp. vulgare]	1
miR1127	TRITD2Bv1G231670.2	0.0	-1.0	1	19	167	185	UCCCUCCGUUCGGAAUUAC	GUAAUUCCGAACGGAGGGA	Cleavage	-	1
miR1127	TRITD2Bv1G030820.3	0.0	-1.0	1	19	329	347	UCCCUCCGUUCGGAAUUAC	GUAAUUCCGAACGGAGGGA	Cleavage	PREDICTED: osmotic avoidance abnormal protein 3 [Setaria italica]	1
miR1127	TRITD6Av1G190710.1	0.0	-1.0	1	19	53	71	UCCCUCCGUUCGGAAUUAC	GUAAUUCCGAACGGAGGGA	Cleavage	-	1
miR1127	TRITD4Bv1G061810.1	0.0	-1.0	1	19	293	311	UCCCUCCGUUCGGAAUUAC	GUAAUUCCGAACGGAGGGA	Cleavage	-	1
miR1127	TRITD3Bv1G079440.1	0.0	-1.0	1	19	101	119	UCCCUCCGUUCGGAAUUAC	GUAAUUCCGAACGGAGGGA	Cleavage	unnamed protein product [Triticum aestivum]	1
miR1127	TRITD2Bv1G094250.3	0.0	-1.0	1	19	577	595	UCCCUCCGUUCGGAAUUAC	GUAAUUCCGAACGGAGGGA	Cleavage	-	1
miR1127	TRITD2Bv1G219040.1	0.0	-1.0	1	19	467	485	UCCCUCCGUUCGGAAUUAC	GUAAUUCCGAACGGAGGGA	Cleavage	-	1
miR1127	TRITD3Bv1G013940.1	0.0	-1.0	1	19	173	191	UCCCUCCGUUCGGAAUUAC	GUAAUUCCGAACGGAGGGA	Cleavage	Cysteine-rich receptor-like protein kinase 41 [Aegilops tauschii]	1
miR1127	TRITD2Bv1G231670.1	0.0	-1.0	1	19	167	185	UCCCUCCGUUCGGAAUUAC	GUAAUUCCGAACGGAGGGA	Cleavage	-	1
miR1127	TRITD1Bv1G002300.1	0.0	-1.0	1	19	152	170	UCCCUCCGUUCGGAAUUAC	GUAAUUCCGAACGGAGGGA	Cleavage	Cysteine-rich receptor-like protein kinase 41 [Aegilops tauschii]	1
miR1127	TRITD6Bv1G226350.1	0.0	-1.0	1	19	242	260	UCCCUCCGUUCGGAAUUAC	GUAAUUCCGAACGGAGGGA	Cleavage	predicted protein [Hordeum vulgare subsp. vulgare]	1
miR1127	TRITD2Bv1G231670.2	0.0	-1.0	1	19	167	185	UCCCUCCGUUCGGAAUUAC	GUAAUUCCGAACGGAGGGA	Cleavage	-	1
miR1127	TRITD2Bv1G030820.3	0.0	-1.0	1	19	329	347	UCCCUCCGUUCGGAAUUAC	GUAAUUCCGAACGGAGGGA	Cleavage	PREDICTED: osmotic avoidance abnormal protein 3 [Setaria italica]	1
miR1127	TRITD6Av1G190710.1	0.0	-1.0	1	19	53	71	UCCCUCCGUUCGGAAUUAC	GUAAUUCCGAACGGAGGGA	Cleavage	-	1
miR1127	TRITD4Bv1G061810.1	0.0	-1.0	1	19	293	311	UCCCUCCGUUCGGAAUUAC	GUAAUUCCGAACGGAGGGA	Cleavage	-	1
miR1127	TRITD3Bv1G079440.1	0.0	-1.0	1	19	101	119	UCCCUCCGUUCGGAAUUAC	GUAAUUCCGAACGGAGGGA	Cleavage	unnamed protein product [Triticum aestivum]	1
miR1127	TRITD2Bv1G094250.3	0.0	-1.0	1	19	577	595	UCCCUCCGUUCGGAAUUAC	GUAAUUCCGAACGGAGGGA	Cleavage	-	1
miR1127	TRITD2Bv1G219040.1	0.0	-1.0	1	19	467	485	UCCCUCCGUUCGGAAUUAC	GUAAUUCCGAACGGAGGGA	Cleavage	-	1
miR1127	TRITD4Bv1G015200.1	0.0	-1.0	1	19	296	314	UCCCUCCGUUCAGAAUUAC	GUAAUUCUGAACGGAGGGA	Cleavage	Retrovirus-related Pol polyprotein from transposon TNT 1-94, partial [Trichinella patagoniensis]	1
miR1127	TRITD2Av1G226670.1	0.0	-1.0	1	19	119	137	UCCCUCCGUUCAGAAUUAC	GUAAUUCUGAACGGAGGGA	Cleavage	Cysteine-rich receptor-like protein kinase 41 [Aegilops tauschii]	1
miR1127	TRITD3Bv1G013940.1	0.0	-1.0	1	19	173	191	UCCCUCCGUUCGGAAUUAC	GUAAUUCCGAACGGAGGGA	Cleavage	Cysteine-rich receptor-like protein kinase 41 [Aegilops tauschii]	1
miR1127	TRITD2Bv1G231670.1	0.0	-1.0	1	19	167	185	UCCCUCCGUUCGGAAUUAC	GUAAUUCCGAACGGAGGGA	Cleavage	-	1
miR1127	TRITD1Bv1G002300.1	0.0	-1.0	1	19	152	170	UCCCUCCGUUCGGAAUUAC	GUAAUUCCGAACGGAGGGA	Cleavage	Cysteine-rich receptor-like protein kinase 41 [Aegilops tauschii]	1
miR1127	TRITD6Bv1G226350.1	0.0	-1.0	1	19	242	260	UCCCUCCGUUCGGAAUUAC	GUAAUUCCGAACGGAGGGA	Cleavage	predicted protein [Hordeum vulgare subsp. vulgare]	1
miR1127	TRITD2Bv1G231670.2	0.0	-1.0	1	19	167	185	UCCCUCCGUUCGGAAUUAC	GUAAUUCCGAACGGAGGGA	Cleavage	-	1
miR1127	TRITD2Bv1G030820.3	0.0	-1.0	1	19	329	347	UCCCUCCGUUCGGAAUUAC	GUAAUUCCGAACGGAGGGA	Cleavage	PREDICTED: osmotic avoidance abnormal protein 3 [Setaria italica]	1
miR1127	TRITD6Av1G190710.1	0.0	-1.0	1	19	53	71	UCCCUCCGUUCGGAAUUAC	GUAAUUCCGAACGGAGGGA	Cleavage	-	1
miR1127	TRITD4Bv1G061810.1	0.0	-1.0	1	19	293	311	UCCCUCCGUUCGGAAUUAC	GUAAUUCCGAACGGAGGGA	Cleavage	-	1
miR1127	TRITD3Bv1G079440.1	0.0	-1.0	1	19	101	119	UCCCUCCGUUCGGAAUUAC	GUAAUUCCGAACGGAGGGA	Cleavage	unnamed protein product [Triticum aestivum]	1
miR1127	TRITD2Bv1G094250.3	0.0	-1.0	1	19	577	595	UCCCUCCGUUCGGAAUUAC	GUAAUUCCGAACGGAGGGA	Cleavage	-	1
miR1127	TRITD2Bv1G219040.1	0.0	-1.0	1	19	467	485	UCCCUCCGUUCGGAAUUAC	GUAAUUCCGAACGGAGGGA	Cleavage	-	1
miR1127	TRITD3Bv1G013940.1	0.0	-1.0	1	19	173	191	UCCCUCCGUUCGGAAUUAC	GUAAUUCCGAACGGAGGGA	Cleavage	Cysteine-rich receptor-like protein kinase 41 [Aegilops tauschii]	1
miR1127	TRITD1Bv1G002300.1	0.0	-1.0	1	19	152	170	UCCCUCCGUUCGGAAUUAC	GUAAUUCCGAACGGAGGGA	Cleavage	Cysteine-rich receptor-like protein kinase 41 [Aegilops tauschii]	1
miR1127	TRITD2Bv1G231670.1	0.0	-1.0	1	19	167	185	UCCCUCCGUUCGGAAUUAC	GUAAUUCCGAACGGAGGGA	Cleavage	-	1
miR1127	TRITD6Bv1G226350.1	0.0	-1.0	1	19	242	260	UCCCUCCGUUCGGAAUUAC	GUAAUUCCGAACGGAGGGA	Cleavage	predicted protein [Hordeum vulgare subsp. vulgare]	1
miR1127	TRITD2Bv1G231670.2	0.0	-1.0	1	19	167	185	UCCCUCCGUUCGGAAUUAC	GUAAUUCCGAACGGAGGGA	Cleavage	-	1
miR1127	TRITD2Bv1G030820.3	0.0	-1.0	1	19	329	347	UCCCUCCGUUCGGAAUUAC	GUAAUUCCGAACGGAGGGA	Cleavage	PREDICTED: osmotic avoidance abnormal protein 3 [Setaria italica]	1
miR1127	TRITD6Av1G190710.1	0.0	-1.0	1	19	53	71	UCCCUCCGUUCGGAAUUAC	GUAAUUCCGAACGGAGGGA	Cleavage	-	1
miR1127	TRITD4Bv1G061810.1	0.0	-1.0	1	19	293	311	UCCCUCCGUUCGGAAUUAC	GUAAUUCCGAACGGAGGGA	Cleavage	-	1
miR1127	TRITD3Bv1G079440.1	0.0	-1.0	1	19	101	119	UCCCUCCGUUCGGAAUUAC	GUAAUUCCGAACGGAGGGA	Cleavage	unnamed protein product [Triticum aestivum]	1
miR1127	TRITD2Bv1G094250.3	0.0	-1.0	1	19	577	595	UCCCUCCGUUCGGAAUUAC	GUAAUUCCGAACGGAGGGA	Cleavage	-	1
miR1127	TRITD2Bv1G219040.1	0.0	-1.0	1	19	467	485	UCCCUCCGUUCGGAAUUAC	GUAAUUCCGAACGGAGGGA	Cleavage	-	1
miR1127	TRITD3Av1G203570.1	0.0	-1.0	1	19	773	791	UCCCUCCGUUCGGAAUUAG	CUAAUUCCGAACGGAGGGA	Cleavage	-	1
miR1127	TRITD4Av1G007840.1	0.0	-1.0	1	19	89	107	UCCCUCCGUUCCGAAUUAC	GUAAUUCGGAACGGAGGGA	Cleavage	-	1
miR1127	TRITD7Av1G217130.1	0.0	-1.0	1	19	142	160	UCCCUCCGUUCCGAAUUAC	GUAAUUCGGAACGGAGGGA	Cleavage	-	1
miR1127	TRITD7Av1G263930.1	0.0	-1.0	1	19	98	116	UCCCUCCGUUCCGAAUUAC	GUAAUUCGGAACGGAGGGA	Cleavage	unnamed protein product [Aspergillus oryzae RIB40]	1
miR1127	TRITD3Bv1G013940.1	0.0	-1.0	1	19	173	191	UCCCUCCGUUCGGAAUUAC	GUAAUUCCGAACGGAGGGA	Cleavage	Cysteine-rich receptor-like protein kinase 41 [Aegilops tauschii]	1
miR1127	TRITD2Bv1G231670.1	0.0	-1.0	1	19	167	185	UCCCUCCGUUCGGAAUUAC	GUAAUUCCGAACGGAGGGA	Cleavage	-	1
miR1127	TRITD1Bv1G002300.1	0.0	-1.0	1	19	152	170	UCCCUCCGUUCGGAAUUAC	GUAAUUCCGAACGGAGGGA	Cleavage	Cysteine-rich receptor-like protein kinase 41 [Aegilops tauschii]	1
miR1127	TRITD6Bv1G226350.1	0.0	-1.0	1	19	242	260	UCCCUCCGUUCGGAAUUAC	GUAAUUCCGAACGGAGGGA	Cleavage	predicted protein [Hordeum vulgare subsp. vulgare]	1
miR1127	TRITD2Bv1G231670.2	0.0	-1.0	1	19	167	185	UCCCUCCGUUCGGAAUUAC	GUAAUUCCGAACGGAGGGA	Cleavage	-	1
miR1127	TRITD2Bv1G030820.3	0.0	-1.0	1	19	329	347	UCCCUCCGUUCGGAAUUAC	GUAAUUCCGAACGGAGGGA	Cleavage	PREDICTED: osmotic avoidance abnormal protein 3 [Setaria italica]	1
miR1127	TRITD6Av1G190710.1	0.0	-1.0	1	19	53	71	UCCCUCCGUUCGGAAUUAC	GUAAUUCCGAACGGAGGGA	Cleavage	-	1
miR1127	TRITD4Bv1G061810.1	0.0	-1.0	1	19	293	311	UCCCUCCGUUCGGAAUUAC	GUAAUUCCGAACGGAGGGA	Cleavage	-	1
miR1127	TRITD3Bv1G079440.1	0.0	-1.0	1	19	101	119	UCCCUCCGUUCGGAAUUAC	GUAAUUCCGAACGGAGGGA	Cleavage	unnamed protein product [Triticum aestivum]	1
miR1127	TRITD2Bv1G094250.3	0.0	-1.0	1	19	577	595	UCCCUCCGUUCGGAAUUAC	GUAAUUCCGAACGGAGGGA	Cleavage	-	1
miR1127	TRITD2Bv1G219040.1	0.0	-1.0	1	19	467	485	UCCCUCCGUUCGGAAUUAC	GUAAUUCCGAACGGAGGGA	Cleavage	-	1
miR1127	TRITD6Bv1G073740.1	0.0	-1.0	1	19	347	365	UCCCUCCGUUCGAAAUUAC	GUAAUUUCGAACGGAGGGA	Cleavage	Cysteine-rich receptor-like protein kinase 41 [Aegilops tauschii]	1
miR1127	TRITD4Bv1G015200.1	0.0	-1.0	1	19	296	314	UCCCUCCGUUCAGAAUUAC	GUAAUUCUGAACGGAGGGA	Cleavage	Retrovirus-related Pol polyprotein from transposon TNT 1-94, partial [Trichinella patagoniensis]	1
miR1127	TRITD2Av1G226670.1	0.0	-1.0	1	19	119	137	UCCCUCCGUUCAGAAUUAC	GUAAUUCUGAACGGAGGGA	Cleavage	Cysteine-rich receptor-like protein kinase 41 [Aegilops tauschii]	1
miR1128	TRITD2Bv1G035730.2	0.0	-1.0	1	21	53	73	UUGUACUCCCUCCGUCCGAAA	UUUCGGACGGAGGGAGUACAA	Cleavage	-	1
miR1128	TRITD2Bv1G035730.4	0.0	-1.0	1	21	53	73	UUGUACUCCCUCCGUCCGAAA	UUUCGGACGGAGGGAGUACAA	Cleavage	-	1
miR1128	TRITD2Bv1G035730.3	0.0	-1.0	1	21	53	73	UUGUACUCCCUCCGUCCGAAA	UUUCGGACGGAGGGAGUACAA	Cleavage	-	1
miR1128	TRITD2Bv1G035730.1	0.0	-1.0	1	21	53	73	UUGUACUCCCUCCGUCCGAAA	UUUCGGACGGAGGGAGUACAA	Cleavage	-	1
miR1128	TRITD3Av1G232730.2	0.0	-1.0	1	21	244	264	UACUACUCCCUCCAUUCCAAA	UUUGGAAUGGAGGGAGUAGUA	Cleavage	-	1
miR1128	TRITD7Av1G087220.3	0.0	-1.0	1	21	500	520	UAGUACUCCCUCCGUUCCAAA	UUUGGAACGGAGGGAGUACUA	Cleavage	Glycosyltransferase QUASIMODO1 [Aegilops tauschii]	1
miR1128	TRITD5Bv1G152830.1	0.0	-1.0	1	21	307	327	UACUACUCCCUCCGUCCCAAA	UUUGGGACGGAGGGAGUAGUA	Cleavage	-	1
miR1128	TRITD7Av1G087220.3	0.0	-1.0	1	21	500	520	UAGUACUCCCUCCGUUCCAAA	UUUGGAACGGAGGGAGUACUA	Cleavage	Glycosyltransferase QUASIMODO1 [Aegilops tauschii]	1
miR1130	TRITD2Av1G024110.6	0.0	-1.0	1	23	1574	1597	CCUCCGUCCCAUAAUAUAAGA-CG	CGCUCUUAUAUUAUGGGACGGAGG	Cleavage	Lon protease-like protein, mitochondrial [Triticum urartu]	1
miR1130	TRITD2Av1G183820.2	0.0	-1.0	1	23	729	752	CCUCCGUCCCAUAAUAUAAGA-CG	CGCUCUUAUAUUAUGGGACGGAGG	Cleavage	-	1
miR1130	TRITD5Av1G253950.2	0.0	-1.0	1	23	1491	1513	CCUCCGUCCCAUAAUAUAAGACG	GCCCUUAUAUUAUGGGACGGAGG	Cleavage	UDP-glycosyltransferase 73C5 [Triticum urartu]	1
miR1130	TRITD5Av1G253950.1	0.0	-1.0	1	23	1476	1498	CCUCCGUCCCAUAAUAUAAGACG	GCCCUUAUAUUAUGGGACGGAGG	Cleavage	UDP-glycosyltransferase 73C5 [Triticum urartu]	1
miR1130	TRITD6Bv1G168220.1	0.0	-1.0	1	23	1270	1292	CCUCCGUCCCAUAAUAUAAGACG	GAUGUUAUAUUAUGGGACGGAGG	Cleavage	PREDICTED: tyrosine--tRNA ligase 1, cytoplasmic-like [Setaria italica]	1
miR1130	TRITD4Bv1G063340.1	0.0	-1.0	1	23	12	34	CCUCCGUCCCAUAAUGUAAGACG	CGUCUUACAUUAUGGGACGGAGG	Cleavage	-	1
miR1130	TRITD7Bv1G204560.2	0.0	-1.0	1	23	383	405	CCUCCGUCCCAUAAUGUAAGACG	CGUCUUACAUUAUGGGACGGAGG	Cleavage	Actin-related protein 2/3 complex subunit 3 [Triticum urartu]	1
miR1130	TRITD7Av1G201990.1	0.0	-1.0	1	23	349	371	CCUCCGUCCCAUAAUGUAAGACG	CUUCUUACAUUAUGGGACGGAGG	Cleavage	Xylosyltransferase 1 [Triticum urartu]	1
miR1130	TRITD4Bv1G063340.1	0.0	-1.0	1	23	12	34	CCUCCGUCCCAUAAUGUAAGACG	CGUCUUACAUUAUGGGACGGAGG	Cleavage	-	1
miR1130	TRITD7Bv1G204560.2	0.0	-1.0	1	23	383	405	CCUCCGUCCCAUAAUGUAAGACG	CGUCUUACAUUAUGGGACGGAGG	Cleavage	Actin-related protein 2/3 complex subunit 3 [Triticum urartu]	1
miR1130	TRITD7Av1G201990.1	0.0	-1.0	1	23	349	371	CCUCCGUCCCAUAAUGUAAGACG	CUUCUUACAUUAUGGGACGGAGG	Cleavage	Xylosyltransferase 1 [Triticum urartu]	1
miR1130	TRITD4Bv1G118680.1	0.0	-1.0	1	23	219	241	CCUCCGUCCCAUAAUGCAAGACG	CGUCUUGCAUUAUGGGACGGAGG	Cleavage	-	1
miR1130	TRITD2Av1G024110.6	0.0	-1.0	1	23	1574	1597	CCUCCGUCCCAUAAUAUAAGA-CG	CGCUCUUAUAUUAUGGGACGGAGG	Cleavage	Lon protease-like protein, mitochondrial [Triticum urartu]	1
miR1130	TRITD2Av1G183820.2	0.0	-1.0	1	23	729	752	CCUCCGUCCCAUAAUAUAAGA-CG	CGCUCUUAUAUUAUGGGACGGAGG	Cleavage	-	1
miR1130	TRITD5Av1G253950.2	0.0	-1.0	1	23	1491	1513	CCUCCGUCCCAUAAUAUAAGACG	GCCCUUAUAUUAUGGGACGGAGG	Cleavage	UDP-glycosyltransferase 73C5 [Triticum urartu]	1
miR1130	TRITD5Av1G253950.1	0.0	-1.0	1	23	1476	1498	CCUCCGUCCCAUAAUAUAAGACG	GCCCUUAUAUUAUGGGACGGAGG	Cleavage	UDP-glycosyltransferase 73C5 [Triticum urartu]	1
miR1130	TRITD6Bv1G168220.1	0.0	-1.0	1	23	1270	1292	CCUCCGUCCCAUAAUAUAAGACG	GAUGUUAUAUUAUGGGACGGAGG	Cleavage	PREDICTED: tyrosine--tRNA ligase 1, cytoplasmic-like [Setaria italica]	1
miR1133	TRITD4Av1G233340.2	0.0	-1.0	1	22	12	33	CAUGUACUCCCUCCGUCCGGAA	UUUCGGACGGAGGGAGUACAUG	Cleavage	hypothetical protein TRIUR3_13855 [Triticum urartu]	1
miR1135	TRITD2Bv1G136390.1	0.0	-1.0	1	24	200	223	CUCCGACAAGUAUUUCCGGACGGA	UCCGUCCGGAAAUACUUGUCGGAG	Cleavage	-	1
miR1135	TRITD1Bv1G121220.3	0.0	-1.0	1	24	191	214	CUCCGACAAGUAUUUCCGGACGGA	UCCGUCCGGAAAUACUUGUCGGAG	Cleavage	-	1
miR1135	TRITD5Bv1G044610.1	0.0	-1.0	1	24	47	70	CUCCGACAAGUAUUUCCGGACGGA	UCCGUCCGGAAAUACUUGUCGGAG	Cleavage	predicted protein [Hordeum vulgare subsp. vulgare]	1
miR1135	TRITD1Bv1G121220.1	0.0	-1.0	1	24	191	214	CUCCGACAAGUAUUUCCGGACGGA	UCCGUCCGGAAAUACUUGUCGGAG	Cleavage	-	1
miR1135	TRITD4Av1G019590.1	0.0	-1.0	1	24	148	171	CUCCGACAAGUAUUUCCGGACGGA	UCCGUCCGGAAAUACUUGUCGGAG	Cleavage	-	1
miR1135	TRITD1Av1G001950.1	0.0	-1.0	1	24	362	385	CUCCGACAAGUAUUUCCGGACGGA	CUUGUCCGGAAAUACUUGUCGGAG	Cleavage	-	1
miR1135	TRITD1Bv1G213930.2	0.0	-1.0	1	24	362	385	CUCCGACAAGUAUUUCCGGACGGA	CUUGUCCGGAAAUACUUGUCGGAG	Cleavage	-	1
miR1135	TRITD6Av1G044590.2	0.0	-1.0	1	24	362	385	CUCCGACAAGUAUUUCCGGACGGA	CUUGUCCGGAAAUACUUGUCGGAG	Cleavage	-	1
miR1135	TRITD4Av1G162680.1	0.0	-1.0	1	24	362	385	CUCCGACAAGUAUUUCCGGACGGA	CUUGUCCGGAAAUACUUGUCGGAG	Cleavage	-	1
miR1135	TRITD3Av1G029440.1	0.0	-1.0	1	24	362	385	CUCCGACAAGUAUUUCCGGACGGA	CUUGUCCGGAAAUACUUGUCGGAG	Cleavage	-	1
miR1135	TRITD6Bv1G055180.1	0.0	-1.0	1	24	362	385	CUCCGACAAGUAUUUCCGGACGGA	CUUGUCCGGAAAUACUUGUCGGAG	Cleavage	-	1
miR1135	TRITD6Bv1G055180.2	0.0	-1.0	1	24	368	391	CUCCGACAAGUAUUUCCGGACGGA	CUUGUCCGGAAAUACUUGUCGGAG	Cleavage	-	1
miR1135	TRITD6Av1G044590.3	0.0	-1.0	1	24	368	391	CUCCGACAAGUAUUUCCGGACGGA	CUUGUCCGGAAAUACUUGUCGGAG	Cleavage	-	1
miR1135	TRITD1Av1G001950.2	0.0	-1.0	1	24	368	391	CUCCGACAAGUAUUUCCGGACGGA	CUUGUCCGGAAAUACUUGUCGGAG	Cleavage	-	1
miR1135	TRITD3Av1G029440.2	0.0	-1.0	1	24	368	391	CUCCGACAAGUAUUUCCGGACGGA	CUUGUCCGGAAAUACUUGUCGGAG	Cleavage	-	1
miR1135	TRITD4Av1G162680.2	0.0	-1.0	1	24	368	391	CUCCGACAAGUAUUUCCGGACGGA	CUUGUCCGGAAAUACUUGUCGGAG	Cleavage	-	1
miR1135	TRITD5Av1G140510.1	0.0	-1.0	1	24	156	179	CUGCGACAAGUAAUUUGGGACGGA	UCCGUCCCAAAUUACUUGUCGCAG	Cleavage	-	1
miR1135	TRITD0Uv1G099300.1	0.0	-1.0	1	24	142	165	CUGCGACAAGUAAUUUGGGACGGA	UCCGCCCCAAAUUACUUGUCGCAG	Cleavage	-	1
miR1135	TRITD0Uv1G066030.1	0.0	-1.0	1	24	174	197	UUGUGACAAGUAAUUCCGAACGGA	UCCGUUCGGAAUUACUUGUCACAA	Cleavage	-	1
miR1135	TRITD0Uv1G055580.2	0.0	-1.0	1	24	719	742	CUGCGACAAGUAAUUCCGAACGGA	UCCGUUCGGAAUUACUUGUCGCAG	Cleavage	-	1
miR1135	TRITD3Av1G198340.1	0.0	-1.0	1	24	378	401	CUGCGACAAGUAAUUCCGAACGGA	UCCGUUCGGAAUUACUUGUCGCAG	Cleavage	Subtilisin-like protease [Triticum urartu]	1
miR1135	TRITD1Av1G193330.13	0.0	-1.0	1	24	1218	1241	CUGCGACGAGUAAUUUGGAACGGA	UCCGUUCCAAAUUACUCGUCGCAG	Cleavage	Serine/threonine-protein kinase tricorner [Triticum urartu]	1
miR1135	TRITD4Av1G006850.1	0.0	-1.0	1	24	20	43	CUGCGACGAGUAAUUUGGAACGGA	UCCGUUCCAAAUUACUCGUCGCAG	Cleavage	-	1
miR1135	TRITD4Av1G190310.1	0.0	-1.0	1	24	11	34	CUGCGACGAGUAAUUUGGAACGGA	UCCGUUCCAAAUUACUCGUCGCAG	Cleavage	Translational activator GCN1 [Triticum urartu]	1
miR1135	TRITD0Uv1G055580.2	0.0	-1.0	1	24	719	742	CUGCGACAAGUAAUUCCGAACGGA	UCCGUUCGGAAUUACUUGUCGCAG	Cleavage	-	1
miR1135	TRITD3Av1G198340.1	0.0	-1.0	1	24	378	401	CUGCGACAAGUAAUUCCGAACGGA	UCCGUUCGGAAUUACUUGUCGCAG	Cleavage	Subtilisin-like protease [Triticum urartu]	1
miR1135	TRITD0Uv1G066030.1	0.0	-1.0	1	24	174	197	UUGUGACAAGUAAUUCCGAACGGA	UCCGUUCGGAAUUACUUGUCACAA	Cleavage	-	1
miR1135	TRITD2Bv1G136390.1	0.0	-1.0	1	24	200	223	CUCCGACAAGUAUUUCCGGACGGA	UCCGUCCGGAAAUACUUGUCGGAG	Cleavage	-	1
miR1135	TRITD1Bv1G121220.3	0.0	-1.0	1	24	191	214	CUCCGACAAGUAUUUCCGGACGGA	UCCGUCCGGAAAUACUUGUCGGAG	Cleavage	-	1
miR1135	TRITD5Bv1G044610.1	0.0	-1.0	1	24	47	70	CUCCGACAAGUAUUUCCGGACGGA	UCCGUCCGGAAAUACUUGUCGGAG	Cleavage	predicted protein [Hordeum vulgare subsp. vulgare]	1
miR1135	TRITD1Bv1G121220.1	0.0	-1.0	1	24	191	214	CUCCGACAAGUAUUUCCGGACGGA	UCCGUCCGGAAAUACUUGUCGGAG	Cleavage	-	1
miR1135	TRITD4Av1G019590.1	0.0	-1.0	1	24	148	171	CUCCGACAAGUAUUUCCGGACGGA	UCCGUCCGGAAAUACUUGUCGGAG	Cleavage	-	1
miR1135	TRITD1Av1G001950.1	0.0	-1.0	1	24	362	385	CUCCGACAAGUAUUUCCGGACGGA	CUUGUCCGGAAAUACUUGUCGGAG	Cleavage	-	1
miR1135	TRITD6Av1G044590.2	0.0	-1.0	1	24	362	385	CUCCGACAAGUAUUUCCGGACGGA	CUUGUCCGGAAAUACUUGUCGGAG	Cleavage	-	1
miR1135	TRITD4Av1G162680.1	0.0	-1.0	1	24	362	385	CUCCGACAAGUAUUUCCGGACGGA	CUUGUCCGGAAAUACUUGUCGGAG	Cleavage	-	1
miR1135	TRITD3Av1G029440.1	0.0	-1.0	1	24	362	385	CUCCGACAAGUAUUUCCGGACGGA	CUUGUCCGGAAAUACUUGUCGGAG	Cleavage	-	1
miR1135	TRITD1Bv1G213930.2	0.0	-1.0	1	24	362	385	CUCCGACAAGUAUUUCCGGACGGA	CUUGUCCGGAAAUACUUGUCGGAG	Cleavage	-	1
miR1135	TRITD6Bv1G055180.1	0.0	-1.0	1	24	362	385	CUCCGACAAGUAUUUCCGGACGGA	CUUGUCCGGAAAUACUUGUCGGAG	Cleavage	-	1
miR1135	TRITD6Bv1G055180.2	0.0	-1.0	1	24	368	391	CUCCGACAAGUAUUUCCGGACGGA	CUUGUCCGGAAAUACUUGUCGGAG	Cleavage	-	1
miR1135	TRITD4Av1G162680.2	0.0	-1.0	1	24	368	391	CUCCGACAAGUAUUUCCGGACGGA	CUUGUCCGGAAAUACUUGUCGGAG	Cleavage	-	1
miR1135	TRITD3Av1G029440.2	0.0	-1.0	1	24	368	391	CUCCGACAAGUAUUUCCGGACGGA	CUUGUCCGGAAAUACUUGUCGGAG	Cleavage	-	1
miR1135	TRITD1Av1G001950.2	0.0	-1.0	1	24	368	391	CUCCGACAAGUAUUUCCGGACGGA	CUUGUCCGGAAAUACUUGUCGGAG	Cleavage	-	1
miR1135	TRITD6Av1G044590.3	0.0	-1.0	1	24	368	391	CUCCGACAAGUAUUUCCGGACGGA	CUUGUCCGGAAAUACUUGUCGGAG	Cleavage	-	1
miR1135	TRITD3Bv1G013940.1	0.0	-1.0	1	24	95	118	CUACGACAAGUAAUUCCGAACGGA	UCCGUUCGGAAUUACUUGUCGUAG	Cleavage	Cysteine-rich receptor-like protein kinase 41 [Aegilops tauschii]	1
miR1135	TRITD0Uv1G066030.1	0.0	-1.0	1	24	174	197	UUGUGACAAGUAAUUCCGAACGGA	UCCGUUCGGAAUUACUUGUCACAA	Cleavage	-	1
miR1135	TRITD0Uv1G055580.2	0.0	-1.0	1	24	719	742	CUGCGACAAGUAAUUCCGAACGGA	UCCGUUCGGAAUUACUUGUCGCAG	Cleavage	-	1
miR1135	TRITD3Av1G198340.1	0.0	-1.0	1	24	378	401	CUGCGACAAGUAAUUCCGAACGGA	UCCGUUCGGAAUUACUUGUCGCAG	Cleavage	Subtilisin-like protease [Triticum urartu]	1
miR1135	TRITD0Uv1G055580.2	0.0	-1.0	1	24	719	742	CUGCGACAAGUAAUUCCGAACGGA	UCCGUUCGGAAUUACUUGUCGCAG	Cleavage	-	1
miR1135	TRITD3Av1G198340.1	0.0	-1.0	1	24	378	401	CUGCGACAAGUAAUUCCGAACGGA	UCCGUUCGGAAUUACUUGUCGCAG	Cleavage	Subtilisin-like protease [Triticum urartu]	1
miR1136	TRITD3Bv1G079400.1	0.0	-1.0	1	24	146	169	UUGUCGCACGUAUGGAUGUAUUUA	UAGAUACAUCCAUACGUGCGACAA	Cleavage	Cysteine-rich receptor-like protein kinase 41 [Aegilops tauschii]	1
miR1136	TRITD2Bv1G030820.3	0.0	-1.0	1	24	305	328	UUGUCGCAGAAAUGGAUGUAUCUA	UAGAUACAUCCAUUUCUGCGACAA	Cleavage	PREDICTED: osmotic avoidance abnormal protein 3 [Setaria italica]	1
miR1136	TRITD7Av1G079360.1	0.0	-1.0	1	24	92	115	UUGUCGCAGAAAUGGAUGUAUCUA	UAGAUACAUCCAUUUCUGCGACAA	Cleavage	Retrovirus-related Pol polyprotein from transposon TNT 1-94, partial [Trichinella patagoniensis]	1
miR1136	TRITD2Bv1G030820.3	0.0	-1.0	1	24	305	328	UUGUCGCAGAAAUGGAUGUAUCUA	UAGAUACAUCCAUUUCUGCGACAA	Cleavage	PREDICTED: osmotic avoidance abnormal protein 3 [Setaria italica]	1
miR1136	TRITD7Av1G079360.1	0.0	-1.0	1	24	92	115	UUGUCGCAGAAAUGGAUGUAUCUA	UAGAUACAUCCAUUUCUGCGACAA	Cleavage	Retrovirus-related Pol polyprotein from transposon TNT 1-94, partial [Trichinella patagoniensis]	1
miR1136	TRITD6Bv1G226350.1	0.0	-1.0	1	24	218	241	UUGUCUCAGAAAUGGAUGUAUCUA	UAGAUACAUCCAUUUCUGAGACAA	Cleavage	predicted protein [Hordeum vulgare subsp. vulgare]	1
miR1136	TRITD2Bv1G030820.3	0.0	-1.0	1	24	305	328	UUGUCGCAGAAAUGGAUGUAUCUA	UAGAUACAUCCAUUUCUGCGACAA	Cleavage	PREDICTED: osmotic avoidance abnormal protein 3 [Setaria italica]	1
miR1136	TRITD7Av1G079360.1	0.0	-1.0	1	24	92	115	UUGUCGCAGAAAUGGAUGUAUCUA	UAGAUACAUCCAUUUCUGCGACAA	Cleavage	Retrovirus-related Pol polyprotein from transposon TNT 1-94, partial [Trichinella patagoniensis]	1
miR1137	TRITD5Bv1G250480.3	0.0	-1.0	1	20	1543	1562	UAGUACAAAGUUGGGUCAUC	GAUGACCCAACUUUGUACUA	Cleavage	fructan exohydrolase [Triticum aestivum]	1
miR1137	TRITD5Bv1G250480.1	0.0	-1.0	1	20	1384	1403	UAGUACAAAGUUGGGUCAUC	GAUGACCCAACUUUGUACUA	Cleavage	Beta-fructofuranosidase, insoluble isoenzyme 4 [Aegilops tauschii]	1
miR1137	TRITD4Bv1G115960.1	0.0	-1.0	1	19	1	19	UAGUACAAAGUUGGGUCAU	AUGACCCAACUUUGUACUA	Cleavage	-	1
miR1436	TRITD2Av1G089830.1	0.0	-1.0	1	21	1317	1337	AUAUUAUGGGACGGAGGGAGU	ACUCCCUCCGUCCCAUAAUAU	Cleavage	predicted protein [Hordeum vulgare subsp. vulgare]	1
miR1436	TRITD6Bv1G138350.2	0.0	-1.0	1	21	393	413	AUAUUAUGGGACGGAGGGAGU	ACUCCCUCCGUCCCAUAAUAU	Cleavage	-	1
miR1436	TRITD3Bv1G150080.1	0.0	-1.0	1	21	80	100	AUAUUAUGGGACGGAGGGAGU	ACUCCCUCCGUCCCAUAAUAU	Cleavage	-	1
miR1436	TRITD7Av1G267120.1	0.0	-1.0	1	21	30	50	AUAUUAUGGGACGGAGGGAGU	ACUCCCUCCGUCCCAUAAUAU	Cleavage	-	3
miR1436	TRITD7Av1G267120.1	0.0	-1.0	1	21	87	107	AUAUUAUGGGACGGAGGGAGU	ACUCCCUCCGUCCCAUAAUAU	Cleavage	-	3
miR1436	TRITD1Av1G216300.1	0.0	-1.0	1	21	375	395	AUAUUAUGGGACGGAGGGAGU	CUUCCCUCCGUCCCAUAAUAU	Cleavage	-	1
miR1436	TRITD6Av1G113070.1	0.0	-1.0	1	21	78	98	ACAUUAUGGGACAGAGGGAGU	ACUCCCUCUGUCCCAUAAUGU	Cleavage	hypothetical protein F775_23960 [Aegilops tauschii]	1
miR1436	TRITD5Av1G118420.1	0.0	-1.0	1	21	276	296	ACAUUAUGGGACAGAGGGAGU	ACUCCCUCUGUCCCAUAAUGU	Cleavage	-	1
miR1436	TRITD7Bv1G222460.5	0.0	-1.0	1	21	1534	1554	UUAUUUUGGGACGGAGGGAGU	ACUCCCUCCGUCCCAAAAUAA	Cleavage	hypothetical protein SETIT_027728mg, partial [Setaria italica]	1
miR1436	TRITD0Uv1G058910.1	0.0	-1.0	1	21	802	822	UUAUUUUGGGACGGAGGGAGU	ACUCCCUCCGUCCCAAAAUAA	Cleavage	predicted protein [Hordeum vulgare subsp. vulgare]	1
miR1436	TRITD4Av1G056230.7	0.0	-1.0	1	21	726	746	UUAUUUUGGGACGGAGGGAGU	ACUCCCUCCGUCCCAAAAUAA	Cleavage	Programmed cell death protein 2 [Aegilops tauschii]	1
miR1436	TRITD5Bv1G233680.3	0.0	-1.0	1	21	406	426	UUAUUUUGGGACGGAGGGAGU	ACUCCCUCCGUCCCAAAAUAA	Cleavage	Auxin-induced protein 5NG4 [Aegilops tauschii]	1
miR1436	TRITD3Av1G121930.1	0.0	-1.0	1	21	370	390	UUAUUUUGGGACGGAGGGAGU	ACUCCCUCCGUCCCAAAAUAA	Cleavage	-	1
miR1436	TRITD3Bv1G065370.2	0.0	-1.0	1	21	324	344	UUAUUUUGGGACGGAGGGAGU	ACUCCCUCCGUCCCAAAAUAA	Cleavage	PREDICTED: putative pentatricopeptide repeat-containing protein At1g56570 [Brachypodium distachyon]	1
miR1436	TRITD4Bv1G036400.1	0.0	-1.0	1	21	318	338	UUAUUUUGGGACGGAGGGAGU	ACUCCCUCCGUCCCAAAAUAA	Cleavage	-	1
miR1436	TRITD6Bv1G012970.1	0.0	-1.0	1	21	343	363	UUAUUUUGGGACGGAGGGAGU	ACUCCCUCCGUCCCAAAAUAA	Cleavage	-	1
miR1436	TRITD2Bv1G048030.1	0.0	-1.0	1	21	147	167	UUAUUUUGGGACGGAGGGAGU	ACUCCCUCCGUCCCAAAAUAA	Cleavage	-	1
miR1436	TRITD3Bv1G065370.3	0.0	-1.0	1	21	258	278	UUAUUUUGGGACGGAGGGAGU	ACUCCCUCCGUCCCAAAAUAA	Cleavage	-	1
miR1436	TRITD3Av1G158020.1	0.0	-1.0	1	21	1691	1711	UUAUUUUGGGACGGAGGGAGU	UCUCCCUCCGUCCCAAAAUAA	Cleavage	unnamed protein product [Triticum aestivum]	1
miR1436	TRITD2Av1G089830.1	0.0	-1.0	1	21	1317	1337	AUAUUAUGGGACGGAGGGAGU	ACUCCCUCCGUCCCAUAAUAU	Cleavage	predicted protein [Hordeum vulgare subsp. vulgare]	1
miR1436	TRITD6Bv1G138350.2	0.0	-1.0	1	21	393	413	AUAUUAUGGGACGGAGGGAGU	ACUCCCUCCGUCCCAUAAUAU	Cleavage	-	1
miR1436	TRITD3Bv1G150080.1	0.0	-1.0	1	21	80	100	AUAUUAUGGGACGGAGGGAGU	ACUCCCUCCGUCCCAUAAUAU	Cleavage	-	1
miR1436	TRITD7Av1G267120.1	0.0	-1.0	1	21	30	50	AUAUUAUGGGACGGAGGGAGU	ACUCCCUCCGUCCCAUAAUAU	Cleavage	-	3
miR1436	TRITD7Av1G267120.1	0.0	-1.0	1	21	87	107	AUAUUAUGGGACGGAGGGAGU	ACUCCCUCCGUCCCAUAAUAU	Cleavage	-	3
miR1436	TRITD1Av1G216300.1	0.0	-1.0	1	21	375	395	AUAUUAUGGGACGGAGGGAGU	CUUCCCUCCGUCCCAUAAUAU	Cleavage	-	1
miR1436	TRITD3Bv1G066320.1	0.0	-1.0	1	21	654	674	ACAUUUAGGAACGGAGGGAGU	ACUCCCUCCGUUCCUAAAUGU	Cleavage	hypothetical protein BRADI_2g07310 [Brachypodium distachyon]	1
miR1436	TRITD4Bv1G074560.1	0.0	-1.0	1	21	221	241	GUAUUUUGGGACGGAGGGAGU	ACUCCCUCCGUCCCAAAAUAC	Cleavage	-	1
miR1436	TRITD2Av1G025970.3	0.0	-1.0	1	21	1004	1024	GUAUUUUGGGACGGAGGGAGU	ACUCCCUCCGUCCCAAAAUAC	Cleavage	hypothetical protein OsI_30258 [Oryza sativa Indica Group]	1
miR1436	TRITD5Bv1G182590.1	0.0	-1.0	1	21	7	27	GUAUUUUGGGACGGAGGGAGU	ACUCCCUCCGUCCCAAAAUAC	Cleavage	hypothetical protein TRIUR3_29776 [Triticum urartu]	1
miR1436	TRITD7Bv1G222460.5	0.0	-1.0	1	21	1534	1554	UUAUUUUGGGACGGAGGGAGU	ACUCCCUCCGUCCCAAAAUAA	Cleavage	hypothetical protein SETIT_027728mg, partial [Setaria italica]	1
miR1436	TRITD0Uv1G058910.1	0.0	-1.0	1	21	802	822	UUAUUUUGGGACGGAGGGAGU	ACUCCCUCCGUCCCAAAAUAA	Cleavage	predicted protein [Hordeum vulgare subsp. vulgare]	1
miR1436	TRITD4Av1G056230.7	0.0	-1.0	1	21	726	746	UUAUUUUGGGACGGAGGGAGU	ACUCCCUCCGUCCCAAAAUAA	Cleavage	Programmed cell death protein 2 [Aegilops tauschii]	1
miR1436	TRITD5Bv1G233680.3	0.0	-1.0	1	21	406	426	UUAUUUUGGGACGGAGGGAGU	ACUCCCUCCGUCCCAAAAUAA	Cleavage	Auxin-induced protein 5NG4 [Aegilops tauschii]	1
miR1436	TRITD3Av1G121930.1	0.0	-1.0	1	21	370	390	UUAUUUUGGGACGGAGGGAGU	ACUCCCUCCGUCCCAAAAUAA	Cleavage	-	1
miR1436	TRITD3Bv1G065370.2	0.0	-1.0	1	21	324	344	UUAUUUUGGGACGGAGGGAGU	ACUCCCUCCGUCCCAAAAUAA	Cleavage	PREDICTED: putative pentatricopeptide repeat-containing protein At1g56570 [Brachypodium distachyon]	1
miR1436	TRITD4Bv1G036400.1	0.0	-1.0	1	21	318	338	UUAUUUUGGGACGGAGGGAGU	ACUCCCUCCGUCCCAAAAUAA	Cleavage	-	1
miR1436	TRITD6Bv1G012970.1	0.0	-1.0	1	21	343	363	UUAUUUUGGGACGGAGGGAGU	ACUCCCUCCGUCCCAAAAUAA	Cleavage	-	1
miR1436	TRITD2Bv1G048030.1	0.0	-1.0	1	21	147	167	UUAUUUUGGGACGGAGGGAGU	ACUCCCUCCGUCCCAAAAUAA	Cleavage	-	1
miR1436	TRITD3Bv1G065370.3	0.0	-1.0	1	21	258	278	UUAUUUUGGGACGGAGGGAGU	ACUCCCUCCGUCCCAAAAUAA	Cleavage	-	1
miR1436	TRITD3Av1G158020.1	0.0	-1.0	1	21	1691	1711	UUAUUUUGGGACGGAGGGAGU	UCUCCCUCCGUCCCAAAAUAA	Cleavage	unnamed protein product [Triticum aestivum]	1
miR1436	TRITD2Bv1G075110.1	0.0	-1.0	1	21	143	163	AUAUUUUGGGACGGAGGGAGU	ACUCCCUCCGUCCCAAAAUAU	Cleavage	-	1
miR1436	TRITD2Av1G089830.1	0.0	-1.0	1	21	1317	1337	AUAUUAUGGGACGGAGGGAGU	ACUCCCUCCGUCCCAUAAUAU	Cleavage	predicted protein [Hordeum vulgare subsp. vulgare]	1
miR1436	TRITD6Bv1G138350.2	0.0	-1.0	1	21	393	413	AUAUUAUGGGACGGAGGGAGU	ACUCCCUCCGUCCCAUAAUAU	Cleavage	-	1
miR1436	TRITD3Bv1G150080.1	0.0	-1.0	1	21	80	100	AUAUUAUGGGACGGAGGGAGU	ACUCCCUCCGUCCCAUAAUAU	Cleavage	-	1
miR1436	TRITD7Av1G267120.1	0.0	-1.0	1	21	30	50	AUAUUAUGGGACGGAGGGAGU	ACUCCCUCCGUCCCAUAAUAU	Cleavage	-	3
miR1436	TRITD7Av1G267120.1	0.0	-1.0	1	21	87	107	AUAUUAUGGGACGGAGGGAGU	ACUCCCUCCGUCCCAUAAUAU	Cleavage	-	3
miR1436	TRITD1Av1G216300.1	0.0	-1.0	1	21	375	395	AUAUUAUGGGACGGAGGGAGU	CUUCCCUCCGUCCCAUAAUAU	Cleavage	-	1
miR1436	TRITD5Bv1G030770.1	0.0	-1.0	1	21	1247	1267	ACAUUAUGGGACGGAGGGAGU	ACUCCCUCCGUCCCAUAAUGU	Cleavage	histone deacetylase RPD3/HDA1 class II [Hordeum vulgare]	1
miR1436	TRITD1Bv1G095280.1	0.0	-1.0	1	21	753	773	ACAUUAUGGGACGGAGGGAGU	ACUCCCUCCGUCCCAUAAUGU	Cleavage	-	1
miR1436	TRITD0Uv1G015820.1	0.0	-1.0	1	21	153	173	ACAUUAUGGGACGGAGGGAGU	ACUCCCUCCGUCCCAUAAUGU	Cleavage	-	1
miR1436	TRITD2Bv1G003980.1	0.0	-1.0	1	21	294	314	ACAUUAUGGGACGGAGGGAGU	ACUCCCUCCGUCCCAUAAUGU	Cleavage	-	1
miR1436	TRITD3Bv1G001840.1	0.0	-1.0	1	21	296	316	ACAUUAUGGGACGGAGGGAGU	ACUCCCUCCGUCCCAUAAUGU	Cleavage	-	1
miR1436	TRITD2Av1G089830.1	0.0	-1.0	1	21	1317	1337	AUAUUAUGGGACGGAGGGAGU	ACUCCCUCCGUCCCAUAAUAU	Cleavage	predicted protein [Hordeum vulgare subsp. vulgare]	1
miR1436	TRITD6Bv1G138350.2	0.0	-1.0	1	21	393	413	AUAUUAUGGGACGGAGGGAGU	ACUCCCUCCGUCCCAUAAUAU	Cleavage	-	1
miR1436	TRITD3Bv1G150080.1	0.0	-1.0	1	21	80	100	AUAUUAUGGGACGGAGGGAGU	ACUCCCUCCGUCCCAUAAUAU	Cleavage	-	1
miR1436	TRITD7Av1G267120.1	0.0	-1.0	1	21	30	50	AUAUUAUGGGACGGAGGGAGU	ACUCCCUCCGUCCCAUAAUAU	Cleavage	-	3
miR1436	TRITD7Av1G267120.1	0.0	-1.0	1	21	87	107	AUAUUAUGGGACGGAGGGAGU	ACUCCCUCCGUCCCAUAAUAU	Cleavage	-	3
miR1436	TRITD1Av1G216300.1	0.0	-1.0	1	21	375	395	AUAUUAUGGGACGGAGGGAGU	CUUCCCUCCGUCCCAUAAUAU	Cleavage	-	1
miR1436	TRITD5Bv1G199360.3	0.0	-1.0	1	21	1290	1310	AUAUUAUGGGAUGGAGGGAGU	ACUCCCUCCAUCCCAUAAUAU	Cleavage	Cytosolic Fe-S cluster assembly factor narfl [Triticum urartu]	1
miR1436	TRITD2Av1G089830.1	0.0	-1.0	1	21	1317	1337	AUAUUAUGGGACGGAGGGAGU	ACUCCCUCCGUCCCAUAAUAU	Cleavage	predicted protein [Hordeum vulgare subsp. vulgare]	1
miR1436	TRITD6Bv1G138350.2	0.0	-1.0	1	21	393	413	AUAUUAUGGGACGGAGGGAGU	ACUCCCUCCGUCCCAUAAUAU	Cleavage	-	1
miR1436	TRITD3Bv1G150080.1	0.0	-1.0	1	21	80	100	AUAUUAUGGGACGGAGGGAGU	ACUCCCUCCGUCCCAUAAUAU	Cleavage	-	1
miR1436	TRITD7Av1G267120.1	0.0	-1.0	1	21	30	50	AUAUUAUGGGACGGAGGGAGU	ACUCCCUCCGUCCCAUAAUAU	Cleavage	-	3
miR1436	TRITD7Av1G267120.1	0.0	-1.0	1	21	87	107	AUAUUAUGGGACGGAGGGAGU	ACUCCCUCCGUCCCAUAAUAU	Cleavage	-	3
miR1436	TRITD1Av1G216300.1	0.0	-1.0	1	21	375	395	AUAUUAUGGGACGGAGGGAGU	CUUCCCUCCGUCCCAUAAUAU	Cleavage	-	1
miR1436	TRITD2Av1G089830.1	0.0	-1.0	1	21	1317	1337	AUAUUAUGGGACGGAGGGAGU	ACUCCCUCCGUCCCAUAAUAU	Cleavage	predicted protein [Hordeum vulgare subsp. vulgare]	1
miR1436	TRITD6Bv1G138350.2	0.0	-1.0	1	21	393	413	AUAUUAUGGGACGGAGGGAGU	ACUCCCUCCGUCCCAUAAUAU	Cleavage	-	1
miR1436	TRITD3Bv1G150080.1	0.0	-1.0	1	21	80	100	AUAUUAUGGGACGGAGGGAGU	ACUCCCUCCGUCCCAUAAUAU	Cleavage	-	1
miR1436	TRITD7Av1G267120.1	0.0	-1.0	1	21	30	50	AUAUUAUGGGACGGAGGGAGU	ACUCCCUCCGUCCCAUAAUAU	Cleavage	-	3
miR1436	TRITD7Av1G267120.1	0.0	-1.0	1	21	87	107	AUAUUAUGGGACGGAGGGAGU	ACUCCCUCCGUCCCAUAAUAU	Cleavage	-	3
miR1436	TRITD1Av1G216300.1	0.0	-1.0	1	21	375	395	AUAUUAUGGGACGGAGGGAGU	CUUCCCUCCGUCCCAUAAUAU	Cleavage	-	1
miR1436	TRITD7Bv1G222460.5	0.0	-1.0	1	21	1534	1554	UUAUUUUGGGACGGAGGGAGU	ACUCCCUCCGUCCCAAAAUAA	Cleavage	hypothetical protein SETIT_027728mg, partial [Setaria italica]	1
miR1436	TRITD0Uv1G058910.1	0.0	-1.0	1	21	802	822	UUAUUUUGGGACGGAGGGAGU	ACUCCCUCCGUCCCAAAAUAA	Cleavage	predicted protein [Hordeum vulgare subsp. vulgare]	1
miR1436	TRITD4Av1G056230.7	0.0	-1.0	1	21	726	746	UUAUUUUGGGACGGAGGGAGU	ACUCCCUCCGUCCCAAAAUAA	Cleavage	Programmed cell death protein 2 [Aegilops tauschii]	1
miR1436	TRITD5Bv1G233680.3	0.0	-1.0	1	21	406	426	UUAUUUUGGGACGGAGGGAGU	ACUCCCUCCGUCCCAAAAUAA	Cleavage	Auxin-induced protein 5NG4 [Aegilops tauschii]	1
miR1436	TRITD3Av1G121930.1	0.0	-1.0	1	21	370	390	UUAUUUUGGGACGGAGGGAGU	ACUCCCUCCGUCCCAAAAUAA	Cleavage	-	1
miR1436	TRITD3Bv1G065370.2	0.0	-1.0	1	21	324	344	UUAUUUUGGGACGGAGGGAGU	ACUCCCUCCGUCCCAAAAUAA	Cleavage	PREDICTED: putative pentatricopeptide repeat-containing protein At1g56570 [Brachypodium distachyon]	1
miR1436	TRITD4Bv1G036400.1	0.0	-1.0	1	21	318	338	UUAUUUUGGGACGGAGGGAGU	ACUCCCUCCGUCCCAAAAUAA	Cleavage	-	1
miR1436	TRITD6Bv1G012970.1	0.0	-1.0	1	21	343	363	UUAUUUUGGGACGGAGGGAGU	ACUCCCUCCGUCCCAAAAUAA	Cleavage	-	1
miR1436	TRITD2Bv1G048030.1	0.0	-1.0	1	21	147	167	UUAUUUUGGGACGGAGGGAGU	ACUCCCUCCGUCCCAAAAUAA	Cleavage	-	1
miR1436	TRITD3Bv1G065370.3	0.0	-1.0	1	21	258	278	UUAUUUUGGGACGGAGGGAGU	ACUCCCUCCGUCCCAAAAUAA	Cleavage	-	1
miR1436	TRITD3Av1G158020.1	0.0	-1.0	1	21	1691	1711	UUAUUUUGGGACGGAGGGAGU	UCUCCCUCCGUCCCAAAAUAA	Cleavage	unnamed protein product [Triticum aestivum]	1
miR1436	TRITD1Av1G170010.1	0.0	-1.0	1	21	40	60	GAAUUUUGGGACGGAGGGAGU	ACUCCCUCCGUCCCAAAAUUC	Cleavage	-	1
miR1436	TRITD3Bv1G158130.1	0.0	-1.0	1	21	179	199	GAAUUUUGGGACGGAGGGAGU	ACUCCCUCCGUCCCAAAAUUC	Cleavage	hypothetical protein F775_08084 [Aegilops tauschii]	1
miR1436	TRITD3Bv1G280110.1	0.0	-1.0	1	21	327	347	GAAUUUUGGGACGGAGGGAGU	ACUCCCUCCGUCCCAAAAUUC	Cleavage	-	1
miR1436	TRITD3Bv1G267970.1	0.0	-1.0	1	21	44	64	GAAUUUUGGGACGGAGGGAGU	ACUCCCUCCGUCCCAAAAUUC	Cleavage	PH01B001I13.11 [Phyllostachys edulis]	1
miR1436	TRITD2Av1G089830.1	0.0	-1.0	1	21	1317	1337	AUAUUAUGGGACGGAGGGAGU	ACUCCCUCCGUCCCAUAAUAU	Cleavage	predicted protein [Hordeum vulgare subsp. vulgare]	1
miR1436	TRITD6Bv1G138350.2	0.0	-1.0	1	21	393	413	AUAUUAUGGGACGGAGGGAGU	ACUCCCUCCGUCCCAUAAUAU	Cleavage	-	1
miR1436	TRITD3Bv1G150080.1	0.0	-1.0	1	21	80	100	AUAUUAUGGGACGGAGGGAGU	ACUCCCUCCGUCCCAUAAUAU	Cleavage	-	1
miR1436	TRITD7Av1G267120.1	0.0	-1.0	1	21	30	50	AUAUUAUGGGACGGAGGGAGU	ACUCCCUCCGUCCCAUAAUAU	Cleavage	-	3
miR1436	TRITD7Av1G267120.1	0.0	-1.0	1	21	87	107	AUAUUAUGGGACGGAGGGAGU	ACUCCCUCCGUCCCAUAAUAU	Cleavage	-	3
miR1436	TRITD1Av1G216300.1	0.0	-1.0	1	21	375	395	AUAUUAUGGGACGGAGGGAGU	CUUCCCUCCGUCCCAUAAUAU	Cleavage	-	1
miR1436	TRITD2Av1G089830.1	0.0	-1.0	1	21	1317	1337	AUAUUAUGGGACGGAGGGAGU	ACUCCCUCCGUCCCAUAAUAU	Cleavage	predicted protein [Hordeum vulgare subsp. vulgare]	1
miR1436	TRITD6Bv1G138350.2	0.0	-1.0	1	21	393	413	AUAUUAUGGGACGGAGGGAGU	ACUCCCUCCGUCCCAUAAUAU	Cleavage	-	1
miR1436	TRITD3Bv1G150080.1	0.0	-1.0	1	21	80	100	AUAUUAUGGGACGGAGGGAGU	ACUCCCUCCGUCCCAUAAUAU	Cleavage	-	1
miR1436	TRITD7Av1G267120.1	0.0	-1.0	1	21	30	50	AUAUUAUGGGACGGAGGGAGU	ACUCCCUCCGUCCCAUAAUAU	Cleavage	-	3
miR1436	TRITD7Av1G267120.1	0.0	-1.0	1	21	87	107	AUAUUAUGGGACGGAGGGAGU	ACUCCCUCCGUCCCAUAAUAU	Cleavage	-	3
miR1436	TRITD1Av1G216300.1	0.0	-1.0	1	21	375	395	AUAUUAUGGGACGGAGGGAGU	CUUCCCUCCGUCCCAUAAUAU	Cleavage	-	1
miR1436	TRITD2Av1G089830.1	0.0	-1.0	1	21	1317	1337	AUAUUAUGGGACGGAGGGAGU	ACUCCCUCCGUCCCAUAAUAU	Cleavage	predicted protein [Hordeum vulgare subsp. vulgare]	1
miR1436	TRITD6Bv1G138350.2	0.0	-1.0	1	21	393	413	AUAUUAUGGGACGGAGGGAGU	ACUCCCUCCGUCCCAUAAUAU	Cleavage	-	1
miR1436	TRITD3Bv1G150080.1	0.0	-1.0	1	21	80	100	AUAUUAUGGGACGGAGGGAGU	ACUCCCUCCGUCCCAUAAUAU	Cleavage	-	1
miR1436	TRITD7Av1G267120.1	0.0	-1.0	1	21	30	50	AUAUUAUGGGACGGAGGGAGU	ACUCCCUCCGUCCCAUAAUAU	Cleavage	-	3
miR1436	TRITD7Av1G267120.1	0.0	-1.0	1	21	87	107	AUAUUAUGGGACGGAGGGAGU	ACUCCCUCCGUCCCAUAAUAU	Cleavage	-	3
miR1436	TRITD1Av1G216300.1	0.0	-1.0	1	21	375	395	AUAUUAUGGGACGGAGGGAGU	CUUCCCUCCGUCCCAUAAUAU	Cleavage	-	1
miR1436	TRITD4Bv1G074560.1	0.0	-1.0	1	21	221	241	GUAUUUUGGGACGGAGGGAGU	ACUCCCUCCGUCCCAAAAUAC	Cleavage	-	1
miR1436	TRITD2Av1G025970.3	0.0	-1.0	1	21	1004	1024	GUAUUUUGGGACGGAGGGAGU	ACUCCCUCCGUCCCAAAAUAC	Cleavage	hypothetical protein OsI_30258 [Oryza sativa Indica Group]	1
miR1436	TRITD5Bv1G182590.1	0.0	-1.0	1	21	7	27	GUAUUUUGGGACGGAGGGAGU	ACUCCCUCCGUCCCAAAAUAC	Cleavage	hypothetical protein TRIUR3_29776 [Triticum urartu]	1
miR1436	TRITD3Bv1G066320.1	0.0	-1.0	1	21	654	674	ACAUUUAGGAACGGAGGGAGU	ACUCCCUCCGUUCCUAAAUGU	Cleavage	hypothetical protein BRADI_2g07310 [Brachypodium distachyon]	1
miR1439	TRITD5Bv1G204590.3	0.0	-1.0	1	21	1264	1284	UUUAGGAACGGAGGAAGUAUU	CGUACUUCCUCCGUUCCUAAA	Cleavage	predicted protein [Hordeum vulgare subsp. vulgare]	1
miR1439	TRITD1Bv1G132380.5	0.0	-1.0	1	21	5263	5283	UUUAGGAACGGAGGAAGUAUU	ACUACUUCCUCCGUUCCUAAA	Cleavage	-	1
miR1439	TRITD3Bv1G272560.1	0.0	-1.0	1	21	504	524	UUUAGGAACGGAGGAAGUAUU	ACUACUUCCUCCGUUCCUAAA	Cleavage	-	1
miR1439	TRITD3Bv1G140080.1	0.0	-1.0	1	21	107	127	UUUUUGGACGGAGGGAGUAUU	UGUACUCCCUCCGUCCAAAAA	Cleavage	-	1
miR1439	TRITD6Bv1G141510.1	0.0	-1.0	1	21	110	130	UUUUUGGACGGAGGGAGUAUU	UGUACUCCCUCCGUCCAAAAA	Cleavage	-	1
miR1439	TRITD6Bv1G212880.1	0.0	-1.0	1	21	736	756	UUUUUGGACGGAGGGAGUAUU	UGUACUCCCUCCGUCCAAAAA	Cleavage	hypothetical protein F775_43033 [Aegilops tauschii]	1
miR1439	TRITD6Bv1G212880.2	0.0	-1.0	1	21	739	759	UUUUUGGACGGAGGGAGUAUU	UGUACUCCCUCCGUCCAAAAA	Cleavage	hypothetical protein F775_43033 [Aegilops tauschii]	1
miR1439	TRITD6Av1G094070.1	0.0	-1.0	1	21	263	283	UUUUGGAACGGAGGGAGUACA	UGUACUCCCUCCGUUCCAAAA	Cleavage	-	1
miR1439	TRITD3Av1G232730.1	0.0	-1.0	1	21	257	277	UUUUGGAACGGAGGGAGUACA	AGUACUCCCUCCGUUCCAAAA	Cleavage	-	1
miR1439	TRITD1Bv1G221060.1	0.0	-1.0	1	21	159	179	UUUUGGAACGGAGGGAGUACA	GGUACUCCCUCCGUUCCAAAA	Cleavage	Spastin [Triticum urartu]	1
miR1439	TRITD7Bv1G232740.1	0.0	-1.0	1	21	537	557	UUUUGGAACGGAGGGAGUACA	GGUACUCCCUCCGUUCCAAAA	Cleavage	Putative disease resistance RPP8-like protein 2 [Aegilops tauschii]	1
miR1439	TRITD6Bv1G224950.15	0.0	-1.0	1	21	2256	2276	UUUUGGAACGGAGGGAGUACA	UUUACUCCCUCCGUUCCAAAA	Cleavage	Disease resistance protein RPM1 [Aegilops tauschii]	1
miR1439	TRITD7Bv1G162570.1	0.0	-1.0	1	21	276	296	UUUUGGAACGGAGGGAGUACA	CAUACUCCCUCCGUUCCAAAA	Cleavage	-	1
miR1439	TRITD4Bv1G030470.1	0.0	-1.0	1	21	346	366	UUUUGGAACGGAGGGAGUACA	ACUACUCCCUCCGUUCCAAAA	Cleavage	-	1
miR1439	TRITD3Av1G191940.7	0.0	-1.0	1	21	335	355	UUUUGGAACGGAGGGAGUACA	GAUACUCCCUCCGUUCCAAAA	Cleavage	putative SWIM protein, partial [Triticum aestivum]	1
miR1439	TRITD1Av1G188280.1	0.0	-1.0	1	21	206	226	UUUUGGAACGGAGGGAGUACA	CAUACUCCCUCCGUUCCAAAA	Cleavage	-	1
miR1439	TRITD5Bv1G244750.1	0.0	-1.0	1	21	902	922	UUUUGGAACGGAGGGAGUACA	CUUACUCCCUCCGUUCCAAAA	Cleavage	hypothetical protein TRIUR3_33796 [Triticum urartu]	1
miR1439	TRITD2Av1G172590.3	0.0	-1.0	1	21	1795	1815	UUUUGGAACGGAGGGAGUACA	CCUACUCCCUCCGUUCCAAAA	Cleavage	-	1
miR1439	TRITD4Av1G036340.1	0.0	-1.0	1	21	1057	1077	UUUAGGAACGGAGGGAGUAUU	AAUACUCCCUCCGUUCCUAAA	Cleavage	Chorismate synthase 1, chloroplastic [Aegilops tauschii]	1
miR1439	TRITD4Av1G091710.2	0.0	-1.0	1	21	697	717	UUUAGGAACGGAGGGAGUAUU	AAUACUCCCUCCGUUCCUAAA	Cleavage	KH domain-containing protein [Aegilops tauschii]	1
miR1439	TRITD2Av1G189830.1	0.0	-1.0	1	21	282	302	UUUAGGAACGGAGGGAGUAUU	AAUACUCCCUCCGUUCCUAAA	Cleavage	-	1
miR1439	TRITD4Bv1G199010.1	0.0	-1.0	1	21	192	212	UUUAGGAACGGAGGGAGUAUU	AAUACUCCCUCCGUUCCUAAA	Cleavage	-	1
miR1439	TRITD3Bv1G066320.1	0.0	-1.0	1	21	651	671	UUUAGGAACGGAGGGAGUAUU	CAUACUCCCUCCGUUCCUAAA	Cleavage	hypothetical protein BRADI_2g07310 [Brachypodium distachyon]	1
miR1439	TRITD6Av1G084160.1	0.0	-1.0	1	21	321	341	UUUAGGAACGGAGGGAGUAUU	UAUACUCCCUCCGUUCCUAAA	Cleavage	hypothetical protein F775_42264 [Aegilops tauschii]	1
miR1439	TRITD3Bv1G052210.1	0.0	-1.0	1	21	232	252	UUUAGGAACGGAGGGAGUAUU	UAUACUCCCUCCGUUCCUAAA	Cleavage	-	1
miR1439	TRITD5Bv1G034320.1	0.0	-1.0	1	21	312	332	UUUAGGAACGGAGGGAGUAUU	UGUACUCCCUCCGUUCCUAAA	Cleavage	-	1
miR1439	TRITD4Bv1G119540.1	0.0	-1.0	1	21	282	302	UUUAGGAACGGAGGGAGUAUU	UGUACUCCCUCCGUUCCUAAA	Cleavage	Superoxide-generating NADPH oxidase heavy chain subunit B [Triticum urartu]	1
miR1439	TRITD1Av1G005980.1	0.0	-1.0	1	21	192	212	UUUAGGAACGGAGGGAGUAUU	UGUACUCCCUCCGUUCCUAAA	Cleavage	-	1
miR1439	TRITD1Bv1G046580.2	0.0	-1.0	1	21	1348	1368	UUUAGGAACGGAGGGAGUAUU	ACUACUCCCUCCGUUCCUAAA	Cleavage	Xyloglucan 6-xylosyltransferase [Aegilops tauschii]	1
miR1439	TRITD7Av1G279440.3	0.0	-1.0	1	21	1788	1808	UUUAGGAACGGAGGGAGUAUU	GCUACUCCCUCCGUUCCUAAA	Cleavage	hypothetical protein BRADI_4g24914 [Brachypodium distachyon]	1
miR1439	TRITD5Bv1G207360.1	0.0	-1.0	1	21	423	443	UUUAGGAACGGAGGGAGUAUU	UCUACUCCCUCCGUUCCUAAA	Cleavage	-	1
miR1439	TRITD7Bv1G210750.1	0.0	-1.0	1	21	325	345	UUAUGGGACGGAGGGAGUAUU	AAUACUCCCUCCGUCCCAUAA	Cleavage	-	1
miR1439	TRITD7Av1G267120.1	0.0	-1.0	1	21	27	47	UUAUGGGACGGAGGGAGUAUU	AAUACUCCCUCCGUCCCAUAA	Cleavage	-	3
miR1439	TRITD7Av1G267120.1	0.0	-1.0	1	21	84	104	UUAUGGGACGGAGGGAGUAUU	AAUACUCCCUCCGUCCCAUAA	Cleavage	-	3
miR1439	TRITD3Bv1G079770.1	0.0	-1.0	1	21	2266	2286	UUAUGGGACGGAGGGAGUAUU	UAUACUCCCUCCGUCCCAUAA	Cleavage	-	1
miR1439	TRITD0Uv1G015820.1	0.0	-1.0	1	21	150	170	UUAUGGGACGGAGGGAGUAUU	UAUACUCCCUCCGUCCCAUAA	Cleavage	-	1
miR1439	TRITD7Av1G028870.1	0.0	-1.0	1	21	1552	1572	UUAUGGGACGGAGGGAGUAUU	GGUACUCCCUCCGUCCCAUAA	Cleavage	-	1
miR1439	TRITD4Av1G025180.1	0.0	-1.0	1	21	730	750	UUAUGGGACGGAGGGAGUAUU	AUUACUCCCUCCGUCCCAUAA	Cleavage	predicted protein [Hordeum vulgare subsp. vulgare]	1
miR1439	TRITD2Bv1G003980.1	0.0	-1.0	1	21	291	311	UUAUGGGACGGAGGGAGUAUU	CCUACUCCCUCCGUCCCAUAA	Cleavage	-	1
miR1439	TRITD3Bv1G150080.1	0.0	-1.0	1	21	77	97	UUAUGGGACGGAGGGAGUAUU	GCUACUCCCUCCGUCCCAUAA	Cleavage	-	1
miR1439	TRITD4Bv1G155100.1	0.0	-1.0	1	21	280	300	AUUUGGGACGGAGGGAGUAUU	AAUACUCCCUCCGUCCCAAAU	Cleavage	-	1
miR1439	TRITD5Av1G140510.1	0.0	-1.0	1	21	147	167	AUUUGGGACGGAGGGAGUAUU	GGUACUCCCUCCGUCCCAAAU	Cleavage	-	1
miR1439	TRITD4Av1G007840.1	0.0	-1.0	1	21	2	22	AUUUGGGACGGAGGGAGUAUU	UGUACUCCCUCCGUCCCAAAU	Cleavage	-	1
miR1439	TRITD6Av1G094070.1	0.0	-1.0	1	21	263	283	UUUUGGAACGGAGGGAGUACA	UGUACUCCCUCCGUUCCAAAA	Cleavage	-	1
miR1439	TRITD7Bv1G232740.1	0.0	-1.0	1	21	537	557	UUUUGGAACGGAGGGAGUACA	GGUACUCCCUCCGUUCCAAAA	Cleavage	Putative disease resistance RPP8-like protein 2 [Aegilops tauschii]	1
miR1439	TRITD1Bv1G221060.1	0.0	-1.0	1	21	159	179	UUUUGGAACGGAGGGAGUACA	GGUACUCCCUCCGUUCCAAAA	Cleavage	Spastin [Triticum urartu]	1
miR1439	TRITD3Av1G232730.1	0.0	-1.0	1	21	257	277	UUUUGGAACGGAGGGAGUACA	AGUACUCCCUCCGUUCCAAAA	Cleavage	-	1
miR1439	TRITD6Bv1G224950.15	0.0	-1.0	1	21	2256	2276	UUUUGGAACGGAGGGAGUACA	UUUACUCCCUCCGUUCCAAAA	Cleavage	Disease resistance protein RPM1 [Aegilops tauschii]	1
miR1439	TRITD2Av1G172590.3	0.0	-1.0	1	21	1795	1815	UUUUGGAACGGAGGGAGUACA	CCUACUCCCUCCGUUCCAAAA	Cleavage	-	1
miR1439	TRITD5Bv1G244750.1	0.0	-1.0	1	21	902	922	UUUUGGAACGGAGGGAGUACA	CUUACUCCCUCCGUUCCAAAA	Cleavage	hypothetical protein TRIUR3_33796 [Triticum urartu]	1
miR1439	TRITD1Av1G188280.1	0.0	-1.0	1	21	206	226	UUUUGGAACGGAGGGAGUACA	CAUACUCCCUCCGUUCCAAAA	Cleavage	-	1
miR1439	TRITD3Av1G191940.7	0.0	-1.0	1	21	335	355	UUUUGGAACGGAGGGAGUACA	GAUACUCCCUCCGUUCCAAAA	Cleavage	putative SWIM protein, partial [Triticum aestivum]	1
miR1439	TRITD4Bv1G030470.1	0.0	-1.0	1	21	346	366	UUUUGGAACGGAGGGAGUACA	ACUACUCCCUCCGUUCCAAAA	Cleavage	-	1
miR1439	TRITD7Bv1G162570.1	0.0	-1.0	1	21	276	296	UUUUGGAACGGAGGGAGUACA	CAUACUCCCUCCGUUCCAAAA	Cleavage	-	1
miR1439	TRITD4Av1G036340.1	0.0	-1.0	1	21	1057	1077	UUUAGGAACGGAGGGAGUAUC	AAUACUCCCUCCGUUCCUAAA	Cleavage	Chorismate synthase 1, chloroplastic [Aegilops tauschii]	1
miR1439	TRITD4Av1G091710.2	0.0	-1.0	1	21	697	717	UUUAGGAACGGAGGGAGUAUC	AAUACUCCCUCCGUUCCUAAA	Cleavage	KH domain-containing protein [Aegilops tauschii]	1
miR1439	TRITD3Bv1G066320.1	0.0	-1.0	1	21	651	671	UUUAGGAACGGAGGGAGUAUC	CAUACUCCCUCCGUUCCUAAA	Cleavage	hypothetical protein BRADI_2g07310 [Brachypodium distachyon]	1
miR1439	TRITD6Av1G084160.1	0.0	-1.0	1	21	321	341	UUUAGGAACGGAGGGAGUAUC	UAUACUCCCUCCGUUCCUAAA	Cleavage	hypothetical protein F775_42264 [Aegilops tauschii]	1
miR1439	TRITD2Av1G189830.1	0.0	-1.0	1	21	282	302	UUUAGGAACGGAGGGAGUAUC	AAUACUCCCUCCGUUCCUAAA	Cleavage	-	1
miR1439	TRITD3Bv1G052210.1	0.0	-1.0	1	21	232	252	UUUAGGAACGGAGGGAGUAUC	UAUACUCCCUCCGUUCCUAAA	Cleavage	-	1
miR1439	TRITD4Bv1G199010.1	0.0	-1.0	1	21	192	212	UUUAGGAACGGAGGGAGUAUC	AAUACUCCCUCCGUUCCUAAA	Cleavage	-	1
miR1439	TRITD5Bv1G034320.1	0.0	-1.0	1	21	312	332	UUUAGGAACGGAGGGAGUAUC	UGUACUCCCUCCGUUCCUAAA	Cleavage	-	1
miR1439	TRITD4Bv1G119540.1	0.0	-1.0	1	21	282	302	UUUAGGAACGGAGGGAGUAUC	UGUACUCCCUCCGUUCCUAAA	Cleavage	Superoxide-generating NADPH oxidase heavy chain subunit B [Triticum urartu]	1
miR1439	TRITD1Av1G005980.1	0.0	-1.0	1	21	192	212	UUUAGGAACGGAGGGAGUAUC	UGUACUCCCUCCGUUCCUAAA	Cleavage	-	1
miR1439	TRITD7Av1G279440.3	0.0	-1.0	1	21	1788	1808	UUUAGGAACGGAGGGAGUAUC	GCUACUCCCUCCGUUCCUAAA	Cleavage	hypothetical protein BRADI_4g24914 [Brachypodium distachyon]	1
miR1439	TRITD1Bv1G046580.2	0.0	-1.0	1	21	1348	1368	UUUAGGAACGGAGGGAGUAUC	ACUACUCCCUCCGUUCCUAAA	Cleavage	Xyloglucan 6-xylosyltransferase [Aegilops tauschii]	1
miR1439	TRITD6Bv1G212140.5	0.0	-1.0	1	21	1248	1268	UUUAGGAACGGAGGGAGUAUC	AUUACUCCCUCCGUUCCUAAA	Cleavage	-	1
miR1439	TRITD5Bv1G207360.1	0.0	-1.0	1	21	423	443	UUUAGGAACGGAGGGAGUAUC	UCUACUCCCUCCGUUCCUAAA	Cleavage	-	1
miR1439	TRITD4Bv1G040380.1	0.0	-1.0	1	21	251	271	UUUUAGAACGGAGGGAGUAUG	UAUACUCCCUCCGUUCUAAAA	Cleavage	-	1
miR1439	TRITD6Bv1G069290.1	0.0	-1.0	1	21	1679	1699	UUUUAGAACGGAGGGAGUAUG	AGUACUCCCUCCGUUCUAAAA	Cleavage	-	1
miR1439	TRITD6Bv1G224950.15	0.0	-1.0	1	21	2256	2276	UUUUGGAACGGAGGGAGUAAU	UUUACUCCCUCCGUUCCAAAA	Cleavage	Disease resistance protein RPM1 [Aegilops tauschii]	1
miR1439	TRITD5Bv1G244750.1	0.0	-1.0	1	21	902	922	UUUUGGAACGGAGGGAGUAAU	CUUACUCCCUCCGUUCCAAAA	Cleavage	hypothetical protein TRIUR3_33796 [Triticum urartu]	1
miR1439	TRITD4Bv1G030470.1	0.0	-1.0	1	21	346	366	UUUUGGAACGGAGGGAGUAAU	ACUACUCCCUCCGUUCCAAAA	Cleavage	-	1
miR1439	TRITD3Av1G232730.1	0.0	-1.0	1	21	257	277	UUUUGGAACGGAGGGAGUAAU	AGUACUCCCUCCGUUCCAAAA	Cleavage	-	1
miR1439	TRITD2Av1G172590.3	0.0	-1.0	1	21	1795	1815	UUUUGGAACGGAGGGAGUAAU	CCUACUCCCUCCGUUCCAAAA	Cleavage	-	1
miR1439	TRITD7Bv1G232740.1	0.0	-1.0	1	21	537	557	UUUUGGAACGGAGGGAGUAAU	GGUACUCCCUCCGUUCCAAAA	Cleavage	Putative disease resistance RPP8-like protein 2 [Aegilops tauschii]	1
miR1439	TRITD1Av1G188280.1	0.0	-1.0	1	21	206	226	UUUUGGAACGGAGGGAGUAAU	CAUACUCCCUCCGUUCCAAAA	Cleavage	-	1
miR1439	TRITD3Av1G191940.7	0.0	-1.0	1	21	335	355	UUUUGGAACGGAGGGAGUAAU	GAUACUCCCUCCGUUCCAAAA	Cleavage	putative SWIM protein, partial [Triticum aestivum]	1
miR1439	TRITD1Bv1G221060.1	0.0	-1.0	1	21	159	179	UUUUGGAACGGAGGGAGUAAU	GGUACUCCCUCCGUUCCAAAA	Cleavage	Spastin [Triticum urartu]	1
miR1439	TRITD7Bv1G162570.1	0.0	-1.0	1	21	276	296	UUUUGGAACGGAGGGAGUAAU	CAUACUCCCUCCGUUCCAAAA	Cleavage	-	1
miR1439	TRITD2Bv1G061850.1	0.0	-1.0	1	21	44	64	AUUCGGAACGGAGGGAGUAUU	UAUACUCCCUCCGUUCCGAAU	Cleavage	Cysteine-rich receptor-like protein kinase 41 [Aegilops tauschii]	1
miR1439	TRITD2Av1G007360.1	0.0	-1.0	1	21	740	760	AUUCGGAACGGAGGGAGUAUU	GGUACUCCCUCCGUUCCGAAU	Cleavage	-	1
miR1439	TRITD4Bv1G129770.1	0.0	-1.0	1	21	786	806	AUUCGGAACGGAGGGAGUAUU	UGUACUCCCUCCGUUCCGAAU	Cleavage	-	1
miR1439	TRITD1Av1G143210.1	0.0	-1.0	1	21	2	22	AUUCGGAACGGAGGGAGUAUU	UGUACUCCCUCCGUUCCGAAU	Cleavage	PREDICTED: SAGA-associated factor 11 homolog [Brachypodium distachyon]	1
miR1439	TRITD7Av1G263920.1	0.0	-1.0	1	21	212	232	AUUCGGAACGGAGGGAGUAUU	UGUACUCCCUCCGUUCCGAAU	Cleavage	Ubiquitin subgroup [Beauveria bassiana ARSEF 2860]	1
miR1439	TRITD2Av1G264540.2	0.0	-1.0	1	21	1038	1058	AUUCGGAACGGAGGGAGUAUU	UCUACUCCCUCCGUUCCGAAU	Cleavage	-	1
miR1439	TRITD6Av1G043920.1	0.0	-1.0	1	21	718	738	AUUCGGAACGGAGGGAGUAUU	UCUACUCCCUCCGUUCCGAAU	Cleavage	-	1
miR1439	TRITD6Av1G084160.1	0.0	-1.0	1	21	321	341	UUUAGGAACGGAGGGAGUAUA	UAUACUCCCUCCGUUCCUAAA	Cleavage	hypothetical protein F775_42264 [Aegilops tauschii]	1
miR1439	TRITD3Bv1G052210.1	0.0	-1.0	1	21	232	252	UUUAGGAACGGAGGGAGUAUA	UAUACUCCCUCCGUUCCUAAA	Cleavage	-	1
miR1439	TRITD5Bv1G034320.1	0.0	-1.0	1	21	312	332	UUUAGGAACGGAGGGAGUAUA	UGUACUCCCUCCGUUCCUAAA	Cleavage	-	1
miR1439	TRITD4Bv1G119540.1	0.0	-1.0	1	21	282	302	UUUAGGAACGGAGGGAGUAUA	UGUACUCCCUCCGUUCCUAAA	Cleavage	Superoxide-generating NADPH oxidase heavy chain subunit B [Triticum urartu]	1
miR1439	TRITD1Av1G005980.1	0.0	-1.0	1	21	192	212	UUUAGGAACGGAGGGAGUAUA	UGUACUCCCUCCGUUCCUAAA	Cleavage	-	1
miR1439	TRITD4Av1G036340.1	0.0	-1.0	1	21	1057	1077	UUUAGGAACGGAGGGAGUAUA	AAUACUCCCUCCGUUCCUAAA	Cleavage	Chorismate synthase 1, chloroplastic [Aegilops tauschii]	1
miR1439	TRITD4Av1G091710.2	0.0	-1.0	1	21	697	717	UUUAGGAACGGAGGGAGUAUA	AAUACUCCCUCCGUUCCUAAA	Cleavage	KH domain-containing protein [Aegilops tauschii]	1
miR1439	TRITD3Bv1G066320.1	0.0	-1.0	1	21	651	671	UUUAGGAACGGAGGGAGUAUA	CAUACUCCCUCCGUUCCUAAA	Cleavage	hypothetical protein BRADI_2g07310 [Brachypodium distachyon]	1
miR1439	TRITD2Av1G189830.1	0.0	-1.0	1	21	282	302	UUUAGGAACGGAGGGAGUAUA	AAUACUCCCUCCGUUCCUAAA	Cleavage	-	1
miR1439	TRITD4Bv1G199010.1	0.0	-1.0	1	21	192	212	UUUAGGAACGGAGGGAGUAUA	AAUACUCCCUCCGUUCCUAAA	Cleavage	-	1
miR1439	TRITD2Bv1G210730.1	0.0	-1.0	1	21	679	699	UUUAGGAACGGAGGGAGUAUA	UCUACUCCCUCCGUUCCUAAA	Cleavage	Flavonol sulfotransferase-like protein [Triticum urartu]	1
miR1439	TRITD5Bv1G207360.1	0.0	-1.0	1	21	423	443	UUUAGGAACGGAGGGAGUAUA	UCUACUCCCUCCGUUCCUAAA	Cleavage	-	1
miR1439	TRITD7Av1G279440.3	0.0	-1.0	1	21	1788	1808	UUUAGGAACGGAGGGAGUAUA	GCUACUCCCUCCGUUCCUAAA	Cleavage	hypothetical protein BRADI_4g24914 [Brachypodium distachyon]	1
miR1439	TRITD6Bv1G212140.5	0.0	-1.0	1	21	1248	1268	UUUAGGAACGGAGGGAGUAUA	AUUACUCCCUCCGUUCCUAAA	Cleavage	-	1
miR1439	TRITD2Bv1G061850.1	0.0	-1.0	1	21	44	64	AUUCGGAACGGAGGGAGUAUU	UAUACUCCCUCCGUUCCGAAU	Cleavage	Cysteine-rich receptor-like protein kinase 41 [Aegilops tauschii]	1
miR1439	TRITD2Av1G007360.1	0.0	-1.0	1	21	740	760	AUUCGGAACGGAGGGAGUAUU	GGUACUCCCUCCGUUCCGAAU	Cleavage	-	1
miR1439	TRITD4Bv1G129770.1	0.0	-1.0	1	21	786	806	AUUCGGAACGGAGGGAGUAUU	UGUACUCCCUCCGUUCCGAAU	Cleavage	-	1
miR1439	TRITD1Av1G143210.1	0.0	-1.0	1	21	2	22	AUUCGGAACGGAGGGAGUAUU	UGUACUCCCUCCGUUCCGAAU	Cleavage	PREDICTED: SAGA-associated factor 11 homolog [Brachypodium distachyon]	1
miR1439	TRITD7Av1G263920.1	0.0	-1.0	1	21	212	232	AUUCGGAACGGAGGGAGUAUU	UGUACUCCCUCCGUUCCGAAU	Cleavage	Ubiquitin subgroup [Beauveria bassiana ARSEF 2860]	1
miR1439	TRITD2Av1G264540.2	0.0	-1.0	1	21	1038	1058	AUUCGGAACGGAGGGAGUAUU	UCUACUCCCUCCGUUCCGAAU	Cleavage	-	1
miR1439	TRITD6Av1G043920.1	0.0	-1.0	1	21	718	738	AUUCGGAACGGAGGGAGUAUU	UCUACUCCCUCCGUUCCGAAU	Cleavage	-	1
miR1439	TRITD7Bv1G210750.1	0.0	-1.0	1	21	325	345	UUAUGGGACGGAGGGAGUAUU	AAUACUCCCUCCGUCCCAUAA	Cleavage	-	1
miR1439	TRITD7Av1G267120.1	0.0	-1.0	1	21	27	47	UUAUGGGACGGAGGGAGUAUU	AAUACUCCCUCCGUCCCAUAA	Cleavage	-	3
miR1439	TRITD7Av1G267120.1	0.0	-1.0	1	21	84	104	UUAUGGGACGGAGGGAGUAUU	AAUACUCCCUCCGUCCCAUAA	Cleavage	-	3
miR1439	TRITD3Bv1G079770.1	0.0	-1.0	1	21	2266	2286	UUAUGGGACGGAGGGAGUAUU	UAUACUCCCUCCGUCCCAUAA	Cleavage	-	1
miR1439	TRITD0Uv1G015820.1	0.0	-1.0	1	21	150	170	UUAUGGGACGGAGGGAGUAUU	UAUACUCCCUCCGUCCCAUAA	Cleavage	-	1
miR1439	TRITD7Av1G028870.1	0.0	-1.0	1	21	1552	1572	UUAUGGGACGGAGGGAGUAUU	GGUACUCCCUCCGUCCCAUAA	Cleavage	-	1
miR1439	TRITD4Av1G025180.1	0.0	-1.0	1	21	730	750	UUAUGGGACGGAGGGAGUAUU	AUUACUCCCUCCGUCCCAUAA	Cleavage	predicted protein [Hordeum vulgare subsp. vulgare]	1
miR1439	TRITD2Bv1G003980.1	0.0	-1.0	1	21	291	311	UUAUGGGACGGAGGGAGUAUU	CCUACUCCCUCCGUCCCAUAA	Cleavage	-	1
miR1439	TRITD3Bv1G150080.1	0.0	-1.0	1	21	77	97	UUAUGGGACGGAGGGAGUAUU	GCUACUCCCUCCGUCCCAUAA	Cleavage	-	1
miR1439	TRITD3Av1G232730.1	0.0	-1.0	1	21	257	277	UUUUGGAACGGAGGGAGUACU	AGUACUCCCUCCGUUCCAAAA	Cleavage	-	1
miR1439	TRITD1Bv1G221060.1	0.0	-1.0	1	21	159	179	UUUUGGAACGGAGGGAGUACU	GGUACUCCCUCCGUUCCAAAA	Cleavage	Spastin [Triticum urartu]	1
miR1439	TRITD7Bv1G232740.1	0.0	-1.0	1	21	537	557	UUUUGGAACGGAGGGAGUACU	GGUACUCCCUCCGUUCCAAAA	Cleavage	Putative disease resistance RPP8-like protein 2 [Aegilops tauschii]	1
miR1439	TRITD6Av1G094070.1	0.0	-1.0	1	21	263	283	UUUUGGAACGGAGGGAGUACU	UGUACUCCCUCCGUUCCAAAA	Cleavage	-	1
miR1439	TRITD4Bv1G030470.1	0.0	-1.0	1	21	346	366	UUUUGGAACGGAGGGAGUACU	ACUACUCCCUCCGUUCCAAAA	Cleavage	-	1
miR1439	TRITD7Bv1G162570.1	0.0	-1.0	1	21	276	296	UUUUGGAACGGAGGGAGUACU	CAUACUCCCUCCGUUCCAAAA	Cleavage	-	1
miR1439	TRITD1Av1G188280.1	0.0	-1.0	1	21	206	226	UUUUGGAACGGAGGGAGUACU	CAUACUCCCUCCGUUCCAAAA	Cleavage	-	1
miR1439	TRITD5Bv1G244750.1	0.0	-1.0	1	21	902	922	UUUUGGAACGGAGGGAGUACU	CUUACUCCCUCCGUUCCAAAA	Cleavage	hypothetical protein TRIUR3_33796 [Triticum urartu]	1
miR1439	TRITD2Av1G172590.3	0.0	-1.0	1	21	1795	1815	UUUUGGAACGGAGGGAGUACU	CCUACUCCCUCCGUUCCAAAA	Cleavage	-	1
miR1439	TRITD6Bv1G224950.15	0.0	-1.0	1	21	2256	2276	UUUUGGAACGGAGGGAGUACU	UUUACUCCCUCCGUUCCAAAA	Cleavage	Disease resistance protein RPM1 [Aegilops tauschii]	1
miR1439	TRITD3Bv1G084250.3	0.0	-1.0	1	21	1047	1067	AUUUGGAACGGAGGGAGUAUA	UAUACUCCCUCCGUUCCAAAU	Cleavage	putative DNA-dependent protein kinase 70 kda DNA-binding subunit Ku70 [Oryza sativa Japonica Group]	1
miR1439	TRITD1Av1G021400.2	0.0	-1.0	1	21	382	402	AUUUGGAACGGAGGGAGUAUA	UGUACUCCCUCCGUUCCAAAU	Cleavage	-	1
miR1439	TRITD3Bv1G079400.1	0.0	-1.0	1	21	83	103	AUUUGGAACGGAGGGAGUAUA	UGUACUCCCUCCGUUCCAAAU	Cleavage	Cysteine-rich receptor-like protein kinase 41 [Aegilops tauschii]	1
miR1439	TRITD7Av1G217130.1	0.0	-1.0	1	21	107	127	AUUUGGAACGGAGGGAGUAUA	UGUACUCCCUCCGUUCCAAAU	Cleavage	-	1
miR1439	TRITD4Av1G190310.1	0.0	-1.0	1	21	2	22	AUUUGGAACGGAGGGAGUAUA	UGUACUCCCUCCGUUCCAAAU	Cleavage	Translational activator GCN1 [Triticum urartu]	1
miR1439	TRITD7Av1G261640.1	0.0	-1.0	1	21	279	299	AUUUGGAACGGAGGGAGUAUA	CAUACUCCCUCCGUUCCAAAU	Cleavage	-	1
miR1439	TRITD1Bv1G166880.1	0.0	-1.0	1	21	495	515	AUUUGGAACGGAGGGAGUAUA	CGUACUCCCUCCGUUCCAAAU	Cleavage	-	1
miR1439	TRITD4Av1G160500.1	0.0	-1.0	1	21	361	381	AUUUGGAACGGAGGGAGUAUA	GGUACUCCCUCCGUUCCAAAU	Cleavage	-	1
miR1439	TRITD4Av1G006850.1	0.0	-1.0	1	21	11	31	AUUUGGAACGGAGGGAGUAUA	UCUACUCCCUCCGUUCCAAAU	Cleavage	-	1
miR1439	TRITD2Bv1G069340.1	0.0	-1.0	1	21	297	317	AUUUGGAACGGAGGGAGUAUA	GCUACUCCCUCCGUUCCAAAU	Cleavage	-	1
miR1439	TRITD3Av1G232730.1	0.0	-1.0	1	21	257	277	UUUUGGAACGGAGGGAGUACU	AGUACUCCCUCCGUUCCAAAA	Cleavage	-	1
miR1439	TRITD7Bv1G232740.1	0.0	-1.0	1	21	537	557	UUUUGGAACGGAGGGAGUACU	GGUACUCCCUCCGUUCCAAAA	Cleavage	Putative disease resistance RPP8-like protein 2 [Aegilops tauschii]	1
miR1439	TRITD1Bv1G221060.1	0.0	-1.0	1	21	159	179	UUUUGGAACGGAGGGAGUACU	GGUACUCCCUCCGUUCCAAAA	Cleavage	Spastin [Triticum urartu]	1
miR1439	TRITD6Av1G094070.1	0.0	-1.0	1	21	263	283	UUUUGGAACGGAGGGAGUACU	UGUACUCCCUCCGUUCCAAAA	Cleavage	-	1
miR1439	TRITD4Bv1G030470.1	0.0	-1.0	1	21	346	366	UUUUGGAACGGAGGGAGUACU	ACUACUCCCUCCGUUCCAAAA	Cleavage	-	1
miR1439	TRITD6Bv1G224950.15	0.0	-1.0	1	21	2256	2276	UUUUGGAACGGAGGGAGUACU	UUUACUCCCUCCGUUCCAAAA	Cleavage	Disease resistance protein RPM1 [Aegilops tauschii]	1
miR1439	TRITD2Av1G172590.3	0.0	-1.0	1	21	1795	1815	UUUUGGAACGGAGGGAGUACU	CCUACUCCCUCCGUUCCAAAA	Cleavage	-	1
miR1439	TRITD5Bv1G244750.1	0.0	-1.0	1	21	902	922	UUUUGGAACGGAGGGAGUACU	CUUACUCCCUCCGUUCCAAAA	Cleavage	hypothetical protein TRIUR3_33796 [Triticum urartu]	1
miR1439	TRITD1Av1G188280.1	0.0	-1.0	1	21	206	226	UUUUGGAACGGAGGGAGUACU	CAUACUCCCUCCGUUCCAAAA	Cleavage	-	1
miR1439	TRITD7Bv1G162570.1	0.0	-1.0	1	21	276	296	UUUUGGAACGGAGGGAGUACU	CAUACUCCCUCCGUUCCAAAA	Cleavage	-	1
miR1439	TRITD7Bv1G162570.1	0.0	-1.0	1	21	276	296	UUUUGGAACGGAGGGAGUAUG	CAUACUCCCUCCGUUCCAAAA	Cleavage	-	1
miR1439	TRITD1Av1G188280.1	0.0	-1.0	1	21	206	226	UUUUGGAACGGAGGGAGUAUG	CAUACUCCCUCCGUUCCAAAA	Cleavage	-	1
miR1439	TRITD3Av1G191940.7	0.0	-1.0	1	21	335	355	UUUUGGAACGGAGGGAGUAUG	GAUACUCCCUCCGUUCCAAAA	Cleavage	putative SWIM protein, partial [Triticum aestivum]	1
miR1439	TRITD6Av1G094070.1	0.0	-1.0	1	21	263	283	UUUUGGAACGGAGGGAGUAUG	UGUACUCCCUCCGUUCCAAAA	Cleavage	-	1
miR1439	TRITD3Av1G232730.1	0.0	-1.0	1	21	257	277	UUUUGGAACGGAGGGAGUAUG	AGUACUCCCUCCGUUCCAAAA	Cleavage	-	1
miR1439	TRITD1Bv1G221060.1	0.0	-1.0	1	21	159	179	UUUUGGAACGGAGGGAGUAUG	GGUACUCCCUCCGUUCCAAAA	Cleavage	Spastin [Triticum urartu]	1
miR1439	TRITD7Bv1G232740.1	0.0	-1.0	1	21	537	557	UUUUGGAACGGAGGGAGUAUG	GGUACUCCCUCCGUUCCAAAA	Cleavage	Putative disease resistance RPP8-like protein 2 [Aegilops tauschii]	1
miR1439	TRITD4Bv1G030470.1	0.0	-1.0	1	21	346	366	UUUUGGAACGGAGGGAGUAUG	ACUACUCCCUCCGUUCCAAAA	Cleavage	-	1
miR1439	TRITD6Bv1G224950.15	0.0	-1.0	1	21	2256	2276	UUUUGGAACGGAGGGAGUAUG	UUUACUCCCUCCGUUCCAAAA	Cleavage	Disease resistance protein RPM1 [Aegilops tauschii]	1
miR1439	TRITD2Bv1G061850.1	0.0	-1.0	1	21	44	64	AUUCGGAACGGAGGGAGUAUU	UAUACUCCCUCCGUUCCGAAU	Cleavage	Cysteine-rich receptor-like protein kinase 41 [Aegilops tauschii]	1
miR1439	TRITD2Av1G007360.1	0.0	-1.0	1	21	740	760	AUUCGGAACGGAGGGAGUAUU	GGUACUCCCUCCGUUCCGAAU	Cleavage	-	1
miR1439	TRITD4Bv1G129770.1	0.0	-1.0	1	21	786	806	AUUCGGAACGGAGGGAGUAUU	UGUACUCCCUCCGUUCCGAAU	Cleavage	-	1
miR1439	TRITD1Av1G143210.1	0.0	-1.0	1	21	2	22	AUUCGGAACGGAGGGAGUAUU	UGUACUCCCUCCGUUCCGAAU	Cleavage	PREDICTED: SAGA-associated factor 11 homolog [Brachypodium distachyon]	1
miR1439	TRITD7Av1G263920.1	0.0	-1.0	1	21	212	232	AUUCGGAACGGAGGGAGUAUU	UGUACUCCCUCCGUUCCGAAU	Cleavage	Ubiquitin subgroup [Beauveria bassiana ARSEF 2860]	1
miR1439	TRITD2Av1G264540.2	0.0	-1.0	1	21	1038	1058	AUUCGGAACGGAGGGAGUAUU	UCUACUCCCUCCGUUCCGAAU	Cleavage	-	1
miR1439	TRITD6Av1G043920.1	0.0	-1.0	1	21	718	738	AUUCGGAACGGAGGGAGUAUU	UCUACUCCCUCCGUUCCGAAU	Cleavage	-	1
miR1439	TRITD3Av1G232730.1	0.0	-1.0	1	21	257	277	UUUUGGAACGGAGGGAGUACU	AGUACUCCCUCCGUUCCAAAA	Cleavage	-	1
miR1439	TRITD1Bv1G221060.1	0.0	-1.0	1	21	159	179	UUUUGGAACGGAGGGAGUACU	GGUACUCCCUCCGUUCCAAAA	Cleavage	Spastin [Triticum urartu]	1
miR1439	TRITD7Bv1G232740.1	0.0	-1.0	1	21	537	557	UUUUGGAACGGAGGGAGUACU	GGUACUCCCUCCGUUCCAAAA	Cleavage	Putative disease resistance RPP8-like protein 2 [Aegilops tauschii]	1
miR1439	TRITD6Av1G094070.1	0.0	-1.0	1	21	263	283	UUUUGGAACGGAGGGAGUACU	UGUACUCCCUCCGUUCCAAAA	Cleavage	-	1
miR1439	TRITD4Bv1G030470.1	0.0	-1.0	1	21	346	366	UUUUGGAACGGAGGGAGUACU	ACUACUCCCUCCGUUCCAAAA	Cleavage	-	1
miR1439	TRITD7Bv1G162570.1	0.0	-1.0	1	21	276	296	UUUUGGAACGGAGGGAGUACU	CAUACUCCCUCCGUUCCAAAA	Cleavage	-	1
miR1439	TRITD1Av1G188280.1	0.0	-1.0	1	21	206	226	UUUUGGAACGGAGGGAGUACU	CAUACUCCCUCCGUUCCAAAA	Cleavage	-	1
miR1439	TRITD5Bv1G244750.1	0.0	-1.0	1	21	902	922	UUUUGGAACGGAGGGAGUACU	CUUACUCCCUCCGUUCCAAAA	Cleavage	hypothetical protein TRIUR3_33796 [Triticum urartu]	1
miR1439	TRITD2Av1G172590.3	0.0	-1.0	1	21	1795	1815	UUUUGGAACGGAGGGAGUACU	CCUACUCCCUCCGUUCCAAAA	Cleavage	-	1
miR1439	TRITD6Bv1G224950.15	0.0	-1.0	1	21	2256	2276	UUUUGGAACGGAGGGAGUACU	UUUACUCCCUCCGUUCCAAAA	Cleavage	Disease resistance protein RPM1 [Aegilops tauschii]	1
miR1439	TRITD3Av1G097340.8	0.0	-1.0	1	21	734	754	UUUUCGAACGGAGGGAGUAUU	AGUACUCCCUCCGUUCGAAAA	Cleavage	unnamed protein product [Triticum aestivum]	1
miR1439	TRITD7Bv1G072710.1	0.0	-1.0	1	21	231	251	UUUUCGAACGGAGGGAGUAUU	CAUACUCCCUCCGUUCGAAAA	Cleavage	-	1
miR1439	TRITD2Bv1G074280.1	0.0	-1.0	1	21	342	362	UUUUCGAACGGAGGGAGUAUU	UGUACUCCCUCCGUUCGAAAA	Cleavage	-	1
miR1439	TRITD6Av1G084160.1	0.0	-1.0	1	21	321	341	UUUAGGAACGGAGGGAGUAUA	UAUACUCCCUCCGUUCCUAAA	Cleavage	hypothetical protein F775_42264 [Aegilops tauschii]	1
miR1439	TRITD3Bv1G052210.1	0.0	-1.0	1	21	232	252	UUUAGGAACGGAGGGAGUAUA	UAUACUCCCUCCGUUCCUAAA	Cleavage	-	1
miR1439	TRITD5Bv1G034320.1	0.0	-1.0	1	21	312	332	UUUAGGAACGGAGGGAGUAUA	UGUACUCCCUCCGUUCCUAAA	Cleavage	-	1
miR1439	TRITD4Bv1G119540.1	0.0	-1.0	1	21	282	302	UUUAGGAACGGAGGGAGUAUA	UGUACUCCCUCCGUUCCUAAA	Cleavage	Superoxide-generating NADPH oxidase heavy chain subunit B [Triticum urartu]	1
miR1439	TRITD1Av1G005980.1	0.0	-1.0	1	21	192	212	UUUAGGAACGGAGGGAGUAUA	UGUACUCCCUCCGUUCCUAAA	Cleavage	-	1
miR1439	TRITD4Av1G036340.1	0.0	-1.0	1	21	1057	1077	UUUAGGAACGGAGGGAGUAUA	AAUACUCCCUCCGUUCCUAAA	Cleavage	Chorismate synthase 1, chloroplastic [Aegilops tauschii]	1
miR1439	TRITD4Av1G091710.2	0.0	-1.0	1	21	697	717	UUUAGGAACGGAGGGAGUAUA	AAUACUCCCUCCGUUCCUAAA	Cleavage	KH domain-containing protein [Aegilops tauschii]	1
miR1439	TRITD3Bv1G066320.1	0.0	-1.0	1	21	651	671	UUUAGGAACGGAGGGAGUAUA	CAUACUCCCUCCGUUCCUAAA	Cleavage	hypothetical protein BRADI_2g07310 [Brachypodium distachyon]	1
miR1439	TRITD2Av1G189830.1	0.0	-1.0	1	21	282	302	UUUAGGAACGGAGGGAGUAUA	AAUACUCCCUCCGUUCCUAAA	Cleavage	-	1
miR1439	TRITD4Bv1G199010.1	0.0	-1.0	1	21	192	212	UUUAGGAACGGAGGGAGUAUA	AAUACUCCCUCCGUUCCUAAA	Cleavage	-	1
miR1439	TRITD2Bv1G210730.1	0.0	-1.0	1	21	679	699	UUUAGGAACGGAGGGAGUAUA	UCUACUCCCUCCGUUCCUAAA	Cleavage	Flavonol sulfotransferase-like protein [Triticum urartu]	1
miR1439	TRITD5Bv1G207360.1	0.0	-1.0	1	21	423	443	UUUAGGAACGGAGGGAGUAUA	UCUACUCCCUCCGUUCCUAAA	Cleavage	-	1
miR1439	TRITD7Av1G279440.3	0.0	-1.0	1	21	1788	1808	UUUAGGAACGGAGGGAGUAUA	GCUACUCCCUCCGUUCCUAAA	Cleavage	hypothetical protein BRADI_4g24914 [Brachypodium distachyon]	1
miR1439	TRITD6Bv1G212140.5	0.0	-1.0	1	21	1248	1268	UUUAGGAACGGAGGGAGUAUA	AUUACUCCCUCCGUUCCUAAA	Cleavage	-	1
miR1439	TRITD6Av1G094070.1	0.0	-1.0	1	21	263	283	UUUUGGAACGGAGGGAGUACA	UGUACUCCCUCCGUUCCAAAA	Cleavage	-	1
miR1439	TRITD3Av1G232730.1	0.0	-1.0	1	21	257	277	UUUUGGAACGGAGGGAGUACA	AGUACUCCCUCCGUUCCAAAA	Cleavage	-	1
miR1439	TRITD1Bv1G221060.1	0.0	-1.0	1	21	159	179	UUUUGGAACGGAGGGAGUACA	GGUACUCCCUCCGUUCCAAAA	Cleavage	Spastin [Triticum urartu]	1
miR1439	TRITD7Bv1G232740.1	0.0	-1.0	1	21	537	557	UUUUGGAACGGAGGGAGUACA	GGUACUCCCUCCGUUCCAAAA	Cleavage	Putative disease resistance RPP8-like protein 2 [Aegilops tauschii]	1
miR1439	TRITD6Bv1G224950.15	0.0	-1.0	1	21	2256	2276	UUUUGGAACGGAGGGAGUACA	UUUACUCCCUCCGUUCCAAAA	Cleavage	Disease resistance protein RPM1 [Aegilops tauschii]	1
miR1439	TRITD7Bv1G162570.1	0.0	-1.0	1	21	276	296	UUUUGGAACGGAGGGAGUACA	CAUACUCCCUCCGUUCCAAAA	Cleavage	-	1
miR1439	TRITD4Bv1G030470.1	0.0	-1.0	1	21	346	366	UUUUGGAACGGAGGGAGUACA	ACUACUCCCUCCGUUCCAAAA	Cleavage	-	1
miR1439	TRITD3Av1G191940.7	0.0	-1.0	1	21	335	355	UUUUGGAACGGAGGGAGUACA	GAUACUCCCUCCGUUCCAAAA	Cleavage	putative SWIM protein, partial [Triticum aestivum]	1
miR1439	TRITD1Av1G188280.1	0.0	-1.0	1	21	206	226	UUUUGGAACGGAGGGAGUACA	CAUACUCCCUCCGUUCCAAAA	Cleavage	-	1
miR1439	TRITD5Bv1G244750.1	0.0	-1.0	1	21	902	922	UUUUGGAACGGAGGGAGUACA	CUUACUCCCUCCGUUCCAAAA	Cleavage	hypothetical protein TRIUR3_33796 [Triticum urartu]	1
miR1439	TRITD2Av1G172590.3	0.0	-1.0	1	21	1795	1815	UUUUGGAACGGAGGGAGUACA	CCUACUCCCUCCGUUCCAAAA	Cleavage	-	1
miR1439	TRITD3Av1G232730.1	0.0	-1.0	1	21	257	277	UUUUGGAACGGAGGGAGUACU	AGUACUCCCUCCGUUCCAAAA	Cleavage	-	1
miR1439	TRITD1Bv1G221060.1	0.0	-1.0	1	21	159	179	UUUUGGAACGGAGGGAGUACU	GGUACUCCCUCCGUUCCAAAA	Cleavage	Spastin [Triticum urartu]	1
miR1439	TRITD7Bv1G232740.1	0.0	-1.0	1	21	537	557	UUUUGGAACGGAGGGAGUACU	GGUACUCCCUCCGUUCCAAAA	Cleavage	Putative disease resistance RPP8-like protein 2 [Aegilops tauschii]	1
miR1439	TRITD6Av1G094070.1	0.0	-1.0	1	21	263	283	UUUUGGAACGGAGGGAGUACU	UGUACUCCCUCCGUUCCAAAA	Cleavage	-	1
miR1439	TRITD4Bv1G030470.1	0.0	-1.0	1	21	346	366	UUUUGGAACGGAGGGAGUACU	ACUACUCCCUCCGUUCCAAAA	Cleavage	-	1
miR1439	TRITD7Bv1G162570.1	0.0	-1.0	1	21	276	296	UUUUGGAACGGAGGGAGUACU	CAUACUCCCUCCGUUCCAAAA	Cleavage	-	1
miR1439	TRITD1Av1G188280.1	0.0	-1.0	1	21	206	226	UUUUGGAACGGAGGGAGUACU	CAUACUCCCUCCGUUCCAAAA	Cleavage	-	1
miR1439	TRITD5Bv1G244750.1	0.0	-1.0	1	21	902	922	UUUUGGAACGGAGGGAGUACU	CUUACUCCCUCCGUUCCAAAA	Cleavage	hypothetical protein TRIUR3_33796 [Triticum urartu]	1
miR1439	TRITD2Av1G172590.3	0.0	-1.0	1	21	1795	1815	UUUUGGAACGGAGGGAGUACU	CCUACUCCCUCCGUUCCAAAA	Cleavage	-	1
miR1439	TRITD6Bv1G224950.15	0.0	-1.0	1	21	2256	2276	UUUUGGAACGGAGGGAGUACU	UUUACUCCCUCCGUUCCAAAA	Cleavage	Disease resistance protein RPM1 [Aegilops tauschii]	1
miR1439	TRITD6Bv1G224950.15	0.0	-1.0	1	21	2256	2276	UUUUGGAACGGAGGGAGUAGA	UUUACUCCCUCCGUUCCAAAA	Cleavage	Disease resistance protein RPM1 [Aegilops tauschii]	1
miR1439	TRITD4Bv1G030470.1	0.0	-1.0	1	21	346	366	UUUUGGAACGGAGGGAGUAGA	ACUACUCCCUCCGUUCCAAAA	Cleavage	-	1
miR1439	TRITD2Av1G172590.3	0.0	-1.0	1	21	1795	1815	UUUUGGAACGGAGGGAGUAGA	CCUACUCCCUCCGUUCCAAAA	Cleavage	-	1
miR1439	TRITD5Bv1G244750.1	0.0	-1.0	1	21	902	922	UUUUGGAACGGAGGGAGUAGA	CUUACUCCCUCCGUUCCAAAA	Cleavage	hypothetical protein TRIUR3_33796 [Triticum urartu]	1
miR1439	TRITD6Av1G094070.1	0.0	-1.0	1	21	263	283	UUUUGGAACGGAGGGAGUAGA	UGUACUCCCUCCGUUCCAAAA	Cleavage	-	1
miR1439	TRITD3Av1G232730.1	0.0	-1.0	1	21	257	277	UUUUGGAACGGAGGGAGUAGA	AGUACUCCCUCCGUUCCAAAA	Cleavage	-	1
miR1439	TRITD1Bv1G221060.1	0.0	-1.0	1	21	159	179	UUUUGGAACGGAGGGAGUAGA	GGUACUCCCUCCGUUCCAAAA	Cleavage	Spastin [Triticum urartu]	1
miR1439	TRITD7Bv1G162570.1	0.0	-1.0	1	21	276	296	UUUUGGAACGGAGGGAGUAGA	CAUACUCCCUCCGUUCCAAAA	Cleavage	-	1
miR1439	TRITD3Av1G191940.7	0.0	-1.0	1	21	335	355	UUUUGGAACGGAGGGAGUAGA	GAUACUCCCUCCGUUCCAAAA	Cleavage	putative SWIM protein, partial [Triticum aestivum]	1
miR1439	TRITD7Bv1G232740.1	0.0	-1.0	1	21	537	557	UUUUGGAACGGAGGGAGUAGA	GGUACUCCCUCCGUUCCAAAA	Cleavage	Putative disease resistance RPP8-like protein 2 [Aegilops tauschii]	1
miR1439	TRITD4Av1G036340.1	0.0	-1.0	1	21	1057	1077	UUUAGGAACGGAGGGAGUAUU	AAUACUCCCUCCGUUCCUAAA	Cleavage	Chorismate synthase 1, chloroplastic [Aegilops tauschii]	1
miR1439	TRITD4Av1G091710.2	0.0	-1.0	1	21	697	717	UUUAGGAACGGAGGGAGUAUU	AAUACUCCCUCCGUUCCUAAA	Cleavage	KH domain-containing protein [Aegilops tauschii]	1
miR1439	TRITD2Av1G189830.1	0.0	-1.0	1	21	282	302	UUUAGGAACGGAGGGAGUAUU	AAUACUCCCUCCGUUCCUAAA	Cleavage	-	1
miR1439	TRITD4Bv1G199010.1	0.0	-1.0	1	21	192	212	UUUAGGAACGGAGGGAGUAUU	AAUACUCCCUCCGUUCCUAAA	Cleavage	-	1
miR1439	TRITD3Bv1G066320.1	0.0	-1.0	1	21	651	671	UUUAGGAACGGAGGGAGUAUU	CAUACUCCCUCCGUUCCUAAA	Cleavage	hypothetical protein BRADI_2g07310 [Brachypodium distachyon]	1
miR1439	TRITD6Av1G084160.1	0.0	-1.0	1	21	321	341	UUUAGGAACGGAGGGAGUAUU	UAUACUCCCUCCGUUCCUAAA	Cleavage	hypothetical protein F775_42264 [Aegilops tauschii]	1
miR1439	TRITD3Bv1G052210.1	0.0	-1.0	1	21	232	252	UUUAGGAACGGAGGGAGUAUU	UAUACUCCCUCCGUUCCUAAA	Cleavage	-	1
miR1439	TRITD5Bv1G034320.1	0.0	-1.0	1	21	312	332	UUUAGGAACGGAGGGAGUAUU	UGUACUCCCUCCGUUCCUAAA	Cleavage	-	1
miR1439	TRITD4Bv1G119540.1	0.0	-1.0	1	21	282	302	UUUAGGAACGGAGGGAGUAUU	UGUACUCCCUCCGUUCCUAAA	Cleavage	Superoxide-generating NADPH oxidase heavy chain subunit B [Triticum urartu]	1
miR1439	TRITD1Av1G005980.1	0.0	-1.0	1	21	192	212	UUUAGGAACGGAGGGAGUAUU	UGUACUCCCUCCGUUCCUAAA	Cleavage	-	1
miR1439	TRITD1Bv1G046580.2	0.0	-1.0	1	21	1348	1368	UUUAGGAACGGAGGGAGUAUU	ACUACUCCCUCCGUUCCUAAA	Cleavage	Xyloglucan 6-xylosyltransferase [Aegilops tauschii]	1
miR1439	TRITD7Av1G279440.3	0.0	-1.0	1	21	1788	1808	UUUAGGAACGGAGGGAGUAUU	GCUACUCCCUCCGUUCCUAAA	Cleavage	hypothetical protein BRADI_4g24914 [Brachypodium distachyon]	1
miR1439	TRITD5Bv1G207360.1	0.0	-1.0	1	21	423	443	UUUAGGAACGGAGGGAGUAUU	UCUACUCCCUCCGUUCCUAAA	Cleavage	-	1
miR1439	TRITD6Av1G094070.1	0.0	-1.0	1	21	263	283	UUUUGGAACGGAGGGAGUACG	UGUACUCCCUCCGUUCCAAAA	Cleavage	-	1
miR1439	TRITD3Av1G232730.1	0.0	-1.0	1	21	257	277	UUUUGGAACGGAGGGAGUACG	AGUACUCCCUCCGUUCCAAAA	Cleavage	-	1
miR1439	TRITD1Bv1G221060.1	0.0	-1.0	1	21	159	179	UUUUGGAACGGAGGGAGUACG	GGUACUCCCUCCGUUCCAAAA	Cleavage	Spastin [Triticum urartu]	1
miR1439	TRITD7Bv1G232740.1	0.0	-1.0	1	21	537	557	UUUUGGAACGGAGGGAGUACG	GGUACUCCCUCCGUUCCAAAA	Cleavage	Putative disease resistance RPP8-like protein 2 [Aegilops tauschii]	1
miR1439	TRITD7Bv1G162570.1	0.0	-1.0	1	21	276	296	UUUUGGAACGGAGGGAGUACG	CAUACUCCCUCCGUUCCAAAA	Cleavage	-	1
miR1439	TRITD1Av1G188280.1	0.0	-1.0	1	21	206	226	UUUUGGAACGGAGGGAGUACG	CAUACUCCCUCCGUUCCAAAA	Cleavage	-	1
miR1439	TRITD5Bv1G244750.1	0.0	-1.0	1	21	902	922	UUUUGGAACGGAGGGAGUACG	CUUACUCCCUCCGUUCCAAAA	Cleavage	hypothetical protein TRIUR3_33796 [Triticum urartu]	1
miR1439	TRITD2Av1G172590.3	0.0	-1.0	1	21	1795	1815	UUUUGGAACGGAGGGAGUACG	CCUACUCCCUCCGUUCCAAAA	Cleavage	-	1
miR1439	TRITD3Av1G191940.7	0.0	-1.0	1	21	335	355	UUUUGGAACGGAGGGAGUACG	GAUACUCCCUCCGUUCCAAAA	Cleavage	putative SWIM protein, partial [Triticum aestivum]	1
miR1439	TRITD6Bv1G224950.15	0.0	-1.0	1	21	2256	2276	UUUUGGAACGGAGGGAGUACG	UUUACUCCCUCCGUUCCAAAA	Cleavage	Disease resistance protein RPM1 [Aegilops tauschii]	1
miR1439	TRITD6Av1G094070.1	0.0	-1.0	1	21	263	283	UUUUGGAACGGAGGGAGUACA	UGUACUCCCUCCGUUCCAAAA	Cleavage	-	1
miR1439	TRITD3Av1G232730.1	0.0	-1.0	1	21	257	277	UUUUGGAACGGAGGGAGUACA	AGUACUCCCUCCGUUCCAAAA	Cleavage	-	1
miR1439	TRITD1Bv1G221060.1	0.0	-1.0	1	21	159	179	UUUUGGAACGGAGGGAGUACA	GGUACUCCCUCCGUUCCAAAA	Cleavage	Spastin [Triticum urartu]	1
miR1439	TRITD7Bv1G232740.1	0.0	-1.0	1	21	537	557	UUUUGGAACGGAGGGAGUACA	GGUACUCCCUCCGUUCCAAAA	Cleavage	Putative disease resistance RPP8-like protein 2 [Aegilops tauschii]	1
miR1439	TRITD6Bv1G224950.15	0.0	-1.0	1	21	2256	2276	UUUUGGAACGGAGGGAGUACA	UUUACUCCCUCCGUUCCAAAA	Cleavage	Disease resistance protein RPM1 [Aegilops tauschii]	1
miR1439	TRITD7Bv1G162570.1	0.0	-1.0	1	21	276	296	UUUUGGAACGGAGGGAGUACA	CAUACUCCCUCCGUUCCAAAA	Cleavage	-	1
miR1439	TRITD4Bv1G030470.1	0.0	-1.0	1	21	346	366	UUUUGGAACGGAGGGAGUACA	ACUACUCCCUCCGUUCCAAAA	Cleavage	-	1
miR1439	TRITD3Av1G191940.7	0.0	-1.0	1	21	335	355	UUUUGGAACGGAGGGAGUACA	GAUACUCCCUCCGUUCCAAAA	Cleavage	putative SWIM protein, partial [Triticum aestivum]	1
miR1439	TRITD1Av1G188280.1	0.0	-1.0	1	21	206	226	UUUUGGAACGGAGGGAGUACA	CAUACUCCCUCCGUUCCAAAA	Cleavage	-	1
miR1439	TRITD5Bv1G244750.1	0.0	-1.0	1	21	902	922	UUUUGGAACGGAGGGAGUACA	CUUACUCCCUCCGUUCCAAAA	Cleavage	hypothetical protein TRIUR3_33796 [Triticum urartu]	1
miR1439	TRITD2Av1G172590.3	0.0	-1.0	1	21	1795	1815	UUUUGGAACGGAGGGAGUACA	CCUACUCCCUCCGUUCCAAAA	Cleavage	-	1
miR1439	TRITD4Bv1G030470.1	0.0	-1.0	1	21	346	366	UUUUGGAACGGAGGGAGUAGU	ACUACUCCCUCCGUUCCAAAA	Cleavage	-	1
miR1439	TRITD2Av1G172590.3	0.0	-1.0	1	21	1795	1815	UUUUGGAACGGAGGGAGUAGU	CCUACUCCCUCCGUUCCAAAA	Cleavage	-	1
miR1439	TRITD6Bv1G224950.15	0.0	-1.0	1	21	2256	2276	UUUUGGAACGGAGGGAGUAGU	UUUACUCCCUCCGUUCCAAAA	Cleavage	Disease resistance protein RPM1 [Aegilops tauschii]	1
miR1439	TRITD3Av1G232730.1	0.0	-1.0	1	21	257	277	UUUUGGAACGGAGGGAGUAGU	AGUACUCCCUCCGUUCCAAAA	Cleavage	-	1
miR1439	TRITD1Bv1G221060.1	0.0	-1.0	1	21	159	179	UUUUGGAACGGAGGGAGUAGU	GGUACUCCCUCCGUUCCAAAA	Cleavage	Spastin [Triticum urartu]	1
miR1439	TRITD6Av1G094070.1	0.0	-1.0	1	21	263	283	UUUUGGAACGGAGGGAGUAGU	UGUACUCCCUCCGUUCCAAAA	Cleavage	-	1
miR1439	TRITD3Av1G191940.7	0.0	-1.0	1	21	335	355	UUUUGGAACGGAGGGAGUAGU	GAUACUCCCUCCGUUCCAAAA	Cleavage	putative SWIM protein, partial [Triticum aestivum]	1
miR1439	TRITD7Bv1G232740.1	0.0	-1.0	1	21	537	557	UUUUGGAACGGAGGGAGUAGU	GGUACUCCCUCCGUUCCAAAA	Cleavage	Putative disease resistance RPP8-like protein 2 [Aegilops tauschii]	1
miR1439	TRITD6Av1G084160.1	0.0	-1.0	1	21	321	341	UUUAGGAACGGAGGGAGUAUA	UAUACUCCCUCCGUUCCUAAA	Cleavage	hypothetical protein F775_42264 [Aegilops tauschii]	1
miR1439	TRITD3Bv1G052210.1	0.0	-1.0	1	21	232	252	UUUAGGAACGGAGGGAGUAUA	UAUACUCCCUCCGUUCCUAAA	Cleavage	-	1
miR1439	TRITD5Bv1G034320.1	0.0	-1.0	1	21	312	332	UUUAGGAACGGAGGGAGUAUA	UGUACUCCCUCCGUUCCUAAA	Cleavage	-	1
miR1439	TRITD4Bv1G119540.1	0.0	-1.0	1	21	282	302	UUUAGGAACGGAGGGAGUAUA	UGUACUCCCUCCGUUCCUAAA	Cleavage	Superoxide-generating NADPH oxidase heavy chain subunit B [Triticum urartu]	1
miR1439	TRITD1Av1G005980.1	0.0	-1.0	1	21	192	212	UUUAGGAACGGAGGGAGUAUA	UGUACUCCCUCCGUUCCUAAA	Cleavage	-	1
miR1439	TRITD4Av1G036340.1	0.0	-1.0	1	21	1057	1077	UUUAGGAACGGAGGGAGUAUA	AAUACUCCCUCCGUUCCUAAA	Cleavage	Chorismate synthase 1, chloroplastic [Aegilops tauschii]	1
miR1439	TRITD4Av1G091710.2	0.0	-1.0	1	21	697	717	UUUAGGAACGGAGGGAGUAUA	AAUACUCCCUCCGUUCCUAAA	Cleavage	KH domain-containing protein [Aegilops tauschii]	1
miR1439	TRITD3Bv1G066320.1	0.0	-1.0	1	21	651	671	UUUAGGAACGGAGGGAGUAUA	CAUACUCCCUCCGUUCCUAAA	Cleavage	hypothetical protein BRADI_2g07310 [Brachypodium distachyon]	1
miR1439	TRITD2Av1G189830.1	0.0	-1.0	1	21	282	302	UUUAGGAACGGAGGGAGUAUA	AAUACUCCCUCCGUUCCUAAA	Cleavage	-	1
miR1439	TRITD4Bv1G199010.1	0.0	-1.0	1	21	192	212	UUUAGGAACGGAGGGAGUAUA	AAUACUCCCUCCGUUCCUAAA	Cleavage	-	1
miR1439	TRITD2Bv1G210730.1	0.0	-1.0	1	21	679	699	UUUAGGAACGGAGGGAGUAUA	UCUACUCCCUCCGUUCCUAAA	Cleavage	Flavonol sulfotransferase-like protein [Triticum urartu]	1
miR1439	TRITD5Bv1G207360.1	0.0	-1.0	1	21	423	443	UUUAGGAACGGAGGGAGUAUA	UCUACUCCCUCCGUUCCUAAA	Cleavage	-	1
miR1439	TRITD7Av1G279440.3	0.0	-1.0	1	21	1788	1808	UUUAGGAACGGAGGGAGUAUA	GCUACUCCCUCCGUUCCUAAA	Cleavage	hypothetical protein BRADI_4g24914 [Brachypodium distachyon]	1
miR1439	TRITD6Bv1G212140.5	0.0	-1.0	1	21	1248	1268	UUUAGGAACGGAGGGAGUAUA	AUUACUCCCUCCGUUCCUAAA	Cleavage	-	1
miR1117	TRITD2Av1G287150.1	1.0	-1.0	1	24	367	390	UAGUACCGGUUGGUGCCACCAACC	GGUUCGUGGCUCCAACCGGUACUA	Cleavage	-	3
miR1117	TRITD2Av1G287150.1	1.0	-1.0	1	24	367	390	UAGUACCGGUUGGUGCCACGACCC	GGUUCGUGGCUCCAACCGGUACUA	Cleavage	-	1
miR1117	TRITD2Av1G287150.1	1.0	-1.0	1	24	367	390	UAGUACCGGUUGGUGCCACGACCC	GGUUCGUGGCUCCAACCGGUACUA	Cleavage	-	1
miR1117	TRITD2Av1G287150.1	1.0	-1.0	1	24	442	465	UAGUACCGGUUGGUGGCACCAACC	GGUUGGAGCCACCAACCGGUACUA	Cleavage	-	3
miR1117	TRITD2Av1G287150.1	1.0	-1.0	1	24	487	510	UAGUACCGGUUGGUGGCACCAACC	GGUUGGAGCCACCAACCGGUACUA	Cleavage	-	3
miR1117	TRITD2Av1G287150.1	1.0	-1.0	1	24	367	390	UAGUACCGGUUGGUGCCACGAACC	GGUUCGUGGCUCCAACCGGUACUA	Cleavage	-	3
miR1117	TRITD2Av1G287150.1	1.0	-1.0	1	24	442	465	UAGUACCGGUUGGUGGCACGAACC	GGUUGGAGCCACCAACCGGUACUA	Cleavage	-	3
miR1117	TRITD2Av1G287150.1	1.0	-1.0	1	24	487	510	UAGUACCGGUUGGUGGCACGAACC	GGUUGGAGCCACCAACCGGUACUA	Cleavage	-	3
miR1117	TRITD2Av1G287150.1	1.0	-1.0	1	24	367	390	UAGUACCGGUUGGUGCCACGAACC	GGUUCGUGGCUCCAACCGGUACUA	Cleavage	-	3
miR1117	TRITD2Av1G287150.1	1.0	-1.0	1	24	367	390	UAGUACCGGUUGGUGCCACGAACC	GGUUCGUGGCUCCAACCGGUACUA	Cleavage	-	3
miR1117	TRITD2Av1G287150.1	1.0	-1.0	1	24	442	465	UAGUACCGGUUGGUGGCACAAACC	GGUUGGAGCCACCAACCGGUACUA	Cleavage	-	3
miR1117	TRITD2Av1G287150.1	1.0	-1.0	1	24	487	510	UAGUACCGGUUGGUGGCACAAACC	GGUUGGAGCCACCAACCGGUACUA	Cleavage	-	3
miR1117	TRITD2Av1G287150.1	1.0	-1.0	1	24	442	465	UAGUACCGGUUGGUGGCACAAACC	GGUUGGAGCCACCAACCGGUACUA	Cleavage	-	3
miR1117	TRITD2Av1G287150.1	1.0	-1.0	1	24	487	510	UAGUACCGGUUGGUGGCACAAACC	GGUUGGAGCCACCAACCGGUACUA	Cleavage	-	3
miR1120	TRITD1Av1G187730.1	1.0	-1.0	1	24	42	65	ACGUUCUUAUAUUAUGGGACGGAG	CUCCGUCCCAAAAUAUAAGAACGU	Cleavage	-	1
miR1120	TRITD5Bv1G013480.1	1.0	-1.0	1	24	359	382	ACGUUCUUAUAUUAUGGGACGGAG	CUCCAUCCCGUAAUAUAAGAACGU	Cleavage	-	1
miR1120	TRITD1Av1G187730.1	1.0	-1.0	1	24	42	65	ACGUUCUUAUAUUAUGGGACAGAG	CUCCGUCCCAAAAUAUAAGAACGU	Cleavage	-	1
miR1120	TRITD5Bv1G013480.1	1.0	-1.0	1	24	359	382	ACGUUCUUAUAUUAUGGGACAGAG	CUCCAUCCCGUAAUAUAAGAACGU	Cleavage	-	1
miR1120	TRITD1Av1G187730.1	1.0	-1.0	1	24	42	65	ACGUUCUUAUAUUAUGGGACAGAG	CUCCGUCCCAAAAUAUAAGAACGU	Cleavage	-	1
miR1120	TRITD5Bv1G013480.1	1.0	-1.0	1	24	359	382	ACGUUCUUAUAUUAUGGGACAGAG	CUCCAUCCCGUAAUAUAAGAACGU	Cleavage	-	1
miR1120	TRITD7Av1G267120.1	1.0	-1.0	1	24	149	172	ACAUUCUUAUAUUAUGGGACGGAG	CUCCGUCCGAUAAUAUAAGAAUGU	Cleavage	-	2
miR1120	TRITD1Av1G187730.1	1.0	-1.0	1	24	42	65	ACGUUCUUAUAUUAUGGGACAGAG	CUCCGUCCCAAAAUAUAAGAACGU	Cleavage	-	1
miR1120	TRITD5Bv1G013480.1	1.0	-1.0	1	24	359	382	ACGUUCUUAUAUUAUGGGACAGAG	CUCCAUCCCGUAAUAUAAGAACGU	Cleavage	-	1
miR1120	TRITD1Av1G187730.1	1.0	-1.0	1	24	42	65	ACGUUCUUAUAUUAUGGGACUGAG	CUCCGUCCCAAAAUAUAAGAACGU	Cleavage	-	1
miR1120	TRITD5Bv1G013480.1	1.0	-1.0	1	24	359	382	ACGUUCUUAUAUUAUGGGACUGAG	CUCCAUCCCGUAAUAUAAGAACGU	Cleavage	-	1
miR1120	TRITD7Av1G267120.1	1.0	-1.0	1	24	149	172	ACAUUCUUAUAUUAUGGGACGGAG	CUCCGUCCGAUAAUAUAAGAAUGU	Cleavage	-	2
miR1120	TRITD1Av1G187730.1	1.0	-1.0	1	24	42	65	ACGUUCUUAUAUUAUGGGACAGAG	CUCCGUCCCAAAAUAUAAGAACGU	Cleavage	-	1
miR1120	TRITD5Bv1G013480.1	1.0	-1.0	1	24	359	382	ACGUUCUUAUAUUAUGGGACAGAG	CUCCAUCCCGUAAUAUAAGAACGU	Cleavage	-	1
miR1122	TRITD6Bv1G107470.1	1.0	-1.0	1	20	301	320	UAGAUACAUUCGUAUUUAGA	UCCAAAUACGAAUGUAUCUA	Cleavage	Transposon Ty3-I Gag-Pol polyprotein, partial [Trichinella patagoniensis]	1
miR1122	TRITD2Av1G007360.1	1.0	-1.0	1	20	778	797	UAGAUACAUCCGUAUGUAGA	UCUAGAUACGGAUGUAUCUA	Cleavage	-	1
miR1122	TRITD5Bv1G092130.1	1.0	-1.0	1	20	228	247	UAGAUACAUCCGUAUGUAGA	UCUAGAUACGGAUGUAUCUA	Cleavage	-	1
miR1127	TRITD3Bv1G013940.1	1.0	-1.0	1	19	173	191	UCCCUCCGUUCGGGAUUAC	GUAAUUCCGAACGGAGGGA	Cleavage	Cysteine-rich receptor-like protein kinase 41 [Aegilops tauschii]	1
miR1127	TRITD1Bv1G002300.1	1.0	-1.0	1	19	152	170	UCCCUCCGUUCGGGAUUAC	GUAAUUCCGAACGGAGGGA	Cleavage	Cysteine-rich receptor-like protein kinase 41 [Aegilops tauschii]	1
miR1127	TRITD2Bv1G231670.1	1.0	-1.0	1	19	167	185	UCCCUCCGUUCGGGAUUAC	GUAAUUCCGAACGGAGGGA	Cleavage	-	1
miR1127	TRITD6Bv1G226350.1	1.0	-1.0	1	19	242	260	UCCCUCCGUUCGGGAUUAC	GUAAUUCCGAACGGAGGGA	Cleavage	predicted protein [Hordeum vulgare subsp. vulgare]	1
miR1127	TRITD2Bv1G231670.2	1.0	-1.0	1	19	167	185	UCCCUCCGUUCGGGAUUAC	GUAAUUCCGAACGGAGGGA	Cleavage	-	1
miR1127	TRITD2Bv1G030820.3	1.0	-1.0	1	19	329	347	UCCCUCCGUUCGGGAUUAC	GUAAUUCCGAACGGAGGGA	Cleavage	PREDICTED: osmotic avoidance abnormal protein 3 [Setaria italica]	1
miR1127	TRITD6Av1G190710.1	1.0	-1.0	1	19	53	71	UCCCUCCGUUCGGGAUUAC	GUAAUUCCGAACGGAGGGA	Cleavage	-	1
miR1127	TRITD4Bv1G061810.1	1.0	-1.0	1	19	293	311	UCCCUCCGUUCGGGAUUAC	GUAAUUCCGAACGGAGGGA	Cleavage	-	1
miR1127	TRITD3Bv1G079440.1	1.0	-1.0	1	19	101	119	UCCCUCCGUUCGGGAUUAC	GUAAUUCCGAACGGAGGGA	Cleavage	unnamed protein product [Triticum aestivum]	1
miR1127	TRITD2Bv1G094250.3	1.0	-1.0	1	19	577	595	UCCCUCCGUUCGGGAUUAC	GUAAUUCCGAACGGAGGGA	Cleavage	-	1
miR1127	TRITD2Bv1G219040.1	1.0	-1.0	1	19	467	485	UCCCUCCGUUCGGGAUUAC	GUAAUUCCGAACGGAGGGA	Cleavage	-	1
miR1127	TRITD3Av1G203570.1	1.0	-1.0	1	19	773	791	UCCCUCCGUUCGGAAUUAC	CUAAUUCCGAACGGAGGGA	Cleavage	-	1
miR1127	TRITD7Av1G079360.1	1.0	-1.0	1	19	116	134	UCCCUCCGUUCGGAAUUAC	GUACUUCCGAACGGAGGGA	Cleavage	Retrovirus-related Pol polyprotein from transposon TNT 1-94, partial [Trichinella patagoniensis]	1
miR1127	TRITD6Bv1G002480.1	1.0	-1.0	1	19	63	81	UCCCUCCGUUCGGAAUUAC	GUAUUUCCGAACGGAGGGA	Cleavage	-	1
miR1127	TRITD3Av1G203570.1	1.0	-1.0	1	19	773	791	UCCCUCCGUUCGGAAUUAC	CUAAUUCCGAACGGAGGGA	Cleavage	-	1
miR1127	TRITD7Av1G079360.1	1.0	-1.0	1	19	116	134	UCCCUCCGUUCGGAAUUAC	GUACUUCCGAACGGAGGGA	Cleavage	Retrovirus-related Pol polyprotein from transposon TNT 1-94, partial [Trichinella patagoniensis]	1
miR1127	TRITD6Bv1G002480.1	1.0	-1.0	1	19	63	81	UCCCUCCGUUCGGAAUUAC	GUAUUUCCGAACGGAGGGA	Cleavage	-	1
miR1127	TRITD2Bv1G042820.3	1.0	-1.0	1	19	247	265	UCCCUCCGUUCCGAAUUAC	GUAUUUCGGAACGGAGGGA	Cleavage	-	1
miR1127	TRITD3Av1G203570.1	1.0	-1.0	1	19	773	791	UCCCUCCGUUCGGAAUUAC	CUAAUUCCGAACGGAGGGA	Cleavage	-	1
miR1127	TRITD7Av1G079360.1	1.0	-1.0	1	19	116	134	UCCCUCCGUUCGGAAUUAC	GUACUUCCGAACGGAGGGA	Cleavage	Retrovirus-related Pol polyprotein from transposon TNT 1-94, partial [Trichinella patagoniensis]	1
miR1127	TRITD6Bv1G002480.1	1.0	-1.0	1	19	63	81	UCCCUCCGUUCGGAAUUAC	GUAUUUCCGAACGGAGGGA	Cleavage	-	1
miR1127	TRITD3Av1G096260.29	1.0	-1.0	1	19	3043	3061	UCCCUCCGUCCGGAAUUAC	UUAAUUCCGGACGGAGGGA	Cleavage	PREDICTED: exportin-7-A-like isoform X2 [Brachypodium distachyon]	1
miR1127	TRITD3Av1G096260.30	1.0	-1.0	1	19	3049	3067	UCCCUCCGUCCGGAAUUAC	UUAAUUCCGGACGGAGGGA	Cleavage	PREDICTED: exportin-7-A-like isoform X2 [Brachypodium distachyon]	1
miR1127	TRITD2Bv1G009980.1	1.0	-1.0	1	19	8	26	UCCCUCCGUCCGGAAUUAC	GUAUUUCCGGACGGAGGGA	Cleavage	-	1
miR1127	TRITD2Bv1G057410.1	1.0	-1.0	1	19	137	155	UCCCUCCGUCCGGAAUUAC	GUAUUUCCGGACGGAGGGA	Cleavage	-	1
miR1127	TRITD1Bv1G229590.1	1.0	-1.0	1	19	225	243	UCCCUCCGUCCGGAAUUAC	GUAUUUCCGGACGGAGGGA	Cleavage	-	1
miR1127	TRITD1Bv1G229510.1	1.0	-1.0	1	19	225	243	UCCCUCCGUCCGGAAUUAC	GUAUUUCCGGACGGAGGGA	Cleavage	-	1
miR1127	TRITD3Av1G183250.1	1.0	-1.0	1	19	162	180	UCCCUCCGUCCGGAAUUAC	GUAUUUCCGGACGGAGGGA	Cleavage	-	1
miR1127	TRITD4Bv1G074560.1	1.0	-1.0	1	19	315	333	UCCCUCCGUCCGGAAUUAC	GUAUUUCCGGACGGAGGGA	Cleavage	-	1
miR1127	TRITD2Bv1G182770.1	1.0	-1.0	1	19	342	360	UCCCUCCGUCCGGAAUUAC	GUAUUUCCGGACGGAGGGA	Cleavage	Putative LRR receptor-like serine/threonine-protein kinase [Aegilops tauschii]	1
miR1127	TRITD6Bv1G113580.4	1.0	-1.0	1	19	63	81	UCCCUCCGUCCGGAAUUAC	GUAUUUCCGGACGGAGGGA	Cleavage	-	1
miR1127	TRITD2Bv1G169810.1	1.0	-1.0	1	19	321	339	UCCCUCCGUCCGGAAUUAC	GUAUUUCCGGACGGAGGGA	Cleavage	hypothetical protein F775_25121 [Aegilops tauschii]	1
miR1127	TRITD6Bv1G113580.1	1.0	-1.0	1	19	63	81	UCCCUCCGUCCGGAAUUAC	GUAUUUCCGGACGGAGGGA	Cleavage	-	1
miR1127	TRITD4Av1G217300.1	1.0	-1.0	1	19	186	204	UCCCUCCGUCCGGAAUUAC	GUAUUUCCGGACGGAGGGA	Cleavage	-	1
miR1127	TRITD3Bv1G231790.2	1.0	-1.0	1	19	170	188	UCCCUCCGUCCGGAAUUAC	GUAUUUCCGGACGGAGGGA	Cleavage	-	1
miR1127	TRITD4Av1G075230.1	1.0	-1.0	1	19	39	57	UCCCUCCGUCCGGAAUUAC	GUAUUUCCGGACGGAGGGA	Cleavage	-	1
miR1127	TRITD5Bv1G119770.2	1.0	-1.0	1	19	500	518	UCCCUCCGUCCGGAAUUAC	GUAUUUCCGGACGGAGGGA	Cleavage	hypothetical protein F775_30816 [Aegilops tauschii]	1
miR1127	TRITD2Bv1G165600.3	1.0	-1.0	1	19	543	561	UCCCUCCGUCCGGAAUUAC	GUAUUUCCGGACGGAGGGA	Cleavage	small GTP-binding protein [Triticum aestivum]	1
miR1127	TRITD6Bv1G183140.2	1.0	-1.0	1	19	732	750	UCCCUCCGUCCGGAAUUAC	GUAUUUCCGGACGGAGGGA	Cleavage	-	1
miR1127	TRITD2Bv1G169810.3	1.0	-1.0	1	19	8	26	UCCCUCCGUCCGGAAUUAC	GUAUUUCCGGACGGAGGGA	Cleavage	hypothetical protein F775_25121 [Aegilops tauschii]	1
miR1127	TRITD5Av1G249980.1	1.0	-1.0	1	19	692	710	UCCCUCCGUCCGGAAUUAC	GUAUUUCCGGACGGAGGGA	Cleavage	fatty acyl-coenzyme A reductase 4 [Aegilops tauschii]	1
miR1127	TRITD7Bv1G225920.1	1.0	-1.0	1	19	159	177	UCCCUCCGUCCGGAAUUAC	GUAUUUCCGGACGGAGGGA	Cleavage	Disease resistance protein RPP13 [Triticum urartu]	1
miR1127	TRITD6Bv1G183140.3	1.0	-1.0	1	19	942	960	UCCCUCCGUCCGGAAUUAC	GUAUUUCCGGACGGAGGGA	Cleavage	-	1
miR1127	TRITD5Bv1G005160.2	1.0	-1.0	1	19	1334	1352	UCCCUCCGUCCGGAAUUAC	GUAUUUCCGGACGGAGGGA	Cleavage	-	1
miR1127	TRITD7Bv1G230540.1	1.0	-1.0	1	19	278	296	UCCCUCCGUCCGGAAUUAC	GUAUUUCCGGACGGAGGGA	Cleavage	Flavonol sulfotransferase-like protein [Triticum urartu]	1
miR1127	TRITD5Av1G188660.4	1.0	-1.0	1	19	3410	3428	UCCCUCCGUCCGGAAUUAC	GUAUUUCCGGACGGAGGGA	Cleavage	Disease resistance protein RPP13 [Aegilops tauschii]	1
miR1127	TRITD3Bv1G013940.1	1.0	-1.0	1	19	173	191	UCCCUCCGUUCGGAAUUAU	GUAAUUCCGAACGGAGGGA	Cleavage	Cysteine-rich receptor-like protein kinase 41 [Aegilops tauschii]	1
miR1127	TRITD1Bv1G002300.1	1.0	-1.0	1	19	152	170	UCCCUCCGUUCGGAAUUAU	GUAAUUCCGAACGGAGGGA	Cleavage	Cysteine-rich receptor-like protein kinase 41 [Aegilops tauschii]	1
miR1127	TRITD2Bv1G231670.1	1.0	-1.0	1	19	167	185	UCCCUCCGUUCGGAAUUAU	GUAAUUCCGAACGGAGGGA	Cleavage	-	1
miR1127	TRITD6Bv1G226350.1	1.0	-1.0	1	19	242	260	UCCCUCCGUUCGGAAUUAU	GUAAUUCCGAACGGAGGGA	Cleavage	predicted protein [Hordeum vulgare subsp. vulgare]	1
miR1127	TRITD2Bv1G231670.2	1.0	-1.0	1	19	167	185	UCCCUCCGUUCGGAAUUAU	GUAAUUCCGAACGGAGGGA	Cleavage	-	1
miR1127	TRITD2Bv1G030820.3	1.0	-1.0	1	19	329	347	UCCCUCCGUUCGGAAUUAU	GUAAUUCCGAACGGAGGGA	Cleavage	PREDICTED: osmotic avoidance abnormal protein 3 [Setaria italica]	1
miR1127	TRITD6Av1G190710.1	1.0	-1.0	1	19	53	71	UCCCUCCGUUCGGAAUUAU	GUAAUUCCGAACGGAGGGA	Cleavage	-	1
miR1127	TRITD4Bv1G061810.1	1.0	-1.0	1	19	293	311	UCCCUCCGUUCGGAAUUAU	GUAAUUCCGAACGGAGGGA	Cleavage	-	1
miR1127	TRITD3Bv1G079440.1	1.0	-1.0	1	19	101	119	UCCCUCCGUUCGGAAUUAU	GUAAUUCCGAACGGAGGGA	Cleavage	unnamed protein product [Triticum aestivum]	1
miR1127	TRITD2Bv1G094250.3	1.0	-1.0	1	19	577	595	UCCCUCCGUUCGGAAUUAU	GUAAUUCCGAACGGAGGGA	Cleavage	-	1
miR1127	TRITD2Bv1G219040.1	1.0	-1.0	1	19	467	485	UCCCUCCGUUCGGAAUUAU	GUAAUUCCGAACGGAGGGA	Cleavage	-	1
miR1127	TRITD3Av1G203570.1	1.0	-1.0	1	19	773	791	UCCCUCCGUUCGGAAUUAU	CUAAUUCCGAACGGAGGGA	Cleavage	-	1
miR1127	TRITD3Av1G203570.1	1.0	-1.0	1	19	773	791	UCCCUCCGUUCGGAAUUAC	CUAAUUCCGAACGGAGGGA	Cleavage	-	1
miR1127	TRITD7Av1G079360.1	1.0	-1.0	1	19	116	134	UCCCUCCGUUCGGAAUUAC	GUACUUCCGAACGGAGGGA	Cleavage	Retrovirus-related Pol polyprotein from transposon TNT 1-94, partial [Trichinella patagoniensis]	1
miR1127	TRITD6Bv1G002480.1	1.0	-1.0	1	19	63	81	UCCCUCCGUUCGGAAUUAC	GUAUUUCCGAACGGAGGGA	Cleavage	-	1
miR1127	TRITD3Av1G203570.1	1.0	-1.0	1	19	773	791	UCCCUCCGUUCGGAAUUAC	CUAAUUCCGAACGGAGGGA	Cleavage	-	1
miR1127	TRITD7Av1G079360.1	1.0	-1.0	1	19	116	134	UCCCUCCGUUCGGAAUUAC	GUACUUCCGAACGGAGGGA	Cleavage	Retrovirus-related Pol polyprotein from transposon TNT 1-94, partial [Trichinella patagoniensis]	1
miR1127	TRITD6Bv1G002480.1	1.0	-1.0	1	19	63	81	UCCCUCCGUUCGGAAUUAC	GUAUUUCCGAACGGAGGGA	Cleavage	-	1
miR1127	TRITD3Av1G203570.1	1.0	-1.0	1	19	773	791	UCCCUCCGUUCGGAAUUAC	CUAAUUCCGAACGGAGGGA	Cleavage	-	1
miR1127	TRITD7Av1G079360.1	1.0	-1.0	1	19	116	134	UCCCUCCGUUCGGAAUUAC	GUACUUCCGAACGGAGGGA	Cleavage	Retrovirus-related Pol polyprotein from transposon TNT 1-94, partial [Trichinella patagoniensis]	1
miR1127	TRITD6Bv1G002480.1	1.0	-1.0	1	19	63	81	UCCCUCCGUUCGGAAUUAC	GUAUUUCCGAACGGAGGGA	Cleavage	-	1
miR1127	TRITD2Av1G037120.1	1.0	-1.0	1	19	53	71	UCCAUCCGUUCGGAAUUAC	GUAUUUCCGAACGGAUGGA	Cleavage	-	1
miR1127	TRITD3Av1G203570.1	1.0	-1.0	1	19	773	791	UCCCUCCGUUCGGAAUUAC	CUAAUUCCGAACGGAGGGA	Cleavage	-	1
miR1127	TRITD7Av1G079360.1	1.0	-1.0	1	19	116	134	UCCCUCCGUUCGGAAUUAC	GUACUUCCGAACGGAGGGA	Cleavage	Retrovirus-related Pol polyprotein from transposon TNT 1-94, partial [Trichinella patagoniensis]	1
miR1127	TRITD6Bv1G002480.1	1.0	-1.0	1	19	63	81	UCCCUCCGUUCGGAAUUAC	GUAUUUCCGAACGGAGGGA	Cleavage	-	1
miR1127	TRITD3Bv1G013940.1	1.0	-1.0	1	19	173	191	UCCCUCCGUUCGGAAUUAG	GUAAUUCCGAACGGAGGGA	Cleavage	Cysteine-rich receptor-like protein kinase 41 [Aegilops tauschii]	1
miR1127	TRITD1Bv1G002300.1	1.0	-1.0	1	19	152	170	UCCCUCCGUUCGGAAUUAG	GUAAUUCCGAACGGAGGGA	Cleavage	Cysteine-rich receptor-like protein kinase 41 [Aegilops tauschii]	1
miR1127	TRITD2Bv1G231670.1	1.0	-1.0	1	19	167	185	UCCCUCCGUUCGGAAUUAG	GUAAUUCCGAACGGAGGGA	Cleavage	-	1
miR1127	TRITD6Bv1G226350.1	1.0	-1.0	1	19	242	260	UCCCUCCGUUCGGAAUUAG	GUAAUUCCGAACGGAGGGA	Cleavage	predicted protein [Hordeum vulgare subsp. vulgare]	1
miR1127	TRITD2Bv1G231670.2	1.0	-1.0	1	19	167	185	UCCCUCCGUUCGGAAUUAG	GUAAUUCCGAACGGAGGGA	Cleavage	-	1
miR1127	TRITD2Bv1G030820.3	1.0	-1.0	1	19	329	347	UCCCUCCGUUCGGAAUUAG	GUAAUUCCGAACGGAGGGA	Cleavage	PREDICTED: osmotic avoidance abnormal protein 3 [Setaria italica]	1
miR1127	TRITD6Av1G190710.1	1.0	-1.0	1	19	53	71	UCCCUCCGUUCGGAAUUAG	GUAAUUCCGAACGGAGGGA	Cleavage	-	1
miR1127	TRITD4Bv1G061810.1	1.0	-1.0	1	19	293	311	UCCCUCCGUUCGGAAUUAG	GUAAUUCCGAACGGAGGGA	Cleavage	-	1
miR1127	TRITD3Bv1G079440.1	1.0	-1.0	1	19	101	119	UCCCUCCGUUCGGAAUUAG	GUAAUUCCGAACGGAGGGA	Cleavage	unnamed protein product [Triticum aestivum]	1
miR1127	TRITD2Bv1G094250.3	1.0	-1.0	1	19	577	595	UCCCUCCGUUCGGAAUUAG	GUAAUUCCGAACGGAGGGA	Cleavage	-	1
miR1127	TRITD2Bv1G219040.1	1.0	-1.0	1	19	467	485	UCCCUCCGUUCGGAAUUAG	GUAAUUCCGAACGGAGGGA	Cleavage	-	1
miR1127	TRITD2Bv1G042820.3	1.0	-1.0	1	19	247	265	UCCCUCCGUUCCGAAUUAC	GUAUUUCGGAACGGAGGGA	Cleavage	-	1
miR1127	TRITD2Av1G037120.1	1.0	-1.0	1	19	53	71	UCCAUCCGUUCGGAAUUAC	GUAUUUCCGAACGGAUGGA	Cleavage	-	1
miR1127	TRITD3Av1G203570.1	1.0	-1.0	1	19	773	791	UCCCUCCGUUCGGAAUUAC	CUAAUUCCGAACGGAGGGA	Cleavage	-	1
miR1127	TRITD7Av1G079360.1	1.0	-1.0	1	19	116	134	UCCCUCCGUUCGGAAUUAC	GUACUUCCGAACGGAGGGA	Cleavage	Retrovirus-related Pol polyprotein from transposon TNT 1-94, partial [Trichinella patagoniensis]	1
miR1127	TRITD6Bv1G002480.1	1.0	-1.0	1	19	63	81	UCCCUCCGUUCGGAAUUAC	GUAUUUCCGAACGGAGGGA	Cleavage	-	1
miR1128	TRITD4Av1G233340.2	1.0	-1.0	1	21	12	32	UUGUACUCCCUCCGUCCGAAA	UUUCGGACGGAGGGAGUACAU	Cleavage	hypothetical protein TRIUR3_13855 [Triticum urartu]	1
miR1128	TRITD6Bv1G129840.1	1.0	-1.0	1	21	53	73	UUGUACUCCCUCCGUCCGAAA	UUCCGGACGGAGGGAGUACAA	Cleavage	-	1
miR1128	TRITD0Uv1G059320.1	1.0	-1.0	1	21	263	283	UUGUACUCCCUCCGUCCGAAA	AUUCAGACGGAGGGAGUACAA	Cleavage	-	1
miR1128	TRITD4Bv1G205270.1	1.0	-1.0	1	21	423	443	UUGUACUCCCUCCGUCCGAAA	CUUCGAACGGAGGGAGUACAA	Cleavage	hypothetical protein TRIUR3_33796 [Triticum urartu]	1
miR1128	TRITD3Bv1G236300.1	1.0	-1.0	1	21	164	184	UACUACUCCCUCCAUUCCAAA	UUUGGGAUGGAGGGAGUAGUA	Cleavage	-	1
miR1128	TRITD2Av1G033550.1	1.0	-1.0	1	21	388	408	UACUACUCCCUCCAUUCCAAA	UUUGGAACGGAGGGAGUAGUA	Cleavage	-	1
miR1128	TRITD7Av1G044070.3	1.0	-1.0	1	21	458	478	UACUACUCCCUCCAUUCCAAA	GCUGGAACGGAGGGAGUAGUA	Cleavage	hypothetical protein SORBIDRAFT_10g005490 [Sorghum bicolor]	1
miR1128	TRITD5Bv1G112210.1	1.0	-1.0	1	21	12	32	UCAUACUCCCUCCGUCCGAAA	UUUCGGACGGAGGGAGUAUGU	Cleavage	-	1
miR1128	TRITD6Bv1G063360.1	1.0	-1.0	1	21	12	32	UCAUACUCCCUCCGUCCGAAA	UUUCGGACGGAGGGAGUAUGU	Cleavage	-	1
miR1128	TRITD5Bv1G085710.4	1.0	-1.0	1	21	12	32	UCAUACUCCCUCCGUCCGAAA	UUUCGGACGGAGGGAGUAUGU	Cleavage	-	1
miR1128	TRITD7Bv1G061600.1	1.0	-1.0	1	21	494	514	UAGUACUCCCUCCGUUCCAAA	UUUGGAACGGAGGGAGUACUG	Cleavage	Glycosyltransferase QUASIMODO1 [Aegilops tauschii]	1
miR1128	TRITD4Av1G190310.1	1.0	-1.0	1	21	93	113	UAGUACUCCCUCCGUUCCAAA	UUUGGAACGGAGGGAGUACUU	Cleavage	Translational activator GCN1 [Triticum urartu]	1
miR1128	TRITD2Bv1G061850.1	1.0	-1.0	1	21	135	155	UAGUACUCCCUCCGUUCCAAA	UUUGGAACGGAGGGAGUACUU	Cleavage	Cysteine-rich receptor-like protein kinase 41 [Aegilops tauschii]	1
miR1128	TRITD4Av1G006850.1	1.0	-1.0	1	21	102	122	UAGUACUCCCUCCGUUCCAAA	UUUGGAACGGAGGGAGUACUU	Cleavage	-	1
miR1128	TRITD7Av1G157190.5	1.0	-1.0	1	21	755	775	UAGUACUCCCUCCGUUCCAAA	UUUGGAACGGAGGGAGUACUC	Cleavage	Transcription factor MYB1R1 [Triticum urartu]	1
miR1128	TRITD2Av1G261350.1	1.0	-1.0	1	21	161	181	UAGUACUCCCUCCGUUCCAAA	CUGGGAACGGAGGGAGUACUA	Cleavage	hypothetical protein TRIUR3_12231 [Triticum urartu]	1
miR1128	TRITD1Av1G036690.7	1.0	-1.0	1	21	3510	3530	UAGUACUCCCUCCGUUCCAAA	UAUGGACCGGAGGGAGUACUA	Cleavage	starch synthase III [Aegilops tauschii]	1
miR1128	TRITD1Bv1G048610.6	1.0	-1.0	1	21	3510	3530	UAGUACUCCCUCCGUUCCAAA	UAUGGACCGGAGGGAGUACUA	Cleavage	AF258608_1starch synthase III [Triticum aestivum]	1
miR1128	TRITD3Bv1G236300.1	1.0	-1.0	1	21	164	184	UACUACUCCCUCCGUCCCAAA	UUUGGGAUGGAGGGAGUAGUA	Cleavage	-	1
miR1128	TRITD2Av1G033550.1	1.0	-1.0	1	21	388	408	UACUACUCCCUCCGUCCCAAA	UUUGGAACGGAGGGAGUAGUA	Cleavage	-	1
miR1128	TRITD7Av1G044070.3	1.0	-1.0	1	21	458	478	UACUACUCCCUCCGUCCCAAA	GCUGGAACGGAGGGAGUAGUA	Cleavage	hypothetical protein SORBIDRAFT_10g005490 [Sorghum bicolor]	1
miR1128	TRITD7Bv1G061600.1	1.0	-1.0	1	21	494	514	UAGUACUCCCUCCGUUCCAAA	UUUGGAACGGAGGGAGUACUG	Cleavage	Glycosyltransferase QUASIMODO1 [Aegilops tauschii]	1
miR1128	TRITD4Av1G190310.1	1.0	-1.0	1	21	93	113	UAGUACUCCCUCCGUUCCAAA	UUUGGAACGGAGGGAGUACUU	Cleavage	Translational activator GCN1 [Triticum urartu]	1
miR1128	TRITD2Bv1G061850.1	1.0	-1.0	1	21	135	155	UAGUACUCCCUCCGUUCCAAA	UUUGGAACGGAGGGAGUACUU	Cleavage	Cysteine-rich receptor-like protein kinase 41 [Aegilops tauschii]	1
miR1128	TRITD4Av1G006850.1	1.0	-1.0	1	21	102	122	UAGUACUCCCUCCGUUCCAAA	UUUGGAACGGAGGGAGUACUU	Cleavage	-	1
miR1128	TRITD7Av1G157190.5	1.0	-1.0	1	21	755	775	UAGUACUCCCUCCGUUCCAAA	UUUGGAACGGAGGGAGUACUC	Cleavage	Transcription factor MYB1R1 [Triticum urartu]	1
miR1128	TRITD2Av1G261350.1	1.0	-1.0	1	21	161	181	UAGUACUCCCUCCGUUCCAAA	CUGGGAACGGAGGGAGUACUA	Cleavage	hypothetical protein TRIUR3_12231 [Triticum urartu]	1
miR1128	TRITD1Av1G036690.7	1.0	-1.0	1	21	3510	3530	UAGUACUCCCUCCGUUCCAAA	UAUGGACCGGAGGGAGUACUA	Cleavage	starch synthase III [Aegilops tauschii]	1
miR1128	TRITD1Bv1G048610.6	1.0	-1.0	1	21	3510	3530	UAGUACUCCCUCCGUUCCAAA	UAUGGACCGGAGGGAGUACUA	Cleavage	AF258608_1starch synthase III [Triticum aestivum]	1
miR1128	TRITD6Av1G069920.1	1.0	-1.0	1	21	283	303	GAAUACUCCCUCCGUCCGAAA	GUUCGGACGGAGGGAGUAUUA	Cleavage	-	1
miR1130	TRITD5Bv1G173900.5	1.0	-1.0	1	23	1382	1404	CCUCUGUCCCAUAAUGUAAGACG	UGUCUUAUAUUAUGGGACAGAGG	Cleavage	PREDICTED: protein DETOXIFICATION 40 [Brachypodium distachyon]	1
miR1130	TRITD4Bv1G074090.1	1.0	-1.0	1	23	36	58	CCUCUGUCCCAUAAUGUAAGACG	CAUCUUAUAUUAUGGGACAGAGG	Cleavage	-	1
miR1130	TRITD7Bv1G213700.1	1.0	-1.0	1	23	284	306	CCUCUGUCCCAUAAUGUAAGACG	ACUCUUAUAUUAUGGGACAGAGG	Cleavage	-	1
miR1130	TRITD7Bv1G195630.4	1.0	-1.0	1	23	1903	1925	CCUCUGUCCCAUAAUGUAAGACG	UAUCUUAUAUUAUGGGACAGAGG	Cleavage	-	1
miR1130	TRITD7Bv1G204560.2	1.0	-1.0	1	23	383	405	CCUCCGUCCCAUAAUAUAAGACG	CGUCUUACAUUAUGGGACGGAGG	Cleavage	Actin-related protein 2/3 complex subunit 3 [Triticum urartu]	1
miR1130	TRITD4Bv1G063340.1	1.0	-1.0	1	23	12	34	CCUCCGUCCCAUAAUAUAAGACG	CGUCUUACAUUAUGGGACGGAGG	Cleavage	-	1
miR1130	TRITD7Av1G201990.1	1.0	-1.0	1	23	349	371	CCUCCGUCCCAUAAUAUAAGACG	CUUCUUACAUUAUGGGACGGAGG	Cleavage	Xylosyltransferase 1 [Triticum urartu]	1
miR1130	TRITD4Bv1G118680.1	1.0	-1.0	1	23	219	241	CCUCCGUCCCAUAAUGUAAGACG	CGUCUUGCAUUAUGGGACGGAGG	Cleavage	-	1
miR1130	TRITD2Av1G183820.2	1.0	-1.0	1	23	729	752	CCUCCGUCCCAUAAUGUAAGA-CG	CGCUCUUAUAUUAUGGGACGGAGG	Cleavage	-	1
miR1130	TRITD2Av1G024110.6	1.0	-1.0	1	23	1574	1597	CCUCCGUCCCAUAAUGUAAGA-CG	CGCUCUUAUAUUAUGGGACGGAGG	Cleavage	Lon protease-like protein, mitochondrial [Triticum urartu]	1
miR1130	TRITD3Bv1G273300.2	1.0	-1.0	1	23	849	871	CCUCCGUCCCAUAAUGUAAGACG	CCUCCUACAUUAUGGGACGGAGG	Cleavage	-	1
miR1130	TRITD5Av1G253950.1	1.0	-1.0	1	23	1476	1498	CCUCCGUCCCAUAAUGUAAGACG	GCCCUUAUAUUAUGGGACGGAGG	Cleavage	UDP-glycosyltransferase 73C5 [Triticum urartu]	1
miR1130	TRITD5Av1G253950.2	1.0	-1.0	1	23	1491	1513	CCUCCGUCCCAUAAUGUAAGACG	GCCCUUAUAUUAUGGGACGGAGG	Cleavage	UDP-glycosyltransferase 73C5 [Triticum urartu]	1
miR1130	TRITD6Bv1G168220.1	1.0	-1.0	1	23	1270	1292	CCUCCGUCCCAUAAUGUAAGACG	GAUGUUAUAUUAUGGGACGGAGG	Cleavage	PREDICTED: tyrosine--tRNA ligase 1, cytoplasmic-like [Setaria italica]	1
miR1130	TRITD4Bv1G118680.1	1.0	-1.0	1	23	219	241	CCUCCGUCCCAUAAUGUAAGACG	CGUCUUGCAUUAUGGGACGGAGG	Cleavage	-	1
miR1130	TRITD2Av1G183820.2	1.0	-1.0	1	23	729	752	CCUCCGUCCCAUAAUGUAAGA-CG	CGCUCUUAUAUUAUGGGACGGAGG	Cleavage	-	1
miR1130	TRITD2Av1G024110.6	1.0	-1.0	1	23	1574	1597	CCUCCGUCCCAUAAUGUAAGA-CG	CGCUCUUAUAUUAUGGGACGGAGG	Cleavage	Lon protease-like protein, mitochondrial [Triticum urartu]	1
miR1130	TRITD3Bv1G273300.2	1.0	-1.0	1	23	849	871	CCUCCGUCCCAUAAUGUAAGACG	CCUCCUACAUUAUGGGACGGAGG	Cleavage	-	1
miR1130	TRITD5Av1G253950.1	1.0	-1.0	1	23	1476	1498	CCUCCGUCCCAUAAUGUAAGACG	GCCCUUAUAUUAUGGGACGGAGG	Cleavage	UDP-glycosyltransferase 73C5 [Triticum urartu]	1
miR1130	TRITD5Av1G253950.2	1.0	-1.0	1	23	1491	1513	CCUCCGUCCCAUAAUGUAAGACG	GCCCUUAUAUUAUGGGACGGAGG	Cleavage	UDP-glycosyltransferase 73C5 [Triticum urartu]	1
miR1130	TRITD6Bv1G168220.1	1.0	-1.0	1	23	1270	1292	CCUCCGUCCCAUAAUGUAAGACG	GAUGUUAUAUUAUGGGACGGAGG	Cleavage	PREDICTED: tyrosine--tRNA ligase 1, cytoplasmic-like [Setaria italica]	1
miR1130	TRITD4Bv1G063340.1	1.0	-1.0	1	23	12	34	CCUCCGUCCCAUAAUGCAAGACG	CGUCUUACAUUAUGGGACGGAGG	Cleavage	-	1
miR1130	TRITD7Bv1G204560.2	1.0	-1.0	1	23	383	405	CCUCCGUCCCAUAAUGCAAGACG	CGUCUUACAUUAUGGGACGGAGG	Cleavage	Actin-related protein 2/3 complex subunit 3 [Triticum urartu]	1
miR1130	TRITD7Av1G201990.1	1.0	-1.0	1	23	349	371	CCUCCGUCCCAUAAUGCAAGACG	CUUCUUACAUUAUGGGACGGAGG	Cleavage	Xylosyltransferase 1 [Triticum urartu]	1
miR1130	TRITD7Bv1G204560.2	1.0	-1.0	1	23	383	405	CCUCCGUCCCAUAAUAUAAGACG	CGUCUUACAUUAUGGGACGGAGG	Cleavage	Actin-related protein 2/3 complex subunit 3 [Triticum urartu]	1
miR1130	TRITD4Bv1G063340.1	1.0	-1.0	1	23	12	34	CCUCCGUCCCAUAAUAUAAGACG	CGUCUUACAUUAUGGGACGGAGG	Cleavage	-	1
miR1130	TRITD7Av1G201990.1	1.0	-1.0	1	23	349	371	CCUCCGUCCCAUAAUAUAAGACG	CUUCUUACAUUAUGGGACGGAGG	Cleavage	Xylosyltransferase 1 [Triticum urartu]	1
miR1133	TRITD7Av1G155620.1	1.0	-1.0	1	22	87	108	CAUGUACUCCCUCCGUCCGGAA	UUCCGGAUGGAGGGAGUACAUG	Cleavage	-	1
miR1133	TRITD3Bv1G231790.2	1.0	-1.0	1	22	174	195	CAUGUACUCCCUCCGUCCGGAA	UUCCGGACGGAGGGAGUACAUC	Cleavage	-	1
miR1133	TRITD3Bv1G141790.1	1.0	-1.0	1	22	375	397	CAUGUACUCCCUCCGUCCGG-AA	UUACCGAACGGAGGGAGUACAUG	Cleavage	-	1
miR1133	TRITD7Bv1G178590.2	1.0	-1.0	1	22	972	993	CAUAUACUCCCUCCAUUCCAAA	UUUGGAACGGAGGGAGUAUAUG	Cleavage	-	1
miR1133	TRITD1Av1G021400.2	1.0	-1.0	1	22	420	441	CAUAUACUCCCUCCAUUCCAAA	UUUGGAACGGAGGGAGUAUAUG	Cleavage	-	1
miR1135	TRITD1Av1G038700.1	1.0	-1.0	1	24	2284	2307	CUCCGACAAGUAUUUCCGGACGGA	UUUGUCUGGAAAUACUUGUCGGAG	Cleavage	Kinesin-like protein KIF2C [Triticum urartu]	1
miR1135	TRITD2Bv1G054460.1	1.0	-1.0	1	24	4	27	CUCCGACAAGUAUUUCCGGACGGA	GGUGUGCGGAAAUACUUGUCGGAG	Cleavage	predicted protein, partial [Hordeum vulgare subsp. vulgare]	1
miR1135	TRITD3Bv1G013940.1	1.0	-1.0	1	24	95	118	CUACGACAAGUAAUUCUGAACGGA	UCCGUUCGGAAUUACUUGUCGUAG	Cleavage	Cysteine-rich receptor-like protein kinase 41 [Aegilops tauschii]	1
miR1135	TRITD2Av1G264540.2	1.0	-1.0	1	24	1047	1070	CUACGACAAGUAAUUCUGAACGGA	UCCGUUCCGAAUUACUUGUCGUAG	Cleavage	-	1
miR1135	TRITD0Uv1G055580.2	1.0	-1.0	1	24	719	742	UUGCGACAAGUAAUUCCGAACGGA	UCCGUUCGGAAUUACUUGUCGCAG	Cleavage	-	1
miR1135	TRITD3Av1G198340.1	1.0	-1.0	1	24	378	401	UUGCGACAAGUAAUUCCGAACGGA	UCCGUUCGGAAUUACUUGUCGCAG	Cleavage	Subtilisin-like protease [Triticum urartu]	1
miR1135	TRITD4Av1G215810.1	1.0	-1.0	1	24	282	305	UUGCGACAAGUAAUUCCGAACGGA	UCUGUUCCGAAUUACUUGUCGCAA	Cleavage	putative reverse transcriptase [Sorghum bicolor]	1
miR1135	TRITD1Av1G143210.1	1.0	-1.0	1	24	11	34	CUGCGACAAGUAAUUCCGAACGGA	UCCGUUCCGAAUUACUUGUCGCAG	Cleavage	PREDICTED: SAGA-associated factor 11 homolog [Brachypodium distachyon]	1
miR1135	TRITD2Av1G226670.1	1.0	-1.0	1	24	41	64	CUGCGACAAGUAAUUCCGAACGGA	UCCGUUCGAAAUUACUUGUCGCAG	Cleavage	Cysteine-rich receptor-like protein kinase 41 [Aegilops tauschii]	1
miR1135	TRITD7Av1G263920.1	1.0	-1.0	1	24	221	244	CUGCGACAAGUAAUUCCGAACGGA	UCCGUUCCGAAUUACUUGUCGCAG	Cleavage	Ubiquitin subgroup [Beauveria bassiana ARSEF 2860]	1
miR1135	TRITD3Bv1G231790.1	1.0	-1.0	1	24	321	344	CUUCGACAAGUAUUUCCGGACGGA	UCCGUCUGGAAAUACUUGUCGAAG	Cleavage	dolichyl-diphosphooligosaccharide--protein glycosyltransferase, putative, expressed [Triticum aestivum]	1
miR1135	TRITD3Bv1G231790.2	1.0	-1.0	1	24	82	105	CUUCGACAAGUAUUUCCGGACGGA	UCCGUCUGGAAAUACUUGUCGAAG	Cleavage	-	1
miR1135	TRITD4Av1G007840.1	1.0	-1.0	1	24	11	34	CUGCGACGAGUAAUUUGGAACGGA	UCCGUCCCAAAUUACUCGUCGCAG	Cleavage	-	1
miR1135	TRITD3Bv1G231790.1	1.0	-1.0	1	24	321	344	CUUCGACAAGUAUUUCCGGACGGA	UCCGUCUGGAAAUACUUGUCGAAG	Cleavage	dolichyl-diphosphooligosaccharide--protein glycosyltransferase, putative, expressed [Triticum aestivum]	1
miR1135	TRITD3Bv1G231790.2	1.0	-1.0	1	24	82	105	CUUCGACAAGUAUUUCCGGACGGA	UCCGUCUGGAAAUACUUGUCGAAG	Cleavage	-	1
miR1135	TRITD1Av1G143210.1	1.0	-1.0	1	24	11	34	CUGCGACAAGUAAUUCCGAACGGA	UCCGUUCCGAAUUACUUGUCGCAG	Cleavage	PREDICTED: SAGA-associated factor 11 homolog [Brachypodium distachyon]	1
miR1135	TRITD2Av1G226670.1	1.0	-1.0	1	24	41	64	CUGCGACAAGUAAUUCCGAACGGA	UCCGUUCGAAAUUACUUGUCGCAG	Cleavage	Cysteine-rich receptor-like protein kinase 41 [Aegilops tauschii]	1
miR1135	TRITD7Av1G263920.1	1.0	-1.0	1	24	221	244	CUGCGACAAGUAAUUCCGAACGGA	UCCGUUCCGAAUUACUUGUCGCAG	Cleavage	Ubiquitin subgroup [Beauveria bassiana ARSEF 2860]	1
miR1135	TRITD1Av1G038700.1	1.0	-1.0	1	24	2284	2307	CUCCGACAAGUAUUUCCGGACGGA	UUUGUCUGGAAAUACUUGUCGGAG	Cleavage	Kinesin-like protein KIF2C [Triticum urartu]	1
miR1135	TRITD2Bv1G054460.1	1.0	-1.0	1	24	4	27	CUCCGACAAGUAUUUCCGGACGGA	GGUGUGCGGAAAUACUUGUCGGAG	Cleavage	predicted protein, partial [Hordeum vulgare subsp. vulgare]	1
miR1135	TRITD4Bv1G161890.1	1.0	-1.0	1	24	155	178	CUACGACAAGUAAUUCCGAACGGA	UCCGUUUGGAAUUACUUGUCGUAG	Cleavage	Cysteine-rich receptor-like protein kinase 41 [Aegilops tauschii]	1
miR1135	TRITD2Av1G264540.2	1.0	-1.0	1	24	1047	1070	CUACGACAAGUAAUUCCGAACGGA	UCCGUUCCGAAUUACUUGUCGUAG	Cleavage	-	1
miR1135	TRITD3Bv1G231790.1	1.0	-1.0	1	24	321	344	CUUCGACAAGUAUUUCCGGACGGA	UCCGUCUGGAAAUACUUGUCGAAG	Cleavage	dolichyl-diphosphooligosaccharide--protein glycosyltransferase, putative, expressed [Triticum aestivum]	1
miR1135	TRITD3Bv1G231790.2	1.0	-1.0	1	24	82	105	CUUCGACAAGUAUUUCCGGACGGA	UCCGUCUGGAAAUACUUGUCGAAG	Cleavage	-	1
miR1135	TRITD1Av1G143210.1	1.0	-1.0	1	24	11	34	CUGCGACAAGUAAUUCCGAACGGA	UCCGUUCCGAAUUACUUGUCGCAG	Cleavage	PREDICTED: SAGA-associated factor 11 homolog [Brachypodium distachyon]	1
miR1135	TRITD2Av1G226670.1	1.0	-1.0	1	24	41	64	CUGCGACAAGUAAUUCCGAACGGA	UCCGUUCGAAAUUACUUGUCGCAG	Cleavage	Cysteine-rich receptor-like protein kinase 41 [Aegilops tauschii]	1
miR1135	TRITD7Av1G263920.1	1.0	-1.0	1	24	221	244	CUGCGACAAGUAAUUCCGAACGGA	UCCGUUCCGAAUUACUUGUCGCAG	Cleavage	Ubiquitin subgroup [Beauveria bassiana ARSEF 2860]	1
miR1135	TRITD3Bv1G180150.1	1.0	-1.0	1	24	817	840	UCGCGACAAGUAAUUCCAAACGGA	UCCGUUCGGAAUUACUUGUCGCGA	Cleavage	hypothetical protein BRADI_1g57840 [Brachypodium distachyon]	1
miR1135	TRITD6Bv1G093770.1	1.0	-1.0	1	24	319	342	UCGCGACAAGUAAUUCCAAACGGA	UCCGUUCGGAAUUACUUGUCGCGA	Cleavage	-	1
miR1135	TRITD2Bv1G029330.1	1.0	-1.0	1	24	319	342	UCGCGACAAGUAAUUCCAAACGGA	UCCGUUCGGAAUUACUUGUCGCGA	Cleavage	-	1
miR1135	TRITD6Bv1G073740.1	1.0	-1.0	1	24	269	292	UCGCGACAAGUAAUUCCAAACGGA	UCCGUUCGGAAUUACUUGUCGCGA	Cleavage	Cysteine-rich receptor-like protein kinase 41 [Aegilops tauschii]	1
miR1135	TRITD1Av1G143210.1	1.0	-1.0	1	24	11	34	CUGCGACAAGUAAUUCCGAACGGA	UCCGUUCCGAAUUACUUGUCGCAG	Cleavage	PREDICTED: SAGA-associated factor 11 homolog [Brachypodium distachyon]	1
miR1135	TRITD2Av1G226670.1	1.0	-1.0	1	24	41	64	CUGCGACAAGUAAUUCCGAACGGA	UCCGUUCGAAAUUACUUGUCGCAG	Cleavage	Cysteine-rich receptor-like protein kinase 41 [Aegilops tauschii]	1
miR1135	TRITD7Av1G263920.1	1.0	-1.0	1	24	221	244	CUGCGACAAGUAAUUCCGAACGGA	UCCGUUCCGAAUUACUUGUCGCAG	Cleavage	Ubiquitin subgroup [Beauveria bassiana ARSEF 2860]	1
miR1136	TRITD6Av1G217550.1	1.0	-1.0	1	24	323	346	UUGUCGCAGAAAUGGAUGUAUCUA	UAGAUACAUUCAUUUCUGCGACAA	Cleavage	-	1
miR1136	TRITD6Av1G217550.1	1.0	-1.0	1	24	323	346	UUGUCGCAGAAAUGGAUGUAUCUA	UAGAUACAUUCAUUUCUGCGACAA	Cleavage	-	1
miR1136	TRITD6Av1G217550.1	1.0	-1.0	1	24	323	346	UUGUCGCAGAAAUGGAUGUAUCUA	UAGAUACAUUCAUUUCUGCGACAA	Cleavage	-	1
miR1137	TRITD3Bv1G097150.1	1.0	-1.0	1	20	538	557	UAGUACAAAGUUGAGUGAUC	GAUGACUCAACUUUGUACUA	Cleavage	unnamed protein product [Triticum aestivum]	1
miR1137	TRITD6Av1G094070.1	1.0	-1.0	1	20	286	305	UAGUACAAAGUUGAGUGAUC	GAUGACUCAACUUUGUACUA	Cleavage	-	1
miR1137	TRITD3Av1G233040.1	1.0	-1.0	1	19	1	19	UAGUACAAAGUUGAGUGAU	AUGACUCAACUUUGUACUA	Cleavage	-	1
miR1137	TRITD5Bv1G250480.3	1.0	-1.0	1	20	1543	1562	UAGUACAAAGUUGGGUUAUC	GAUGACCCAACUUUGUACUA	Cleavage	fructan exohydrolase [Triticum aestivum]	1
miR1137	TRITD5Bv1G250480.1	1.0	-1.0	1	20	1384	1403	UAGUACAAAGUUGGGUUAUC	GAUGACCCAACUUUGUACUA	Cleavage	Beta-fructofuranosidase, insoluble isoenzyme 4 [Aegilops tauschii]	1
miR1137	TRITD4Bv1G115960.1	1.0	-1.0	1	19	1	19	UAGUACAAAGUUGGGUUAU	AUGACCCAACUUUGUACUA	Cleavage	-	1
miR1137	TRITD3Bv1G097150.1	1.0	-1.0	1	20	538	557	UAGUACAAAGUUGGGUCAUC	GAUGACUCAACUUUGUACUA	Cleavage	unnamed protein product [Triticum aestivum]	1
miR1137	TRITD6Av1G094070.1	1.0	-1.0	1	20	286	305	UAGUACAAAGUUGGGUCAUC	GAUGACUCAACUUUGUACUA	Cleavage	-	1
miR1137	TRITD3Av1G233040.1	1.0	-1.0	1	19	1	19	UAGUACAAAGUUGGGUCAU	AUGACUCAACUUUGUACUA	Cleavage	-	1
miR1137	TRITD3Av1G232730.1	1.0	-1.0	1	20	280	299	UAGUACAAAGUUGGGUCAUC	GAUGAACCAACUUUGUACUA	Cleavage	-	1
miR1137	TRITD5Av1G179130.5	1.0	-1.0	1	20	583	602	UAGUACAAAGUUGGGUCACU	AGUGACUCAACUUUGUACUA	Cleavage	E3 ubiquitin ligase BIG BROTHER [Triticum urartu]	1
miR1137	TRITD5Av1G179130.4	1.0	-1.0	1	20	508	527	UAGUACAAAGUUGGGUCACU	AGUGACUCAACUUUGUACUA	Cleavage	predicted protein [Hordeum vulgare subsp. vulgare]	1
miR1137	TRITD5Av1G179130.3	1.0	-1.0	1	20	499	518	UAGUACAAAGUUGGGUCACU	AGUGACUCAACUUUGUACUA	Cleavage	predicted protein [Hordeum vulgare subsp. vulgare]	1
miR1137	TRITD5Bv1G250480.1	1.0	-1.0	1	20	1384	1403	UAGUACAAAGUUGGGUCACU	GAUGACCCAACUUUGUACUA	Cleavage	Beta-fructofuranosidase, insoluble isoenzyme 4 [Aegilops tauschii]	1
miR1137	TRITD4Bv1G115960.1	1.0	-1.0	1	19	1	19	UAGUACAAAGUUGGGUCAC	AUGACCCAACUUUGUACUA	Cleavage	-	1
miR1137	TRITD3Av1G158020.1	1.0	-1.0	1	20	1711	1730	UAGUAUAAAGUUGAGUCACU	AGUGUCUCAACUUUAUACUA	Cleavage	unnamed protein product [Triticum aestivum]	1
miR1436	TRITD6Bv1G205700.5	1.0	-1.0	1	21	1091	1111	AUAUUAUGGGACGGAGGGAGU	ACUCCUUCCGUCCCAUAAUAU	Cleavage	Vacuolar protein sorting-associated protein 33-like protein [Triticum urartu]	1
miR1436	TRITD3Av1G203580.1	1.0	-1.0	1	21	417	437	AUAUUAUGGGACGGAGGGAGU	ACUUCCUCCGUCCCAUAAUAU	Cleavage	-	1
miR1436	TRITD1Bv1G066260.1	1.0	-1.0	1	21	275	295	UUAUUUUGGGACGGAGGGAGU	ACUCCCUCCGUCCCAAAAUAG	Cleavage	6-phosphofructokinase 2 [Aegilops tauschii]	1
miR1436	TRITD5Bv1G182590.1	1.0	-1.0	1	21	7	27	UUAUUUUGGGACGGAGGGAGU	ACUCCCUCCGUCCCAAAAUAC	Cleavage	hypothetical protein TRIUR3_29776 [Triticum urartu]	1
miR1436	TRITD2Av1G025970.3	1.0	-1.0	1	21	1004	1024	UUAUUUUGGGACGGAGGGAGU	ACUCCCUCCGUCCCAAAAUAC	Cleavage	hypothetical protein OsI_30258 [Oryza sativa Indica Group]	1
miR1436	TRITD2Bv1G075110.1	1.0	-1.0	1	21	143	163	UUAUUUUGGGACGGAGGGAGU	ACUCCCUCCGUCCCAAAAUAU	Cleavage	-	1
miR1436	TRITD4Bv1G074560.1	1.0	-1.0	1	21	221	241	UUAUUUUGGGACGGAGGGAGU	ACUCCCUCCGUCCCAAAAUAC	Cleavage	-	1
miR1436	TRITD5Av1G147840.1	1.0	-1.0	1	21	297	317	UUAUUUUGGGACGGAGGGAGU	ACUACCUCCGUCCCAAAAUAA	Cleavage	-	1
miR1436	TRITD6Bv1G205700.5	1.0	-1.0	1	21	1091	1111	AUAUUAUGGGACGGAGGGAGU	ACUCCUUCCGUCCCAUAAUAU	Cleavage	Vacuolar protein sorting-associated protein 33-like protein [Triticum urartu]	1
miR1436	TRITD3Av1G203580.1	1.0	-1.0	1	21	417	437	AUAUUAUGGGACGGAGGGAGU	ACUUCCUCCGUCCCAUAAUAU	Cleavage	-	1
miR1436	TRITD2Bv1G075110.1	1.0	-1.0	1	21	143	163	GUAUUUUGGGACGGAGGGAGU	ACUCCCUCCGUCCCAAAAUAU	Cleavage	-	1
miR1436	TRITD1Bv1G066260.1	1.0	-1.0	1	21	275	295	GUAUUUUGGGACGGAGGGAGU	ACUCCCUCCGUCCCAAAAUAG	Cleavage	6-phosphofructokinase 2 [Aegilops tauschii]	1
miR1436	TRITD3Bv1G065370.3	1.0	-1.0	1	21	258	278	GUAUUUUGGGACGGAGGGAGU	ACUCCCUCCGUCCCAAAAUAA	Cleavage	-	1
miR1436	TRITD2Bv1G048030.1	1.0	-1.0	1	21	147	167	GUAUUUUGGGACGGAGGGAGU	ACUCCCUCCGUCCCAAAAUAA	Cleavage	-	1
miR1436	TRITD6Bv1G012970.1	1.0	-1.0	1	21	343	363	GUAUUUUGGGACGGAGGGAGU	ACUCCCUCCGUCCCAAAAUAA	Cleavage	-	1
miR1436	TRITD4Bv1G036400.1	1.0	-1.0	1	21	318	338	GUAUUUUGGGACGGAGGGAGU	ACUCCCUCCGUCCCAAAAUAA	Cleavage	-	1
miR1436	TRITD3Bv1G065370.2	1.0	-1.0	1	21	324	344	GUAUUUUGGGACGGAGGGAGU	ACUCCCUCCGUCCCAAAAUAA	Cleavage	PREDICTED: putative pentatricopeptide repeat-containing protein At1g56570 [Brachypodium distachyon]	1
miR1436	TRITD3Av1G121930.1	1.0	-1.0	1	21	370	390	GUAUUUUGGGACGGAGGGAGU	ACUCCCUCCGUCCCAAAAUAA	Cleavage	-	1
miR1436	TRITD5Bv1G233680.3	1.0	-1.0	1	21	406	426	GUAUUUUGGGACGGAGGGAGU	ACUCCCUCCGUCCCAAAAUAA	Cleavage	Auxin-induced protein 5NG4 [Aegilops tauschii]	1
miR1436	TRITD4Av1G056230.7	1.0	-1.0	1	21	726	746	GUAUUUUGGGACGGAGGGAGU	ACUCCCUCCGUCCCAAAAUAA	Cleavage	Programmed cell death protein 2 [Aegilops tauschii]	1
miR1436	TRITD0Uv1G058910.1	1.0	-1.0	1	21	802	822	GUAUUUUGGGACGGAGGGAGU	ACUCCCUCCGUCCCAAAAUAA	Cleavage	predicted protein [Hordeum vulgare subsp. vulgare]	1
miR1436	TRITD7Bv1G222460.5	1.0	-1.0	1	21	1534	1554	GUAUUUUGGGACGGAGGGAGU	ACUCCCUCCGUCCCAAAAUAA	Cleavage	hypothetical protein SETIT_027728mg, partial [Setaria italica]	1
miR1436	TRITD1Av1G153260.1	1.0	-1.0	1	21	72	92	GUAUUUUGGGACGGAGGGAGU	ACUCCGUCCGUCCCAAAAUAC	Cleavage	-	1
miR1436	TRITD1Av1G153250.1	1.0	-1.0	1	21	72	92	GUAUUUUGGGACGGAGGGAGU	ACUCCAUCCGUCCCAAAAUAC	Cleavage	-	1
miR1436	TRITD3Av1G158020.1	1.0	-1.0	1	21	1691	1711	GUAUUUUGGGACGGAGGGAGU	UCUCCCUCCGUCCCAAAAUAA	Cleavage	unnamed protein product [Triticum aestivum]	1
miR1436	TRITD1Bv1G066260.1	1.0	-1.0	1	21	275	295	UUAUUUUGGGACGGAGGGAGU	ACUCCCUCCGUCCCAAAAUAG	Cleavage	6-phosphofructokinase 2 [Aegilops tauschii]	1
miR1436	TRITD5Bv1G182590.1	1.0	-1.0	1	21	7	27	UUAUUUUGGGACGGAGGGAGU	ACUCCCUCCGUCCCAAAAUAC	Cleavage	hypothetical protein TRIUR3_29776 [Triticum urartu]	1
miR1436	TRITD2Av1G025970.3	1.0	-1.0	1	21	1004	1024	UUAUUUUGGGACGGAGGGAGU	ACUCCCUCCGUCCCAAAAUAC	Cleavage	hypothetical protein OsI_30258 [Oryza sativa Indica Group]	1
miR1436	TRITD2Bv1G075110.1	1.0	-1.0	1	21	143	163	UUAUUUUGGGACGGAGGGAGU	ACUCCCUCCGUCCCAAAAUAU	Cleavage	-	1
miR1436	TRITD4Bv1G074560.1	1.0	-1.0	1	21	221	241	UUAUUUUGGGACGGAGGGAGU	ACUCCCUCCGUCCCAAAAUAC	Cleavage	-	1
miR1436	TRITD5Av1G147840.1	1.0	-1.0	1	21	297	317	UUAUUUUGGGACGGAGGGAGU	ACUACCUCCGUCCCAAAAUAA	Cleavage	-	1
miR1436	TRITD1Av1G187730.1	1.0	-1.0	1	21	37	57	AUAUUUUGGGACGGAGGGAGU	ACUUCCUCCGUCCCAAAAUAU	Cleavage	-	1
miR1436	TRITD2Av1G292800.1	1.0	-1.0	1	21	909	929	AUAUUUUGGGACGGAGGGAGU	ACUCCCUUCGUCCCAAAAUAU	Cleavage	Disease resistance protein RPM1 [Triticum urartu]	2
miR1436	TRITD1Bv1G066260.1	1.0	-1.0	1	21	275	295	AUAUUUUGGGACGGAGGGAGU	ACUCCCUCCGUCCCAAAAUAG	Cleavage	6-phosphofructokinase 2 [Aegilops tauschii]	1
miR1436	TRITD3Bv1G065370.3	1.0	-1.0	1	21	258	278	AUAUUUUGGGACGGAGGGAGU	ACUCCCUCCGUCCCAAAAUAA	Cleavage	-	1
miR1436	TRITD2Bv1G048030.1	1.0	-1.0	1	21	147	167	AUAUUUUGGGACGGAGGGAGU	ACUCCCUCCGUCCCAAAAUAA	Cleavage	-	1
miR1436	TRITD4Bv1G074560.1	1.0	-1.0	1	21	221	241	AUAUUUUGGGACGGAGGGAGU	ACUCCCUCCGUCCCAAAAUAC	Cleavage	-	1
miR1436	TRITD6Bv1G012970.1	1.0	-1.0	1	21	343	363	AUAUUUUGGGACGGAGGGAGU	ACUCCCUCCGUCCCAAAAUAA	Cleavage	-	1
miR1436	TRITD4Bv1G036400.1	1.0	-1.0	1	21	318	338	AUAUUUUGGGACGGAGGGAGU	ACUCCCUCCGUCCCAAAAUAA	Cleavage	-	1
miR1436	TRITD3Bv1G065370.2	1.0	-1.0	1	21	324	344	AUAUUUUGGGACGGAGGGAGU	ACUCCCUCCGUCCCAAAAUAA	Cleavage	PREDICTED: putative pentatricopeptide repeat-containing protein At1g56570 [Brachypodium distachyon]	1
miR1436	TRITD3Av1G121930.1	1.0	-1.0	1	21	370	390	AUAUUUUGGGACGGAGGGAGU	ACUCCCUCCGUCCCAAAAUAA	Cleavage	-	1
miR1436	TRITD5Bv1G233680.3	1.0	-1.0	1	21	406	426	AUAUUUUGGGACGGAGGGAGU	ACUCCCUCCGUCCCAAAAUAA	Cleavage	Auxin-induced protein 5NG4 [Aegilops tauschii]	1
miR1436	TRITD4Av1G056230.7	1.0	-1.0	1	21	726	746	AUAUUUUGGGACGGAGGGAGU	ACUCCCUCCGUCCCAAAAUAA	Cleavage	Programmed cell death protein 2 [Aegilops tauschii]	1
miR1436	TRITD0Uv1G058910.1	1.0	-1.0	1	21	802	822	AUAUUUUGGGACGGAGGGAGU	ACUCCCUCCGUCCCAAAAUAA	Cleavage	predicted protein [Hordeum vulgare subsp. vulgare]	1
miR1436	TRITD2Av1G025970.3	1.0	-1.0	1	21	1004	1024	AUAUUUUGGGACGGAGGGAGU	ACUCCCUCCGUCCCAAAAUAC	Cleavage	hypothetical protein OsI_30258 [Oryza sativa Indica Group]	1
miR1436	TRITD7Bv1G222460.5	1.0	-1.0	1	21	1534	1554	AUAUUUUGGGACGGAGGGAGU	ACUCCCUCCGUCCCAAAAUAA	Cleavage	hypothetical protein SETIT_027728mg, partial [Setaria italica]	1
miR1436	TRITD5Bv1G182590.1	1.0	-1.0	1	21	7	27	AUAUUUUGGGACGGAGGGAGU	ACUCCCUCCGUCCCAAAAUAC	Cleavage	hypothetical protein TRIUR3_29776 [Triticum urartu]	1
miR1436	TRITD3Av1G158020.1	1.0	-1.0	1	21	1691	1711	AUAUUUUGGGACGGAGGGAGU	UCUCCCUCCGUCCCAAAAUAA	Cleavage	unnamed protein product [Triticum aestivum]	1
miR1436	TRITD6Bv1G205700.5	1.0	-1.0	1	21	1091	1111	AUAUUAUGGGACGGAGGGAGU	ACUCCUUCCGUCCCAUAAUAU	Cleavage	Vacuolar protein sorting-associated protein 33-like protein [Triticum urartu]	1
miR1436	TRITD3Av1G203580.1	1.0	-1.0	1	21	417	437	AUAUUAUGGGACGGAGGGAGU	ACUUCCUCCGUCCCAUAAUAU	Cleavage	-	1
miR1436	TRITD5Bv1G030770.1	1.0	-1.0	1	21	1247	1267	ACAUUAUGGGACGAAGGGAGU	ACUCCCUCCGUCCCAUAAUGU	Cleavage	histone deacetylase RPD3/HDA1 class II [Hordeum vulgare]	1
miR1436	TRITD1Bv1G095280.1	1.0	-1.0	1	21	753	773	ACAUUAUGGGACGAAGGGAGU	ACUCCCUCCGUCCCAUAAUGU	Cleavage	-	1
miR1436	TRITD0Uv1G015820.1	1.0	-1.0	1	21	153	173	ACAUUAUGGGACGAAGGGAGU	ACUCCCUCCGUCCCAUAAUGU	Cleavage	-	1
miR1436	TRITD2Bv1G003980.1	1.0	-1.0	1	21	294	314	ACAUUAUGGGACGAAGGGAGU	ACUCCCUCCGUCCCAUAAUGU	Cleavage	-	1
miR1436	TRITD3Bv1G001840.1	1.0	-1.0	1	21	296	316	ACAUUAUGGGACGAAGGGAGU	ACUCCCUCCGUCCCAUAAUGU	Cleavage	-	1
miR1436	TRITD4Av1G043250.1	1.0	-1.0	1	21	288	308	ACAUUAUGGGACGGAGGGAGU	ACUCUCUCCGUCCCAUAAUGU	Cleavage	-	1
miR1436	TRITD3Av1G206310.1	1.0	-1.0	1	21	147	167	ACAUUAUGGGACGGAGGGAGU	ACUACCUCCGUCCCAUAAUGU	Cleavage	-	1
miR1436	TRITD6Av1G215080.1	1.0	-1.0	1	21	348	368	AUAUUAUGGGACGAAGGGAGU	CCUUCCUUCGUCCCAUAAUAU	Cleavage	Acyltransferase-like protein [Aegilops tauschii]	1
miR1436	TRITD2Av1G089830.1	1.0	-1.0	1	21	1317	1337	AUAUUAUGGGACGAAGGGAGU	ACUCCCUCCGUCCCAUAAUAU	Cleavage	predicted protein [Hordeum vulgare subsp. vulgare]	1
miR1436	TRITD6Bv1G138350.2	1.0	-1.0	1	21	393	413	AUAUUAUGGGACGAAGGGAGU	ACUCCCUCCGUCCCAUAAUAU	Cleavage	-	1
miR1436	TRITD3Bv1G150080.1	1.0	-1.0	1	21	80	100	AUAUUAUGGGACGAAGGGAGU	ACUCCCUCCGUCCCAUAAUAU	Cleavage	-	1
miR1436	TRITD7Av1G267120.1	1.0	-1.0	1	21	30	50	AUAUUAUGGGACGAAGGGAGU	ACUCCCUCCGUCCCAUAAUAU	Cleavage	-	3
miR1436	TRITD7Av1G267120.1	1.0	-1.0	1	21	87	107	AUAUUAUGGGACGAAGGGAGU	ACUCCCUCCGUCCCAUAAUAU	Cleavage	-	3
miR1436	TRITD1Av1G216300.1	1.0	-1.0	1	21	375	395	AUAUUAUGGGACGAAGGGAGU	CUUCCCUCCGUCCCAUAAUAU	Cleavage	-	1
miR1436	TRITD6Bv1G205700.5	1.0	-1.0	1	21	1091	1111	AUAUUAUGGGACGGAGGGAGU	ACUCCUUCCGUCCCAUAAUAU	Cleavage	Vacuolar protein sorting-associated protein 33-like protein [Triticum urartu]	1
miR1436	TRITD3Av1G203580.1	1.0	-1.0	1	21	417	437	AUAUUAUGGGACGGAGGGAGU	ACUUCCUCCGUCCCAUAAUAU	Cleavage	-	1
miR1436	TRITD4Av1G207350.2	1.0	-1.0	1	21	978	998	AUAUUAUGGGAUGGAGGGAGU	ACUCCCUCCAUCCCAUAAUAA	Cleavage	-	1
miR1436	TRITD4Av1G207350.1	1.0	-1.0	1	21	978	998	AUAUUAUGGGAUGGAGGGAGU	ACUCCCUCCAUCCCAUAAUAA	Cleavage	-	1
miR1436	TRITD3Bv1G267970.1	1.0	-1.0	1	21	44	64	AAAUUUUGGGACGGAGGGAGU	ACUCCCUCCGUCCCAAAAUUC	Cleavage	PH01B001I13.11 [Phyllostachys edulis]	1
miR1436	TRITD3Bv1G280110.1	1.0	-1.0	1	21	327	347	AAAUUUUGGGACGGAGGGAGU	ACUCCCUCCGUCCCAAAAUUC	Cleavage	-	1
miR1436	TRITD3Bv1G158130.1	1.0	-1.0	1	21	179	199	AAAUUUUGGGACGGAGGGAGU	ACUCCCUCCGUCCCAAAAUUC	Cleavage	hypothetical protein F775_08084 [Aegilops tauschii]	1
miR1436	TRITD1Av1G170010.1	1.0	-1.0	1	21	40	60	AAAUUUUGGGACGGAGGGAGU	ACUCCCUCCGUCCCAAAAUUC	Cleavage	-	1
miR1436	TRITD2Av1G089830.1	1.0	-1.0	1	21	1317	1337	AUAUUAUGGGACGGAUGGAGU	ACUCCCUCCGUCCCAUAAUAU	Cleavage	predicted protein [Hordeum vulgare subsp. vulgare]	1
miR1436	TRITD6Bv1G205700.5	1.0	-1.0	1	21	1091	1111	AUAUUAUGGGACGGAUGGAGU	ACUCCUUCCGUCCCAUAAUAU	Cleavage	Vacuolar protein sorting-associated protein 33-like protein [Triticum urartu]	1
miR1436	TRITD6Bv1G138350.2	1.0	-1.0	1	21	393	413	AUAUUAUGGGACGGAUGGAGU	ACUCCCUCCGUCCCAUAAUAU	Cleavage	-	1
miR1436	TRITD3Bv1G150080.1	1.0	-1.0	1	21	80	100	AUAUUAUGGGACGGAUGGAGU	ACUCCCUCCGUCCCAUAAUAU	Cleavage	-	1
miR1436	TRITD7Av1G267120.1	1.0	-1.0	1	21	30	50	AUAUUAUGGGACGGAUGGAGU	ACUCCCUCCGUCCCAUAAUAU	Cleavage	-	3
miR1436	TRITD7Av1G267120.1	1.0	-1.0	1	21	87	107	AUAUUAUGGGACGGAUGGAGU	ACUCCCUCCGUCCCAUAAUAU	Cleavage	-	3
miR1436	TRITD1Av1G216300.1	1.0	-1.0	1	21	375	395	AUAUUAUGGGACGGAUGGAGU	CUUCCCUCCGUCCCAUAAUAU	Cleavage	-	1
miR1436	TRITD6Bv1G205700.5	1.0	-1.0	1	21	1091	1111	AUAUUAUGGGACGGAGGGAGU	ACUCCUUCCGUCCCAUAAUAU	Cleavage	Vacuolar protein sorting-associated protein 33-like protein [Triticum urartu]	1
miR1436	TRITD3Av1G203580.1	1.0	-1.0	1	21	417	437	AUAUUAUGGGACGGAGGGAGU	ACUUCCUCCGUCCCAUAAUAU	Cleavage	-	1
miR1436	TRITD6Bv1G205700.5	1.0	-1.0	1	21	1091	1111	AUAUUAUGGGACGGAGGGAGU	ACUCCUUCCGUCCCAUAAUAU	Cleavage	Vacuolar protein sorting-associated protein 33-like protein [Triticum urartu]	1
miR1436	TRITD3Av1G203580.1	1.0	-1.0	1	21	417	437	AUAUUAUGGGACGGAGGGAGU	ACUUCCUCCGUCCCAUAAUAU	Cleavage	-	1
miR1436	TRITD1Bv1G066260.1	1.0	-1.0	1	21	275	295	UUAUUUUGGGACGGAGGGAGU	ACUCCCUCCGUCCCAAAAUAG	Cleavage	6-phosphofructokinase 2 [Aegilops tauschii]	1
miR1436	TRITD5Bv1G182590.1	1.0	-1.0	1	21	7	27	UUAUUUUGGGACGGAGGGAGU	ACUCCCUCCGUCCCAAAAUAC	Cleavage	hypothetical protein TRIUR3_29776 [Triticum urartu]	1
miR1436	TRITD2Av1G025970.3	1.0	-1.0	1	21	1004	1024	UUAUUUUGGGACGGAGGGAGU	ACUCCCUCCGUCCCAAAAUAC	Cleavage	hypothetical protein OsI_30258 [Oryza sativa Indica Group]	1
miR1436	TRITD2Bv1G075110.1	1.0	-1.0	1	21	143	163	UUAUUUUGGGACGGAGGGAGU	ACUCCCUCCGUCCCAAAAUAU	Cleavage	-	1
miR1436	TRITD4Bv1G074560.1	1.0	-1.0	1	21	221	241	UUAUUUUGGGACGGAGGGAGU	ACUCCCUCCGUCCCAAAAUAC	Cleavage	-	1
miR1436	TRITD5Av1G147840.1	1.0	-1.0	1	21	297	317	UUAUUUUGGGACGGAGGGAGU	ACUACCUCCGUCCCAAAAUAA	Cleavage	-	1
miR1436	TRITD5Bv1G092130.1	1.0	-1.0	1	21	193	213	GAAUUUUGGGACGGAGGGAGU	ACUCUCUCCGUCCCAAAAUUC	Cleavage	-	1
miR1436	TRITD5Bv1G178450.1	1.0	-1.0	1	21	295	315	GAAUUUUGGGACGGAGGGAGU	ACUUCCUCCGUCCCAAAAUUC	Cleavage	-	1
miR1436	TRITD3Av1G012000.1	1.0	-1.0	1	21	737	757	AUAUUAUAGGACGGAGGGAGU	ACUCCCUUCGUCCUAUAAUAU	Cleavage	unnamed protein product [Triticum aestivum]	1
miR1436	TRITD6Bv1G205700.5	1.0	-1.0	1	21	1091	1111	AUAUUAUGGGACGGAGGGAGU	ACUCCUUCCGUCCCAUAAUAU	Cleavage	Vacuolar protein sorting-associated protein 33-like protein [Triticum urartu]	1
miR1436	TRITD3Av1G203580.1	1.0	-1.0	1	21	417	437	AUAUUAUGGGACGGAGGGAGU	ACUUCCUCCGUCCCAUAAUAU	Cleavage	-	1
miR1436	TRITD5Bv1G030770.1	1.0	-1.0	1	21	1247	1267	ACAUUAUGGGACGAAGGGAGU	ACUCCCUCCGUCCCAUAAUGU	Cleavage	histone deacetylase RPD3/HDA1 class II [Hordeum vulgare]	1
miR1436	TRITD1Bv1G095280.1	1.0	-1.0	1	21	753	773	ACAUUAUGGGACGAAGGGAGU	ACUCCCUCCGUCCCAUAAUGU	Cleavage	-	1
miR1436	TRITD0Uv1G015820.1	1.0	-1.0	1	21	153	173	ACAUUAUGGGACGAAGGGAGU	ACUCCCUCCGUCCCAUAAUGU	Cleavage	-	1
miR1436	TRITD2Bv1G003980.1	1.0	-1.0	1	21	294	314	ACAUUAUGGGACGAAGGGAGU	ACUCCCUCCGUCCCAUAAUGU	Cleavage	-	1
miR1436	TRITD3Bv1G001840.1	1.0	-1.0	1	21	296	316	ACAUUAUGGGACGAAGGGAGU	ACUCCCUCCGUCCCAUAAUGU	Cleavage	-	1
miR1436	TRITD6Bv1G205700.5	1.0	-1.0	1	21	1091	1111	AUAUUAUGGGACGGAGGGAGU	ACUCCUUCCGUCCCAUAAUAU	Cleavage	Vacuolar protein sorting-associated protein 33-like protein [Triticum urartu]	1
miR1436	TRITD3Av1G203580.1	1.0	-1.0	1	21	417	437	AUAUUAUGGGACGGAGGGAGU	ACUUCCUCCGUCCCAUAAUAU	Cleavage	-	1
miR1436	TRITD6Bv1G205700.5	1.0	-1.0	1	21	1091	1111	AUAUUAUGGGACGGAGGGAGU	ACUCCUUCCGUCCCAUAAUAU	Cleavage	Vacuolar protein sorting-associated protein 33-like protein [Triticum urartu]	1
miR1436	TRITD3Av1G203580.1	1.0	-1.0	1	21	417	437	AUAUUAUGGGACGGAGGGAGU	ACUUCCUCCGUCCCAUAAUAU	Cleavage	-	1
miR1436	TRITD2Av1G089830.1	1.0	-1.0	1	21	1317	1337	AUAUUAUGGGACGGAUGGAGU	ACUCCCUCCGUCCCAUAAUAU	Cleavage	predicted protein [Hordeum vulgare subsp. vulgare]	1
miR1436	TRITD6Bv1G205700.5	1.0	-1.0	1	21	1091	1111	AUAUUAUGGGACGGAUGGAGU	ACUCCUUCCGUCCCAUAAUAU	Cleavage	Vacuolar protein sorting-associated protein 33-like protein [Triticum urartu]	1
miR1436	TRITD6Bv1G138350.2	1.0	-1.0	1	21	393	413	AUAUUAUGGGACGGAUGGAGU	ACUCCCUCCGUCCCAUAAUAU	Cleavage	-	1
miR1436	TRITD3Bv1G150080.1	1.0	-1.0	1	21	80	100	AUAUUAUGGGACGGAUGGAGU	ACUCCCUCCGUCCCAUAAUAU	Cleavage	-	1
miR1436	TRITD7Av1G267120.1	1.0	-1.0	1	21	30	50	AUAUUAUGGGACGGAUGGAGU	ACUCCCUCCGUCCCAUAAUAU	Cleavage	-	3
miR1436	TRITD7Av1G267120.1	1.0	-1.0	1	21	87	107	AUAUUAUGGGACGGAUGGAGU	ACUCCCUCCGUCCCAUAAUAU	Cleavage	-	3
miR1436	TRITD1Av1G216300.1	1.0	-1.0	1	21	375	395	AUAUUAUGGGACGGAUGGAGU	CUUCCCUCCGUCCCAUAAUAU	Cleavage	-	1
miR1436	TRITD3Bv1G001840.1	1.0	-1.0	1	21	296	316	GCAUUAUGGGACGGAGGGAGU	ACUCCCUCCGUCCCAUAAUGU	Cleavage	-	1
miR1436	TRITD2Bv1G003980.1	1.0	-1.0	1	21	294	314	GCAUUAUGGGACGGAGGGAGU	ACUCCCUCCGUCCCAUAAUGU	Cleavage	-	1
miR1436	TRITD0Uv1G015820.1	1.0	-1.0	1	21	153	173	GCAUUAUGGGACGGAGGGAGU	ACUCCCUCCGUCCCAUAAUGU	Cleavage	-	1
miR1436	TRITD1Bv1G095280.1	1.0	-1.0	1	21	753	773	GCAUUAUGGGACGGAGGGAGU	ACUCCCUCCGUCCCAUAAUGU	Cleavage	-	1
miR1436	TRITD5Bv1G030770.1	1.0	-1.0	1	21	1247	1267	GCAUUAUGGGACGGAGGGAGU	ACUCCCUCCGUCCCAUAAUGU	Cleavage	histone deacetylase RPD3/HDA1 class II [Hordeum vulgare]	1
miR1436	TRITD2Bv1G075110.1	1.0	-1.0	1	21	143	163	GUAUUUUGGGACGGAGGGAGU	ACUCCCUCCGUCCCAAAAUAU	Cleavage	-	1
miR1436	TRITD1Bv1G066260.1	1.0	-1.0	1	21	275	295	GUAUUUUGGGACGGAGGGAGU	ACUCCCUCCGUCCCAAAAUAG	Cleavage	6-phosphofructokinase 2 [Aegilops tauschii]	1
miR1436	TRITD3Bv1G065370.3	1.0	-1.0	1	21	258	278	GUAUUUUGGGACGGAGGGAGU	ACUCCCUCCGUCCCAAAAUAA	Cleavage	-	1
miR1436	TRITD2Bv1G048030.1	1.0	-1.0	1	21	147	167	GUAUUUUGGGACGGAGGGAGU	ACUCCCUCCGUCCCAAAAUAA	Cleavage	-	1
miR1436	TRITD6Bv1G012970.1	1.0	-1.0	1	21	343	363	GUAUUUUGGGACGGAGGGAGU	ACUCCCUCCGUCCCAAAAUAA	Cleavage	-	1
miR1436	TRITD4Bv1G036400.1	1.0	-1.0	1	21	318	338	GUAUUUUGGGACGGAGGGAGU	ACUCCCUCCGUCCCAAAAUAA	Cleavage	-	1
miR1436	TRITD3Bv1G065370.2	1.0	-1.0	1	21	324	344	GUAUUUUGGGACGGAGGGAGU	ACUCCCUCCGUCCCAAAAUAA	Cleavage	PREDICTED: putative pentatricopeptide repeat-containing protein At1g56570 [Brachypodium distachyon]	1
miR1436	TRITD3Av1G121930.1	1.0	-1.0	1	21	370	390	GUAUUUUGGGACGGAGGGAGU	ACUCCCUCCGUCCCAAAAUAA	Cleavage	-	1
miR1436	TRITD5Bv1G233680.3	1.0	-1.0	1	21	406	426	GUAUUUUGGGACGGAGGGAGU	ACUCCCUCCGUCCCAAAAUAA	Cleavage	Auxin-induced protein 5NG4 [Aegilops tauschii]	1
miR1436	TRITD4Av1G056230.7	1.0	-1.0	1	21	726	746	GUAUUUUGGGACGGAGGGAGU	ACUCCCUCCGUCCCAAAAUAA	Cleavage	Programmed cell death protein 2 [Aegilops tauschii]	1
miR1436	TRITD0Uv1G058910.1	1.0	-1.0	1	21	802	822	GUAUUUUGGGACGGAGGGAGU	ACUCCCUCCGUCCCAAAAUAA	Cleavage	predicted protein [Hordeum vulgare subsp. vulgare]	1
miR1436	TRITD7Bv1G222460.5	1.0	-1.0	1	21	1534	1554	GUAUUUUGGGACGGAGGGAGU	ACUCCCUCCGUCCCAAAAUAA	Cleavage	hypothetical protein SETIT_027728mg, partial [Setaria italica]	1
miR1436	TRITD1Av1G153260.1	1.0	-1.0	1	21	72	92	GUAUUUUGGGACGGAGGGAGU	ACUCCGUCCGUCCCAAAAUAC	Cleavage	-	1
miR1436	TRITD1Av1G153250.1	1.0	-1.0	1	21	72	92	GUAUUUUGGGACGGAGGGAGU	ACUCCAUCCGUCCCAAAAUAC	Cleavage	-	1
miR1436	TRITD3Av1G158020.1	1.0	-1.0	1	21	1691	1711	GUAUUUUGGGACGGAGGGAGU	UCUCCCUCCGUCCCAAAAUAA	Cleavage	unnamed protein product [Triticum aestivum]	1
miR1439	TRITD4Av1G036340.1	1.0	-1.0	1	21	1057	1077	UUUAGGAACGGAGGAAGUAUU	AAUACUCCCUCCGUUCCUAAA	Cleavage	Chorismate synthase 1, chloroplastic [Aegilops tauschii]	1
miR1439	TRITD4Av1G091710.2	1.0	-1.0	1	21	697	717	UUUAGGAACGGAGGAAGUAUU	AAUACUCCCUCCGUUCCUAAA	Cleavage	KH domain-containing protein [Aegilops tauschii]	1
miR1439	TRITD2Av1G189830.1	1.0	-1.0	1	21	282	302	UUUAGGAACGGAGGAAGUAUU	AAUACUCCCUCCGUUCCUAAA	Cleavage	-	1
miR1439	TRITD4Bv1G199010.1	1.0	-1.0	1	21	192	212	UUUAGGAACGGAGGAAGUAUU	AAUACUCCCUCCGUUCCUAAA	Cleavage	-	1
miR1439	TRITD5Bv1G116800.1	1.0	-1.0	1	21	55	75	UUUAGGAACGGAGGAAGUAUU	AGUACUACCUCCGUUCCUAAA	Cleavage	-	1
miR1439	TRITD3Bv1G066320.1	1.0	-1.0	1	21	651	671	UUUAGGAACGGAGGAAGUAUU	CAUACUCCCUCCGUUCCUAAA	Cleavage	hypothetical protein BRADI_2g07310 [Brachypodium distachyon]	1
miR1439	TRITD6Av1G084160.1	1.0	-1.0	1	21	321	341	UUUAGGAACGGAGGAAGUAUU	UAUACUCCCUCCGUUCCUAAA	Cleavage	hypothetical protein F775_42264 [Aegilops tauschii]	1
miR1439	TRITD3Bv1G052210.1	1.0	-1.0	1	21	232	252	UUUAGGAACGGAGGAAGUAUU	UAUACUCCCUCCGUUCCUAAA	Cleavage	-	1
miR1439	TRITD5Bv1G034320.1	1.0	-1.0	1	21	312	332	UUUAGGAACGGAGGAAGUAUU	UGUACUCCCUCCGUUCCUAAA	Cleavage	-	1
miR1439	TRITD4Bv1G119540.1	1.0	-1.0	1	21	282	302	UUUAGGAACGGAGGAAGUAUU	UGUACUCCCUCCGUUCCUAAA	Cleavage	Superoxide-generating NADPH oxidase heavy chain subunit B [Triticum urartu]	1
miR1439	TRITD1Av1G005980.1	1.0	-1.0	1	21	192	212	UUUAGGAACGGAGGAAGUAUU	UGUACUCCCUCCGUUCCUAAA	Cleavage	-	1
miR1439	TRITD1Bv1G046580.2	1.0	-1.0	1	21	1348	1368	UUUAGGAACGGAGGAAGUAUU	ACUACUCCCUCCGUUCCUAAA	Cleavage	Xyloglucan 6-xylosyltransferase [Aegilops tauschii]	1
miR1439	TRITD7Av1G279440.3	1.0	-1.0	1	21	1788	1808	UUUAGGAACGGAGGAAGUAUU	GCUACUCCCUCCGUUCCUAAA	Cleavage	hypothetical protein BRADI_4g24914 [Brachypodium distachyon]	1
miR1439	TRITD5Bv1G207360.1	1.0	-1.0	1	21	423	443	UUUAGGAACGGAGGAAGUAUU	UCUACUCCCUCCGUUCCUAAA	Cleavage	-	1
miR1439	TRITD4Av1G190310.1	1.0	-1.0	1	21	2	22	UUUUGGAACGGAGGGAGUACA	UGUACUCCCUCCGUUCCAAAU	Cleavage	Translational activator GCN1 [Triticum urartu]	1
miR1439	TRITD7Av1G217130.1	1.0	-1.0	1	21	107	127	UUUUGGAACGGAGGGAGUACA	UGUACUCCCUCCGUUCCAAAU	Cleavage	-	1
miR1439	TRITD3Bv1G079400.1	1.0	-1.0	1	21	83	103	UUUUGGAACGGAGGGAGUACA	UGUACUCCCUCCGUUCCAAAU	Cleavage	Cysteine-rich receptor-like protein kinase 41 [Aegilops tauschii]	1
miR1439	TRITD1Av1G021400.2	1.0	-1.0	1	21	382	402	UUUUGGAACGGAGGGAGUACA	UGUACUCCCUCCGUUCCAAAU	Cleavage	-	1
miR1439	TRITD4Av1G160500.1	1.0	-1.0	1	21	361	381	UUUUGGAACGGAGGGAGUACA	GGUACUCCCUCCGUUCCAAAU	Cleavage	-	1
miR1439	TRITD1Bv1G166880.1	1.0	-1.0	1	21	495	515	UUUUGGAACGGAGGGAGUACA	CGUACUCCCUCCGUUCCAAAU	Cleavage	-	1
miR1439	TRITD4Av1G006850.1	1.0	-1.0	1	21	11	31	UUUUGGAACGGAGGGAGUACA	UCUACUCCCUCCGUUCCAAAU	Cleavage	-	1
miR1439	TRITD3Bv1G084250.3	1.0	-1.0	1	21	1047	1067	UUUUGGAACGGAGGGAGUACA	UAUACUCCCUCCGUUCCAAAU	Cleavage	putative DNA-dependent protein kinase 70 kda DNA-binding subunit Ku70 [Oryza sativa Japonica Group]	1
miR1439	TRITD1Av1G193330.13	1.0	-1.0	1	21	1209	1229	UUUUGGAACGGAGGGAGUACA	UCUACUCCCUCCGUUCCAAAU	Cleavage	Serine/threonine-protein kinase tricorner [Triticum urartu]	1
miR1439	TRITD7Av1G261640.1	1.0	-1.0	1	21	279	299	UUUUGGAACGGAGGGAGUACA	CAUACUCCCUCCGUUCCAAAU	Cleavage	-	1
miR1439	TRITD2Bv1G069340.1	1.0	-1.0	1	21	297	317	UUUUGGAACGGAGGGAGUACA	GCUACUCCCUCCGUUCCAAAU	Cleavage	-	1
miR1439	TRITD5Bv1G204590.3	1.0	-1.0	1	21	1264	1284	UUUAGGAACGGAGGGAGUAUU	CGUACUUCCUCCGUUCCUAAA	Cleavage	predicted protein [Hordeum vulgare subsp. vulgare]	1
miR1439	TRITD1Bv1G132380.5	1.0	-1.0	1	21	5263	5283	UUUAGGAACGGAGGGAGUAUU	ACUACUUCCUCCGUUCCUAAA	Cleavage	-	1
miR1439	TRITD7Bv1G016390.2	1.0	-1.0	1	21	1039	1059	UUUAGGAACGGAGGGAGUAUU	AGUACUCGCUCCGUUCCUAAA	Cleavage	-	1
miR1439	TRITD3Bv1G272560.1	1.0	-1.0	1	21	504	524	UUUAGGAACGGAGGGAGUAUU	ACUACUUCCUCCGUUCCUAAA	Cleavage	-	1
miR1439	TRITD5Bv1G116800.1	1.0	-1.0	1	21	55	75	UUUAGGAACGGAGGGAGUAUU	AGUACUACCUCCGUUCCUAAA	Cleavage	-	1
miR1439	TRITD6Bv1G203980.1	1.0	-1.0	1	21	153	173	UUUAGGAACGGAGGGAGUAUU	UCUACUCACUCCGUUCCUAAA	Cleavage	-	1
miR1439	TRITD3Av1G203580.1	1.0	-1.0	1	21	414	434	UUAUGGGACGGAGGGAGUAUU	AGUACUUCCUCCGUCCCAUAA	Cleavage	-	1
miR1439	TRITD4Bv1G118680.1	1.0	-1.0	1	21	178	198	UUAUGGGACGGAGGGAGUAUU	GAUACUCCCUCCGUCCCAUAC	Cleavage	-	1
miR1439	TRITD3Av1G206310.1	1.0	-1.0	1	21	144	164	UUAUGGGACGGAGGGAGUAUU	AAUACUACCUCCGUCCCAUAA	Cleavage	-	1
miR1439	TRITD4Av1G043250.1	1.0	-1.0	1	21	285	305	UUAUGGGACGGAGGGAGUAUU	ACUACUCUCUCCGUCCCAUAA	Cleavage	-	1
miR1439	TRITD4Bv1G036400.1	1.0	-1.0	1	21	315	335	AUUUGGGACGGAGGGAGUAUU	AAUACUCCCUCCGUCCCAAAA	Cleavage	-	1
miR1439	TRITD6Bv1G012970.1	1.0	-1.0	1	21	340	360	AUUUGGGACGGAGGGAGUAUU	AAUACUCCCUCCGUCCCAAAA	Cleavage	-	1
miR1439	TRITD5Bv1G182590.1	1.0	-1.0	1	21	4	24	AUUUGGGACGGAGGGAGUAUU	GAUACUCCCUCCGUCCCAAAA	Cleavage	hypothetical protein TRIUR3_29776 [Triticum urartu]	1
miR1439	TRITD4Av1G056230.7	1.0	-1.0	1	21	723	743	AUUUGGGACGGAGGGAGUAUU	AGUACUCCCUCCGUCCCAAAA	Cleavage	Programmed cell death protein 2 [Aegilops tauschii]	1
miR1439	TRITD5Bv1G233680.3	1.0	-1.0	1	21	403	423	AUUUGGGACGGAGGGAGUAUU	AGUACUCCCUCCGUCCCAAAA	Cleavage	Auxin-induced protein 5NG4 [Aegilops tauschii]	1
miR1439	TRITD3Bv1G158130.1	1.0	-1.0	1	21	176	196	AUUUGGGACGGAGGGAGUAUU	AGUACUCCCUCCGUCCCAAAA	Cleavage	hypothetical protein F775_08084 [Aegilops tauschii]	1
miR1439	TRITD2Bv1G048030.1	1.0	-1.0	1	21	144	164	AUUUGGGACGGAGGGAGUAUU	GAUACUCCCUCCGUCCCAAAA	Cleavage	-	1
miR1439	TRITD3Bv1G267970.1	1.0	-1.0	1	21	41	61	AUUUGGGACGGAGGGAGUAUU	UAUACUCCCUCCGUCCCAAAA	Cleavage	PH01B001I13.11 [Phyllostachys edulis]	1
miR1439	TRITD2Bv1G075110.1	1.0	-1.0	1	21	140	160	AUUUGGGACGGAGGGAGUAUU	UAUACUCCCUCCGUCCCAAAA	Cleavage	-	1
miR1439	TRITD3Av1G121930.1	1.0	-1.0	1	21	367	387	AUUUGGGACGGAGGGAGUAUU	UGUACUCCCUCCGUCCCAAAA	Cleavage	-	1
miR1439	TRITD3Bv1G280110.1	1.0	-1.0	1	21	324	344	AUUUGGGACGGAGGGAGUAUU	UGUACUCCCUCCGUCCCAAAA	Cleavage	-	1
miR1439	TRITD4Bv1G074560.1	1.0	-1.0	1	21	218	238	AUUUGGGACGGAGGGAGUAUU	UGUACUCCCUCCGUCCCAAAA	Cleavage	-	1
miR1439	TRITD1Av1G170010.1	1.0	-1.0	1	21	37	57	AUUUGGGACGGAGGGAGUAUU	UGUACUCCCUCCGUCCCAAAA	Cleavage	-	1
miR1439	TRITD0Uv1G058910.1	1.0	-1.0	1	21	799	819	AUUUGGGACGGAGGGAGUAUU	ACUACUCCCUCCGUCCCAAAA	Cleavage	predicted protein [Hordeum vulgare subsp. vulgare]	1
miR1439	TRITD7Bv1G222460.5	1.0	-1.0	1	21	1531	1551	AUUUGGGACGGAGGGAGUAUU	UCUACUCCCUCCGUCCCAAAA	Cleavage	hypothetical protein SETIT_027728mg, partial [Setaria italica]	1
miR1439	TRITD3Bv1G065370.2	1.0	-1.0	1	21	321	341	AUUUGGGACGGAGGGAGUAUU	CCUACUCCCUCCGUCCCAAAA	Cleavage	PREDICTED: putative pentatricopeptide repeat-containing protein At1g56570 [Brachypodium distachyon]	1
miR1439	TRITD3Bv1G065370.3	1.0	-1.0	1	21	255	275	AUUUGGGACGGAGGGAGUAUU	CCUACUCCCUCCGUCCCAAAA	Cleavage	-	1
miR1439	TRITD1Bv1G066260.1	1.0	-1.0	1	21	272	292	AUUUGGGACGGAGGGAGUAUU	GUUACUCCCUCCGUCCCAAAA	Cleavage	6-phosphofructokinase 2 [Aegilops tauschii]	1
miR1439	TRITD1Av1G021400.2	1.0	-1.0	1	21	382	402	UUUUGGAACGGAGGGAGUACA	UGUACUCCCUCCGUUCCAAAU	Cleavage	-	1
miR1439	TRITD3Bv1G079400.1	1.0	-1.0	1	21	83	103	UUUUGGAACGGAGGGAGUACA	UGUACUCCCUCCGUUCCAAAU	Cleavage	Cysteine-rich receptor-like protein kinase 41 [Aegilops tauschii]	1
miR1439	TRITD7Av1G217130.1	1.0	-1.0	1	21	107	127	UUUUGGAACGGAGGGAGUACA	UGUACUCCCUCCGUUCCAAAU	Cleavage	-	1
miR1439	TRITD4Av1G190310.1	1.0	-1.0	1	21	2	22	UUUUGGAACGGAGGGAGUACA	UGUACUCCCUCCGUUCCAAAU	Cleavage	Translational activator GCN1 [Triticum urartu]	1
miR1439	TRITD1Bv1G166880.1	1.0	-1.0	1	21	495	515	UUUUGGAACGGAGGGAGUACA	CGUACUCCCUCCGUUCCAAAU	Cleavage	-	1
miR1439	TRITD4Av1G160500.1	1.0	-1.0	1	21	361	381	UUUUGGAACGGAGGGAGUACA	GGUACUCCCUCCGUUCCAAAU	Cleavage	-	1
miR1439	TRITD1Av1G193330.13	1.0	-1.0	1	21	1209	1229	UUUUGGAACGGAGGGAGUACA	UCUACUCCCUCCGUUCCAAAU	Cleavage	Serine/threonine-protein kinase tricorner [Triticum urartu]	1
miR1439	TRITD3Bv1G084250.3	1.0	-1.0	1	21	1047	1067	UUUUGGAACGGAGGGAGUACA	UAUACUCCCUCCGUUCCAAAU	Cleavage	putative DNA-dependent protein kinase 70 kda DNA-binding subunit Ku70 [Oryza sativa Japonica Group]	1
miR1439	TRITD4Av1G006850.1	1.0	-1.0	1	21	11	31	UUUUGGAACGGAGGGAGUACA	UCUACUCCCUCCGUUCCAAAU	Cleavage	-	1
miR1439	TRITD2Bv1G069340.1	1.0	-1.0	1	21	297	317	UUUUGGAACGGAGGGAGUACA	GCUACUCCCUCCGUUCCAAAU	Cleavage	-	1
miR1439	TRITD7Av1G261640.1	1.0	-1.0	1	21	279	299	UUUUGGAACGGAGGGAGUACA	CAUACUCCCUCCGUUCCAAAU	Cleavage	-	1
miR1439	TRITD5Bv1G204590.3	1.0	-1.0	1	21	1264	1284	UUUAGGAACGGAGGGAGUAUC	CGUACUUCCUCCGUUCCUAAA	Cleavage	predicted protein [Hordeum vulgare subsp. vulgare]	1
miR1439	TRITD1Bv1G132380.5	1.0	-1.0	1	21	5263	5283	UUUAGGAACGGAGGGAGUAUC	ACUACUUCCUCCGUUCCUAAA	Cleavage	-	1
miR1439	TRITD3Bv1G272560.1	1.0	-1.0	1	21	504	524	UUUAGGAACGGAGGGAGUAUC	ACUACUUCCUCCGUUCCUAAA	Cleavage	-	1
miR1439	TRITD7Bv1G016390.2	1.0	-1.0	1	21	1039	1059	UUUAGGAACGGAGGGAGUAUC	AGUACUCGCUCCGUUCCUAAA	Cleavage	-	1
miR1439	TRITD5Bv1G116800.1	1.0	-1.0	1	21	55	75	UUUAGGAACGGAGGGAGUAUC	AGUACUACCUCCGUUCCUAAA	Cleavage	-	1
miR1439	TRITD6Bv1G203980.1	1.0	-1.0	1	21	153	173	UUUAGGAACGGAGGGAGUAUC	UCUACUCACUCCGUUCCUAAA	Cleavage	-	1
miR1439	TRITD1Bv1G166880.1	1.0	-1.0	1	21	495	515	UUUUGGAACGGAGGGAGUAAU	CGUACUCCCUCCGUUCCAAAU	Cleavage	-	1
miR1439	TRITD3Bv1G079400.1	1.0	-1.0	1	21	83	103	UUUUGGAACGGAGGGAGUAAU	UGUACUCCCUCCGUUCCAAAU	Cleavage	Cysteine-rich receptor-like protein kinase 41 [Aegilops tauschii]	1
miR1439	TRITD4Av1G006850.1	1.0	-1.0	1	21	11	31	UUUUGGAACGGAGGGAGUAAU	UCUACUCCCUCCGUUCCAAAU	Cleavage	-	1
miR1439	TRITD2Bv1G069340.1	1.0	-1.0	1	21	297	317	UUUUGGAACGGAGGGAGUAAU	GCUACUCCCUCCGUUCCAAAU	Cleavage	-	1
miR1439	TRITD7Av1G261640.1	1.0	-1.0	1	21	279	299	UUUUGGAACGGAGGGAGUAAU	CAUACUCCCUCCGUUCCAAAU	Cleavage	-	1
miR1439	TRITD4Av1G224230.1	1.0	-1.0	1	21	377	397	AUUCGGAACGGAGGGAGUAUU	AAUACUCCCUCCGUUCCGAAA	Cleavage	-	1
miR1439	TRITD5Bv1G204590.3	1.0	-1.0	1	21	1264	1284	UUUAGGAACGGAGGGAGUAUA	CGUACUUCCUCCGUUCCUAAA	Cleavage	predicted protein [Hordeum vulgare subsp. vulgare]	1
miR1439	TRITD6Bv1G203980.1	1.0	-1.0	1	21	153	173	UUUAGGAACGGAGGGAGUAUA	UCUACUCACUCCGUUCCUAAA	Cleavage	-	1
miR1439	TRITD4Av1G224230.1	1.0	-1.0	1	21	377	397	AUUCGGAACGGAGGGAGUAUU	AAUACUCCCUCCGUUCCGAAA	Cleavage	-	1
miR1439	TRITD3Av1G203580.1	1.0	-1.0	1	21	414	434	UUAUGGGACGGAGGGAGUAUU	AGUACUUCCUCCGUCCCAUAA	Cleavage	-	1
miR1439	TRITD4Bv1G118680.1	1.0	-1.0	1	21	178	198	UUAUGGGACGGAGGGAGUAUU	GAUACUCCCUCCGUCCCAUAC	Cleavage	-	1
miR1439	TRITD3Av1G206310.1	1.0	-1.0	1	21	144	164	UUAUGGGACGGAGGGAGUAUU	AAUACUACCUCCGUCCCAUAA	Cleavage	-	1
miR1439	TRITD4Av1G043250.1	1.0	-1.0	1	21	285	305	UUAUGGGACGGAGGGAGUAUU	ACUACUCUCUCCGUCCCAUAA	Cleavage	-	1
miR1439	TRITD4Av1G160500.1	1.0	-1.0	1	21	361	381	UUUUGGAACGGAGGGAGUACU	GGUACUCCCUCCGUUCCAAAU	Cleavage	-	1
miR1439	TRITD4Av1G190310.1	1.0	-1.0	1	21	2	22	UUUUGGAACGGAGGGAGUACU	UGUACUCCCUCCGUUCCAAAU	Cleavage	Translational activator GCN1 [Triticum urartu]	1
miR1439	TRITD7Av1G217130.1	1.0	-1.0	1	21	107	127	UUUUGGAACGGAGGGAGUACU	UGUACUCCCUCCGUUCCAAAU	Cleavage	-	1
miR1439	TRITD3Bv1G079400.1	1.0	-1.0	1	21	83	103	UUUUGGAACGGAGGGAGUACU	UGUACUCCCUCCGUUCCAAAU	Cleavage	Cysteine-rich receptor-like protein kinase 41 [Aegilops tauschii]	1
miR1439	TRITD1Bv1G166880.1	1.0	-1.0	1	21	495	515	UUUUGGAACGGAGGGAGUACU	CGUACUCCCUCCGUUCCAAAU	Cleavage	-	1
miR1439	TRITD1Av1G021400.2	1.0	-1.0	1	21	382	402	UUUUGGAACGGAGGGAGUACU	UGUACUCCCUCCGUUCCAAAU	Cleavage	-	1
miR1439	TRITD7Av1G261640.1	1.0	-1.0	1	21	279	299	UUUUGGAACGGAGGGAGUACU	CAUACUCCCUCCGUUCCAAAU	Cleavage	-	1
miR1439	TRITD4Av1G006850.1	1.0	-1.0	1	21	11	31	UUUUGGAACGGAGGGAGUACU	UCUACUCCCUCCGUUCCAAAU	Cleavage	-	1
miR1439	TRITD3Bv1G084250.3	1.0	-1.0	1	21	1047	1067	UUUUGGAACGGAGGGAGUACU	UAUACUCCCUCCGUUCCAAAU	Cleavage	putative DNA-dependent protein kinase 70 kda DNA-binding subunit Ku70 [Oryza sativa Japonica Group]	1
miR1439	TRITD1Av1G193330.13	1.0	-1.0	1	21	1209	1229	UUUUGGAACGGAGGGAGUACU	UCUACUCCCUCCGUUCCAAAU	Cleavage	Serine/threonine-protein kinase tricorner [Triticum urartu]	1
miR1439	TRITD6Av1G094070.1	1.0	-1.0	1	21	263	283	AUUUGGAACGGAGGGAGUAUA	UGUACUCCCUCCGUUCCAAAA	Cleavage	-	1
miR1439	TRITD1Av1G188280.1	1.0	-1.0	1	21	206	226	AUUUGGAACGGAGGGAGUAUA	CAUACUCCCUCCGUUCCAAAA	Cleavage	-	1
miR1439	TRITD3Av1G191940.7	1.0	-1.0	1	21	335	355	AUUUGGAACGGAGGGAGUAUA	GAUACUCCCUCCGUUCCAAAA	Cleavage	putative SWIM protein, partial [Triticum aestivum]	1
miR1439	TRITD7Bv1G162570.1	1.0	-1.0	1	21	276	296	AUUUGGAACGGAGGGAGUAUA	CAUACUCCCUCCGUUCCAAAA	Cleavage	-	1
miR1439	TRITD7Bv1G232740.1	1.0	-1.0	1	21	537	557	AUUUGGAACGGAGGGAGUAUA	GGUACUCCCUCCGUUCCAAAA	Cleavage	Putative disease resistance RPP8-like protein 2 [Aegilops tauschii]	1
miR1439	TRITD1Bv1G221060.1	1.0	-1.0	1	21	159	179	AUUUGGAACGGAGGGAGUAUA	GGUACUCCCUCCGUUCCAAAA	Cleavage	Spastin [Triticum urartu]	1
miR1439	TRITD3Av1G232730.1	1.0	-1.0	1	21	257	277	AUUUGGAACGGAGGGAGUAUA	AGUACUCCCUCCGUUCCAAAA	Cleavage	-	1
miR1439	TRITD6Bv1G224950.15	1.0	-1.0	1	21	2256	2276	AUUUGGAACGGAGGGAGUAUA	UUUACUCCCUCCGUUCCAAAA	Cleavage	Disease resistance protein RPM1 [Aegilops tauschii]	1
miR1439	TRITD2Av1G172590.3	1.0	-1.0	1	21	1795	1815	AUUUGGAACGGAGGGAGUAUA	CCUACUCCCUCCGUUCCAAAA	Cleavage	-	1
miR1439	TRITD5Bv1G244750.1	1.0	-1.0	1	21	902	922	AUUUGGAACGGAGGGAGUAUA	CUUACUCCCUCCGUUCCAAAA	Cleavage	hypothetical protein TRIUR3_33796 [Triticum urartu]	1
miR1439	TRITD4Av1G160500.1	1.0	-1.0	1	21	361	381	UUUUGGAACGGAGGGAGUACU	GGUACUCCCUCCGUUCCAAAU	Cleavage	-	1
miR1439	TRITD1Av1G021400.2	1.0	-1.0	1	21	382	402	UUUUGGAACGGAGGGAGUACU	UGUACUCCCUCCGUUCCAAAU	Cleavage	-	1
miR1439	TRITD1Bv1G166880.1	1.0	-1.0	1	21	495	515	UUUUGGAACGGAGGGAGUACU	CGUACUCCCUCCGUUCCAAAU	Cleavage	-	1
miR1439	TRITD3Bv1G079400.1	1.0	-1.0	1	21	83	103	UUUUGGAACGGAGGGAGUACU	UGUACUCCCUCCGUUCCAAAU	Cleavage	Cysteine-rich receptor-like protein kinase 41 [Aegilops tauschii]	1
miR1439	TRITD7Av1G217130.1	1.0	-1.0	1	21	107	127	UUUUGGAACGGAGGGAGUACU	UGUACUCCCUCCGUUCCAAAU	Cleavage	-	1
miR1439	TRITD4Av1G190310.1	1.0	-1.0	1	21	2	22	UUUUGGAACGGAGGGAGUACU	UGUACUCCCUCCGUUCCAAAU	Cleavage	Translational activator GCN1 [Triticum urartu]	1
miR1439	TRITD1Av1G193330.13	1.0	-1.0	1	21	1209	1229	UUUUGGAACGGAGGGAGUACU	UCUACUCCCUCCGUUCCAAAU	Cleavage	Serine/threonine-protein kinase tricorner [Triticum urartu]	1
miR1439	TRITD3Bv1G084250.3	1.0	-1.0	1	21	1047	1067	UUUUGGAACGGAGGGAGUACU	UAUACUCCCUCCGUUCCAAAU	Cleavage	putative DNA-dependent protein kinase 70 kda DNA-binding subunit Ku70 [Oryza sativa Japonica Group]	1
miR1439	TRITD4Av1G006850.1	1.0	-1.0	1	21	11	31	UUUUGGAACGGAGGGAGUACU	UCUACUCCCUCCGUUCCAAAU	Cleavage	-	1
miR1439	TRITD7Av1G261640.1	1.0	-1.0	1	21	279	299	UUUUGGAACGGAGGGAGUACU	CAUACUCCCUCCGUUCCAAAU	Cleavage	-	1
miR1439	TRITD7Av1G261640.1	1.0	-1.0	1	21	279	299	UUUUGGAACGGAGGGAGUAUG	CAUACUCCCUCCGUUCCAAAU	Cleavage	-	1
miR1439	TRITD1Bv1G166880.1	1.0	-1.0	1	21	495	515	UUUUGGAACGGAGGGAGUAUG	CGUACUCCCUCCGUUCCAAAU	Cleavage	-	1
miR1439	TRITD3Bv1G084250.3	1.0	-1.0	1	21	1047	1067	UUUUGGAACGGAGGGAGUAUG	UAUACUCCCUCCGUUCCAAAU	Cleavage	putative DNA-dependent protein kinase 70 kda DNA-binding subunit Ku70 [Oryza sativa Japonica Group]	1
miR1439	TRITD4Av1G190310.1	1.0	-1.0	1	21	2	22	UUUUGGAACGGAGGGAGUAUG	UGUACUCCCUCCGUUCCAAAU	Cleavage	Translational activator GCN1 [Triticum urartu]	1
miR1439	TRITD7Av1G217130.1	1.0	-1.0	1	21	107	127	UUUUGGAACGGAGGGAGUAUG	UGUACUCCCUCCGUUCCAAAU	Cleavage	-	1
miR1439	TRITD3Bv1G079400.1	1.0	-1.0	1	21	83	103	UUUUGGAACGGAGGGAGUAUG	UGUACUCCCUCCGUUCCAAAU	Cleavage	Cysteine-rich receptor-like protein kinase 41 [Aegilops tauschii]	1
miR1439	TRITD1Av1G021400.2	1.0	-1.0	1	21	382	402	UUUUGGAACGGAGGGAGUAUG	UGUACUCCCUCCGUUCCAAAU	Cleavage	-	1
miR1439	TRITD4Av1G160500.1	1.0	-1.0	1	21	361	381	UUUUGGAACGGAGGGAGUAUG	GGUACUCCCUCCGUUCCAAAU	Cleavage	-	1
miR1439	TRITD4Av1G006850.1	1.0	-1.0	1	21	11	31	UUUUGGAACGGAGGGAGUAUG	UCUACUCCCUCCGUUCCAAAU	Cleavage	-	1
miR1439	TRITD1Av1G193330.13	1.0	-1.0	1	21	1209	1229	UUUUGGAACGGAGGGAGUAUG	UCUACUCCCUCCGUUCCAAAU	Cleavage	Serine/threonine-protein kinase tricorner [Triticum urartu]	1
miR1439	TRITD4Av1G224230.1	1.0	-1.0	1	21	377	397	AUUCGGAACGGAGGGAGUAUU	AAUACUCCCUCCGUUCCGAAA	Cleavage	-	1
miR1439	TRITD4Av1G160500.1	1.0	-1.0	1	21	361	381	UUUUGGAACGGAGGGAGUACU	GGUACUCCCUCCGUUCCAAAU	Cleavage	-	1
miR1439	TRITD4Av1G190310.1	1.0	-1.0	1	21	2	22	UUUUGGAACGGAGGGAGUACU	UGUACUCCCUCCGUUCCAAAU	Cleavage	Translational activator GCN1 [Triticum urartu]	1
miR1439	TRITD7Av1G217130.1	1.0	-1.0	1	21	107	127	UUUUGGAACGGAGGGAGUACU	UGUACUCCCUCCGUUCCAAAU	Cleavage	-	1
miR1439	TRITD3Bv1G079400.1	1.0	-1.0	1	21	83	103	UUUUGGAACGGAGGGAGUACU	UGUACUCCCUCCGUUCCAAAU	Cleavage	Cysteine-rich receptor-like protein kinase 41 [Aegilops tauschii]	1
miR1439	TRITD1Bv1G166880.1	1.0	-1.0	1	21	495	515	UUUUGGAACGGAGGGAGUACU	CGUACUCCCUCCGUUCCAAAU	Cleavage	-	1
miR1439	TRITD1Av1G021400.2	1.0	-1.0	1	21	382	402	UUUUGGAACGGAGGGAGUACU	UGUACUCCCUCCGUUCCAAAU	Cleavage	-	1
miR1439	TRITD7Av1G261640.1	1.0	-1.0	1	21	279	299	UUUUGGAACGGAGGGAGUACU	CAUACUCCCUCCGUUCCAAAU	Cleavage	-	1
miR1439	TRITD4Av1G006850.1	1.0	-1.0	1	21	11	31	UUUUGGAACGGAGGGAGUACU	UCUACUCCCUCCGUUCCAAAU	Cleavage	-	1
miR1439	TRITD3Bv1G084250.3	1.0	-1.0	1	21	1047	1067	UUUUGGAACGGAGGGAGUACU	UAUACUCCCUCCGUUCCAAAU	Cleavage	putative DNA-dependent protein kinase 70 kda DNA-binding subunit Ku70 [Oryza sativa Japonica Group]	1
miR1439	TRITD1Av1G193330.13	1.0	-1.0	1	21	1209	1229	UUUUGGAACGGAGGGAGUACU	UCUACUCCCUCCGUUCCAAAU	Cleavage	Serine/threonine-protein kinase tricorner [Triticum urartu]	1
miR1439	TRITD4Av1G015070.1	1.0	-1.0	1	21	266	286	UUUUCGAACGGAGGGAGUAUU	AAUACUCCCUCCGUUCGAAAU	Cleavage	-	1
miR1439	TRITD2Av1G226670.1	1.0	-1.0	1	21	32	52	UUUUCGAACGGAGGGAGUAUU	CGUACUCCCUCCGUUCGAAAU	Cleavage	Cysteine-rich receptor-like protein kinase 41 [Aegilops tauschii]	1
miR1439	TRITD5Bv1G204590.3	1.0	-1.0	1	21	1264	1284	UUUAGGAACGGAGGGAGUAUA	CGUACUUCCUCCGUUCCUAAA	Cleavage	predicted protein [Hordeum vulgare subsp. vulgare]	1
miR1439	TRITD6Bv1G203980.1	1.0	-1.0	1	21	153	173	UUUAGGAACGGAGGGAGUAUA	UCUACUCACUCCGUUCCUAAA	Cleavage	-	1
miR1439	TRITD3Av1G191940.7	1.0	-1.0	1	21	335	355	UUUUGGAACGGAGAGAGUAUC	GAUACUCCCUCCGUUCCAAAA	Cleavage	putative SWIM protein, partial [Triticum aestivum]	1
miR1439	TRITD7Bv1G232740.1	1.0	-1.0	1	21	537	557	UUUUGGAACGGAGAGAGUAUC	GGUACUCCCUCCGUUCCAAAA	Cleavage	Putative disease resistance RPP8-like protein 2 [Aegilops tauschii]	1
miR1439	TRITD1Bv1G221060.1	1.0	-1.0	1	21	159	179	UUUUGGAACGGAGAGAGUAUC	GGUACUCCCUCCGUUCCAAAA	Cleavage	Spastin [Triticum urartu]	1
miR1439	TRITD1Av1G188280.1	1.0	-1.0	1	21	206	226	UUUUGGAACGGAGAGAGUAUC	CAUACUCCCUCCGUUCCAAAA	Cleavage	-	1
miR1439	TRITD7Bv1G162570.1	1.0	-1.0	1	21	276	296	UUUUGGAACGGAGAGAGUAUC	CAUACUCCCUCCGUUCCAAAA	Cleavage	-	1
miR1439	TRITD6Av1G094070.1	1.0	-1.0	1	21	263	283	UUUUGGAACGGAGAGAGUAUC	UGUACUCCCUCCGUUCCAAAA	Cleavage	-	1
miR1439	TRITD3Av1G232730.1	1.0	-1.0	1	21	257	277	UUUUGGAACGGAGAGAGUAUC	AGUACUCCCUCCGUUCCAAAA	Cleavage	-	1
miR1439	TRITD6Bv1G224950.15	1.0	-1.0	1	21	2256	2276	UUUUGGAACGGAGAGAGUAUC	UUUACUCCCUCCGUUCCAAAA	Cleavage	Disease resistance protein RPM1 [Aegilops tauschii]	1
miR1439	TRITD2Av1G172590.3	1.0	-1.0	1	21	1795	1815	UUUUGGAACGGAGAGAGUAUC	CCUACUCCCUCCGUUCCAAAA	Cleavage	-	1
miR1439	TRITD5Bv1G244750.1	1.0	-1.0	1	21	902	922	UUUUGGAACGGAGAGAGUAUC	CUUACUCCCUCCGUUCCAAAA	Cleavage	hypothetical protein TRIUR3_33796 [Triticum urartu]	1
miR1439	TRITD4Bv1G030470.1	1.0	-1.0	1	21	346	366	UUUUGGAACGGAGAGAGUAUC	ACUACUCCCUCCGUUCCAAAA	Cleavage	-	1
miR1439	TRITD4Av1G190310.1	1.0	-1.0	1	21	2	22	UUUUGGAACGGAGGGAGUACA	UGUACUCCCUCCGUUCCAAAU	Cleavage	Translational activator GCN1 [Triticum urartu]	1
miR1439	TRITD7Av1G217130.1	1.0	-1.0	1	21	107	127	UUUUGGAACGGAGGGAGUACA	UGUACUCCCUCCGUUCCAAAU	Cleavage	-	1
miR1439	TRITD3Bv1G079400.1	1.0	-1.0	1	21	83	103	UUUUGGAACGGAGGGAGUACA	UGUACUCCCUCCGUUCCAAAU	Cleavage	Cysteine-rich receptor-like protein kinase 41 [Aegilops tauschii]	1
miR1439	TRITD1Av1G021400.2	1.0	-1.0	1	21	382	402	UUUUGGAACGGAGGGAGUACA	UGUACUCCCUCCGUUCCAAAU	Cleavage	-	1
miR1439	TRITD4Av1G160500.1	1.0	-1.0	1	21	361	381	UUUUGGAACGGAGGGAGUACA	GGUACUCCCUCCGUUCCAAAU	Cleavage	-	1
miR1439	TRITD1Bv1G166880.1	1.0	-1.0	1	21	495	515	UUUUGGAACGGAGGGAGUACA	CGUACUCCCUCCGUUCCAAAU	Cleavage	-	1
miR1439	TRITD4Av1G006850.1	1.0	-1.0	1	21	11	31	UUUUGGAACGGAGGGAGUACA	UCUACUCCCUCCGUUCCAAAU	Cleavage	-	1
miR1439	TRITD3Bv1G084250.3	1.0	-1.0	1	21	1047	1067	UUUUGGAACGGAGGGAGUACA	UAUACUCCCUCCGUUCCAAAU	Cleavage	putative DNA-dependent protein kinase 70 kda DNA-binding subunit Ku70 [Oryza sativa Japonica Group]	1
miR1439	TRITD1Av1G193330.13	1.0	-1.0	1	21	1209	1229	UUUUGGAACGGAGGGAGUACA	UCUACUCCCUCCGUUCCAAAU	Cleavage	Serine/threonine-protein kinase tricorner [Triticum urartu]	1
miR1439	TRITD7Av1G261640.1	1.0	-1.0	1	21	279	299	UUUUGGAACGGAGGGAGUACA	CAUACUCCCUCCGUUCCAAAU	Cleavage	-	1
miR1439	TRITD2Bv1G069340.1	1.0	-1.0	1	21	297	317	UUUUGGAACGGAGGGAGUACA	GCUACUCCCUCCGUUCCAAAU	Cleavage	-	1
miR1439	TRITD4Av1G160500.1	1.0	-1.0	1	21	361	381	UUUUGGAACGGAGGGAGUACU	GGUACUCCCUCCGUUCCAAAU	Cleavage	-	1
miR1439	TRITD4Av1G190310.1	1.0	-1.0	1	21	2	22	UUUUGGAACGGAGGGAGUACU	UGUACUCCCUCCGUUCCAAAU	Cleavage	Translational activator GCN1 [Triticum urartu]	1
miR1439	TRITD7Av1G217130.1	1.0	-1.0	1	21	107	127	UUUUGGAACGGAGGGAGUACU	UGUACUCCCUCCGUUCCAAAU	Cleavage	-	1
miR1439	TRITD3Bv1G079400.1	1.0	-1.0	1	21	83	103	UUUUGGAACGGAGGGAGUACU	UGUACUCCCUCCGUUCCAAAU	Cleavage	Cysteine-rich receptor-like protein kinase 41 [Aegilops tauschii]	1
miR1439	TRITD1Bv1G166880.1	1.0	-1.0	1	21	495	515	UUUUGGAACGGAGGGAGUACU	CGUACUCCCUCCGUUCCAAAU	Cleavage	-	1
miR1439	TRITD1Av1G021400.2	1.0	-1.0	1	21	382	402	UUUUGGAACGGAGGGAGUACU	UGUACUCCCUCCGUUCCAAAU	Cleavage	-	1
miR1439	TRITD7Av1G261640.1	1.0	-1.0	1	21	279	299	UUUUGGAACGGAGGGAGUACU	CAUACUCCCUCCGUUCCAAAU	Cleavage	-	1
miR1439	TRITD4Av1G006850.1	1.0	-1.0	1	21	11	31	UUUUGGAACGGAGGGAGUACU	UCUACUCCCUCCGUUCCAAAU	Cleavage	-	1
miR1439	TRITD3Bv1G084250.3	1.0	-1.0	1	21	1047	1067	UUUUGGAACGGAGGGAGUACU	UAUACUCCCUCCGUUCCAAAU	Cleavage	putative DNA-dependent protein kinase 70 kda DNA-binding subunit Ku70 [Oryza sativa Japonica Group]	1
miR1439	TRITD1Av1G193330.13	1.0	-1.0	1	21	1209	1229	UUUUGGAACGGAGGGAGUACU	UCUACUCCCUCCGUUCCAAAU	Cleavage	Serine/threonine-protein kinase tricorner [Triticum urartu]	1
miR1439	TRITD4Av1G006850.1	1.0	-1.0	1	21	11	31	UUUUGGAACGGAGGGAGUAGA	UCUACUCCCUCCGUUCCAAAU	Cleavage	-	1
miR1439	TRITD1Av1G193330.13	1.0	-1.0	1	21	1209	1229	UUUUGGAACGGAGGGAGUAGA	UCUACUCCCUCCGUUCCAAAU	Cleavage	Serine/threonine-protein kinase tricorner [Triticum urartu]	1
miR1439	TRITD2Bv1G069340.1	1.0	-1.0	1	21	297	317	UUUUGGAACGGAGGGAGUAGA	GCUACUCCCUCCGUUCCAAAU	Cleavage	-	1
miR1439	TRITD4Av1G190310.1	1.0	-1.0	1	21	2	22	UUUUGGAACGGAGGGAGUAGA	UGUACUCCCUCCGUUCCAAAU	Cleavage	Translational activator GCN1 [Triticum urartu]	1
miR1439	TRITD7Av1G217130.1	1.0	-1.0	1	21	107	127	UUUUGGAACGGAGGGAGUAGA	UGUACUCCCUCCGUUCCAAAU	Cleavage	-	1
miR1439	TRITD3Bv1G079400.1	1.0	-1.0	1	21	83	103	UUUUGGAACGGAGGGAGUAGA	UGUACUCCCUCCGUUCCAAAU	Cleavage	Cysteine-rich receptor-like protein kinase 41 [Aegilops tauschii]	1
miR1439	TRITD1Av1G021400.2	1.0	-1.0	1	21	382	402	UUUUGGAACGGAGGGAGUAGA	UGUACUCCCUCCGUUCCAAAU	Cleavage	-	1
miR1439	TRITD3Bv1G084250.3	1.0	-1.0	1	21	1047	1067	UUUUGGAACGGAGGGAGUAGA	UAUACUCCCUCCGUUCCAAAU	Cleavage	putative DNA-dependent protein kinase 70 kda DNA-binding subunit Ku70 [Oryza sativa Japonica Group]	1
miR1439	TRITD7Av1G261640.1	1.0	-1.0	1	21	279	299	UUUUGGAACGGAGGGAGUAGA	CAUACUCCCUCCGUUCCAAAU	Cleavage	-	1
miR1439	TRITD4Av1G160500.1	1.0	-1.0	1	21	361	381	UUUUGGAACGGAGGGAGUAGA	GGUACUCCCUCCGUUCCAAAU	Cleavage	-	1
miR1439	TRITD5Bv1G204590.3	1.0	-1.0	1	21	1264	1284	UUUAGGAACGGAGGGAGUAUU	CGUACUUCCUCCGUUCCUAAA	Cleavage	predicted protein [Hordeum vulgare subsp. vulgare]	1
miR1439	TRITD1Bv1G132380.5	1.0	-1.0	1	21	5263	5283	UUUAGGAACGGAGGGAGUAUU	ACUACUUCCUCCGUUCCUAAA	Cleavage	-	1
miR1439	TRITD7Bv1G016390.2	1.0	-1.0	1	21	1039	1059	UUUAGGAACGGAGGGAGUAUU	AGUACUCGCUCCGUUCCUAAA	Cleavage	-	1
miR1439	TRITD3Bv1G272560.1	1.0	-1.0	1	21	504	524	UUUAGGAACGGAGGGAGUAUU	ACUACUUCCUCCGUUCCUAAA	Cleavage	-	1
miR1439	TRITD5Bv1G116800.1	1.0	-1.0	1	21	55	75	UUUAGGAACGGAGGGAGUAUU	AGUACUACCUCCGUUCCUAAA	Cleavage	-	1
miR1439	TRITD6Bv1G203980.1	1.0	-1.0	1	21	153	173	UUUAGGAACGGAGGGAGUAUU	UCUACUCACUCCGUUCCUAAA	Cleavage	-	1
miR1439	TRITD1Bv1G166880.1	1.0	-1.0	1	21	495	515	UUUUGGAACGGAGGGAGUACG	CGUACUCCCUCCGUUCCAAAU	Cleavage	-	1
miR1439	TRITD4Av1G190310.1	1.0	-1.0	1	21	2	22	UUUUGGAACGGAGGGAGUACG	UGUACUCCCUCCGUUCCAAAU	Cleavage	Translational activator GCN1 [Triticum urartu]	1
miR1439	TRITD7Av1G217130.1	1.0	-1.0	1	21	107	127	UUUUGGAACGGAGGGAGUACG	UGUACUCCCUCCGUUCCAAAU	Cleavage	-	1
miR1439	TRITD3Bv1G079400.1	1.0	-1.0	1	21	83	103	UUUUGGAACGGAGGGAGUACG	UGUACUCCCUCCGUUCCAAAU	Cleavage	Cysteine-rich receptor-like protein kinase 41 [Aegilops tauschii]	1
miR1439	TRITD1Av1G021400.2	1.0	-1.0	1	21	382	402	UUUUGGAACGGAGGGAGUACG	UGUACUCCCUCCGUUCCAAAU	Cleavage	-	1
miR1439	TRITD4Av1G160500.1	1.0	-1.0	1	21	361	381	UUUUGGAACGGAGGGAGUACG	GGUACUCCCUCCGUUCCAAAU	Cleavage	-	1
miR1439	TRITD7Av1G261640.1	1.0	-1.0	1	21	279	299	UUUUGGAACGGAGGGAGUACG	CAUACUCCCUCCGUUCCAAAU	Cleavage	-	1
miR1439	TRITD2Bv1G069340.1	1.0	-1.0	1	21	297	317	UUUUGGAACGGAGGGAGUACG	GCUACUCCCUCCGUUCCAAAU	Cleavage	-	1
miR1439	TRITD4Av1G006850.1	1.0	-1.0	1	21	11	31	UUUUGGAACGGAGGGAGUACG	UCUACUCCCUCCGUUCCAAAU	Cleavage	-	1
miR1439	TRITD3Bv1G084250.3	1.0	-1.0	1	21	1047	1067	UUUUGGAACGGAGGGAGUACG	UAUACUCCCUCCGUUCCAAAU	Cleavage	putative DNA-dependent protein kinase 70 kda DNA-binding subunit Ku70 [Oryza sativa Japonica Group]	1
miR1439	TRITD1Av1G193330.13	1.0	-1.0	1	21	1209	1229	UUUUGGAACGGAGGGAGUACG	UCUACUCCCUCCGUUCCAAAU	Cleavage	Serine/threonine-protein kinase tricorner [Triticum urartu]	1
miR1439	TRITD4Av1G190310.1	1.0	-1.0	1	21	2	22	UUUUGGAACGGAGGGAGUACA	UGUACUCCCUCCGUUCCAAAU	Cleavage	Translational activator GCN1 [Triticum urartu]	1
miR1439	TRITD7Av1G217130.1	1.0	-1.0	1	21	107	127	UUUUGGAACGGAGGGAGUACA	UGUACUCCCUCCGUUCCAAAU	Cleavage	-	1
miR1439	TRITD3Bv1G079400.1	1.0	-1.0	1	21	83	103	UUUUGGAACGGAGGGAGUACA	UGUACUCCCUCCGUUCCAAAU	Cleavage	Cysteine-rich receptor-like protein kinase 41 [Aegilops tauschii]	1
miR1439	TRITD1Av1G021400.2	1.0	-1.0	1	21	382	402	UUUUGGAACGGAGGGAGUACA	UGUACUCCCUCCGUUCCAAAU	Cleavage	-	1
miR1439	TRITD4Av1G160500.1	1.0	-1.0	1	21	361	381	UUUUGGAACGGAGGGAGUACA	GGUACUCCCUCCGUUCCAAAU	Cleavage	-	1
miR1439	TRITD1Bv1G166880.1	1.0	-1.0	1	21	495	515	UUUUGGAACGGAGGGAGUACA	CGUACUCCCUCCGUUCCAAAU	Cleavage	-	1
miR1439	TRITD4Av1G006850.1	1.0	-1.0	1	21	11	31	UUUUGGAACGGAGGGAGUACA	UCUACUCCCUCCGUUCCAAAU	Cleavage	-	1
miR1439	TRITD3Bv1G084250.3	1.0	-1.0	1	21	1047	1067	UUUUGGAACGGAGGGAGUACA	UAUACUCCCUCCGUUCCAAAU	Cleavage	putative DNA-dependent protein kinase 70 kda DNA-binding subunit Ku70 [Oryza sativa Japonica Group]	1
miR1439	TRITD1Av1G193330.13	1.0	-1.0	1	21	1209	1229	UUUUGGAACGGAGGGAGUACA	UCUACUCCCUCCGUUCCAAAU	Cleavage	Serine/threonine-protein kinase tricorner [Triticum urartu]	1
miR1439	TRITD7Av1G261640.1	1.0	-1.0	1	21	279	299	UUUUGGAACGGAGGGAGUACA	CAUACUCCCUCCGUUCCAAAU	Cleavage	-	1
miR1439	TRITD2Bv1G069340.1	1.0	-1.0	1	21	297	317	UUUUGGAACGGAGGGAGUACA	GCUACUCCCUCCGUUCCAAAU	Cleavage	-	1
miR1439	TRITD2Bv1G069340.1	1.0	-1.0	1	21	297	317	UUUUGGAACGGAGGGAGUAGU	GCUACUCCCUCCGUUCCAAAU	Cleavage	-	1
miR1439	TRITD4Av1G006850.1	1.0	-1.0	1	21	11	31	UUUUGGAACGGAGGGAGUAGU	UCUACUCCCUCCGUUCCAAAU	Cleavage	-	1
miR1439	TRITD1Av1G193330.13	1.0	-1.0	1	21	1209	1229	UUUUGGAACGGAGGGAGUAGU	UCUACUCCCUCCGUUCCAAAU	Cleavage	Serine/threonine-protein kinase tricorner [Triticum urartu]	1
miR1439	TRITD4Av1G190310.1	1.0	-1.0	1	21	2	22	UUUUGGAACGGAGGGAGUAGU	UGUACUCCCUCCGUUCCAAAU	Cleavage	Translational activator GCN1 [Triticum urartu]	1
miR1439	TRITD4Av1G160500.1	1.0	-1.0	1	21	361	381	UUUUGGAACGGAGGGAGUAGU	GGUACUCCCUCCGUUCCAAAU	Cleavage	-	1
miR1439	TRITD7Av1G217130.1	1.0	-1.0	1	21	107	127	UUUUGGAACGGAGGGAGUAGU	UGUACUCCCUCCGUUCCAAAU	Cleavage	-	1
miR1439	TRITD3Bv1G079400.1	1.0	-1.0	1	21	83	103	UUUUGGAACGGAGGGAGUAGU	UGUACUCCCUCCGUUCCAAAU	Cleavage	Cysteine-rich receptor-like protein kinase 41 [Aegilops tauschii]	1
miR1439	TRITD1Bv1G166880.1	1.0	-1.0	1	21	495	515	UUUUGGAACGGAGGGAGUAGU	CGUACUCCCUCCGUUCCAAAU	Cleavage	-	1
miR1439	TRITD1Av1G021400.2	1.0	-1.0	1	21	382	402	UUUUGGAACGGAGGGAGUAGU	UGUACUCCCUCCGUUCCAAAU	Cleavage	-	1
miR1439	TRITD3Bv1G084250.3	1.0	-1.0	1	21	1047	1067	UUUUGGAACGGAGGGAGUAGU	UAUACUCCCUCCGUUCCAAAU	Cleavage	putative DNA-dependent protein kinase 70 kda DNA-binding subunit Ku70 [Oryza sativa Japonica Group]	1
miR1439	TRITD5Bv1G204590.3	1.0	-1.0	1	21	1264	1284	UUUAGGAACGGAGGGAGUAUA	CGUACUUCCUCCGUUCCUAAA	Cleavage	predicted protein [Hordeum vulgare subsp. vulgare]	1
miR1439	TRITD6Bv1G203980.1	1.0	-1.0	1	21	153	173	UUUAGGAACGGAGGGAGUAUA	UCUACUCACUCCGUUCCUAAA	Cleavage	-	1
miR1117	TRITD4Av1G253760.25	2017-05-01	-1.0	1	24	1558	1581	UAGUACCGGUUGGUGGCUCCAACC	GGUUGGAGCCACCAACUGGUACUA	Cleavage	Disease resistance protein RPM1 [Triticum urartu]	1
miR1117	TRITD2Av1G287150.1	2017-05-01	-1.0	1	24	442	465	UAGUACCGGUUCGUGGCUCGAACC	GGUUGGAGCCACCAACCGGUACUA	Cleavage	-	2
miR1117	TRITD2Av1G287150.1	2017-05-01	-1.0	1	24	487	510	UAGUACCGGUUCGUGGCUCGAACC	GGUUGGAGCCACCAACCGGUACUA	Cleavage	-	2
miR1117	TRITD4Av1G253760.25	2017-05-01	-1.0	1	24	1558	1581	UAGUACCGGUUGGUGGCUCCAACC	GGUUGGAGCCACCAACUGGUACUA	Cleavage	Disease resistance protein RPM1 [Triticum urartu]	1
miR1117	TRITD4Av1G253760.25	2017-05-01	-1.0	1	24	1558	1581	UAGUACCGGUUGGUGGCUCCAACC	GGUUGGAGCCACCAACUGGUACUA	Cleavage	Disease resistance protein RPM1 [Triticum urartu]	1
miR1117	TRITD4Av1G253760.25	2017-05-01	-1.0	1	24	1558	1581	UAGUACCGGUUGGUGGCUCGAACC	GGUUGGAGCCACCAACUGGUACUA	Cleavage	Disease resistance protein RPM1 [Triticum urartu]	1
miR1117	TRITD3Av1G070950.1	2017-05-01	-1.0	1	24	349	372	UAGUCCCGGUUGGUGGCACCAACC	GGUUGGUGCCACCAACCAGGACUA	Cleavage	-	1
miR1117	TRITD2Av1G287150.1	2017-05-01	-1.0	1	24	442	465	UAGUACCGGUUCGUGGCUCGAACC	GGUUGGAGCCACCAACCGGUACUA	Cleavage	-	2
miR1117	TRITD2Av1G287150.1	2017-05-01	-1.0	1	24	487	510	UAGUACCGGUUCGUGGCUCGAACC	GGUUGGAGCCACCAACCGGUACUA	Cleavage	-	2
miR1117	TRITD4Av1G253760.25	2017-05-01	-1.0	1	24	1558	1581	UAGUACCGGUUGGUGGCUCCAACC	GGUUGGAGCCACCAACUGGUACUA	Cleavage	Disease resistance protein RPM1 [Triticum urartu]	1
miR1117	TRITD4Av1G253760.25	2017-05-01	-1.0	1	24	1558	1581	UAGUACCGGUUGGUGGCUCCAACC	GGUUGGAGCCACCAACUGGUACUA	Cleavage	Disease resistance protein RPM1 [Triticum urartu]	1
miR1117	TRITD3Av1G070950.1	2017-05-01	-1.0	1	24	349	372	UAGUCCCGGUUGGUGGCACCAACC	GGUUGGUGCCACCAACCAGGACUA	Cleavage	-	1
miR1117	TRITD2Av1G287150.1	2017-05-01	-1.0	1	24	442	465	UAGUACCGGUUCGUGGCUCGAACC	GGUUGGAGCCACCAACCGGUACUA	Cleavage	-	2
miR1117	TRITD2Av1G287150.1	2017-05-01	-1.0	1	24	487	510	UAGUACCGGUUCGUGGCUCGAACC	GGUUGGAGCCACCAACCGGUACUA	Cleavage	-	2
miR1117	TRITD4Av1G253760.25	2017-05-01	-1.0	1	24	1558	1581	UAGUACCGGUUGGUGGCUCCAACC	GGUUGGAGCCACCAACUGGUACUA	Cleavage	Disease resistance protein RPM1 [Triticum urartu]	1
miR1117	TRITD4Av1G253760.25	2017-05-01	-1.0	1	24	1558	1581	UAGUACCGGUUGGUGGCUCGAACC	GGUUGGAGCCACCAACUGGUACUA	Cleavage	Disease resistance protein RPM1 [Triticum urartu]	1
miR1117	TRITD3Av1G070950.1	2017-05-01	-1.0	1	24	349	372	UAGUCCCGGUUGGUGGCACCAACC	GGUUGGUGCCACCAACCAGGACUA	Cleavage	-	1
miR1117	TRITD4Av1G253760.25	2017-05-01	-1.0	1	24	1558	1581	UAGUACCGGUUGGUGGCUCCAACC	GGUUGGAGCCACCAACUGGUACUA	Cleavage	Disease resistance protein RPM1 [Triticum urartu]	1
miR1118	TRITD6Av1G060730.1	2017-05-01	-1.0	1	23	363	385	CACUAUAUUAUGGAAUGGAGGGA	UCCCUCCAUUCCAAAAUAUAGUG	Translation	-	1
miR1118	TRITD5Av1G092440.1	2017-05-01	-1.0	1	23	51	73	CACUACAUUAUGGAACGGAUGGA	UCCCUCCGUUCCACAAUGUAGUG	Translation	-	1
miR1120	TRITD6Bv1G138350.2	2017-05-01	-1.0	1	24	398	421	ACGUUCUUAUAUUAUGGGACGGAG	CUCCGUCCCAUAAUAUAAGAGCGU	Cleavage	-	1
miR1120	TRITD3Av1G206310.1	2017-05-01	-1.0	1	24	152	175	ACGUUCUUAUAUUAUGGGACGGAG	CUCCGUCCCAUAAUGUAAGAACGU	Translation	-	1
miR1120	TRITD7Av1G267120.1	2017-05-01	-1.0	1	24	92	115	ACGUUCUUAUAUUAUGGGACGGAG	CUCCGUCCCAUAAUAUAAGAGCGU	Cleavage	-	2
miR1120	TRITD3Av1G203580.1	2017-05-01	-1.0	1	24	422	445	ACGUUCUUAUAUUAUGGGACGGAG	CUCCGUCCCAUAAUAUAAGAACAU	Cleavage	-	1
miR1120	TRITD5Bv1G199360.3	2017-05-01	-1.0	1	24	1295	1318	ACGUUCUUAUAUUAUGGGACGGAG	CUCCAUCCCAUAAUAUAAGAGCGU	Cleavage	Cytosolic Fe-S cluster assembly factor narfl [Triticum urartu]	1
miR1120	TRITD6Bv1G138350.2	2017-05-01	-1.0	1	24	398	421	ACGUUCUUAUAUUAUGGGACAGAG	CUCCGUCCCAUAAUAUAAGAGCGU	Cleavage	-	1
miR1120	TRITD3Av1G206310.1	2017-05-01	-1.0	1	24	152	175	ACGUUCUUAUAUUAUGGGACAGAG	CUCCGUCCCAUAAUGUAAGAACGU	Translation	-	1
miR1120	TRITD7Av1G267120.1	2017-05-01	-1.0	1	24	92	115	ACGUUCUUAUAUUAUGGGACAGAG	CUCCGUCCCAUAAUAUAAGAGCGU	Cleavage	-	2
miR1120	TRITD3Av1G203580.1	2017-05-01	-1.0	1	24	422	445	ACGUUCUUAUAUUAUGGGACAGAG	CUCCGUCCCAUAAUAUAAGAACAU	Cleavage	-	1
miR1120	TRITD5Bv1G199360.3	2017-05-01	-1.0	1	24	1295	1318	ACGUUCUUAUAUUAUGGGACAGAG	CUCCAUCCCAUAAUAUAAGAGCGU	Cleavage	Cytosolic Fe-S cluster assembly factor narfl [Triticum urartu]	1
miR1120	TRITD6Bv1G138350.2	2017-05-01	-1.0	1	24	398	421	ACGUUCUUAUAUUAUGGGACAGAG	CUCCGUCCCAUAAUAUAAGAGCGU	Cleavage	-	1
miR1120	TRITD3Av1G206310.1	2017-05-01	-1.0	1	24	152	175	ACGUUCUUAUAUUAUGGGACAGAG	CUCCGUCCCAUAAUGUAAGAACGU	Translation	-	1
miR1120	TRITD7Av1G267120.1	2017-05-01	-1.0	1	24	92	115	ACGUUCUUAUAUUAUGGGACAGAG	CUCCGUCCCAUAAUAUAAGAGCGU	Cleavage	-	2
miR1120	TRITD3Av1G203580.1	2017-05-01	-1.0	1	24	422	445	ACGUUCUUAUAUUAUGGGACAGAG	CUCCGUCCCAUAAUAUAAGAACAU	Cleavage	-	1
miR1120	TRITD5Bv1G199360.3	2017-05-01	-1.0	1	24	1295	1318	ACGUUCUUAUAUUAUGGGACAGAG	CUCCAUCCCAUAAUAUAAGAGCGU	Cleavage	Cytosolic Fe-S cluster assembly factor narfl [Triticum urartu]	1
miR1120	TRITD7Av1G267120.1	2017-05-01	-1.0	1	24	35	58	ACAUUCUUAUAUUAUGGGACGGAG	CUCCGUCCCAUAAUAUAAGAGUGU	Cleavage	-	2
miR1120	TRITD1Av1G216300.1	2017-05-01	-1.0	1	24	380	403	ACAUUCUUAUAUUAUGGGACGGAG	CUCCGUCCCAUAAUAUAAGAAUAU	Cleavage	-	1
miR1120	TRITD1Av1G187730.1	2017-05-01	-1.0	1	24	42	65	ACAUUCUUAUAUUUUGGGACGGAG	CUCCGUCCCAAAAUAUAAGAACGU	Cleavage	-	1
miR1120	TRITD6Bv1G138350.2	2017-05-01	-1.0	1	24	398	421	ACGUUCUUAUAUUAUGGGACAGAG	CUCCGUCCCAUAAUAUAAGAGCGU	Cleavage	-	1
miR1120	TRITD3Av1G206310.1	2017-05-01	-1.0	1	24	152	175	ACGUUCUUAUAUUAUGGGACAGAG	CUCCGUCCCAUAAUGUAAGAACGU	Translation	-	1
miR1120	TRITD7Av1G267120.1	2017-05-01	-1.0	1	24	92	115	ACGUUCUUAUAUUAUGGGACAGAG	CUCCGUCCCAUAAUAUAAGAGCGU	Cleavage	-	2
miR1120	TRITD3Av1G203580.1	2017-05-01	-1.0	1	24	422	445	ACGUUCUUAUAUUAUGGGACAGAG	CUCCGUCCCAUAAUAUAAGAACAU	Cleavage	-	1
miR1120	TRITD5Bv1G199360.3	2017-05-01	-1.0	1	24	1295	1318	ACGUUCUUAUAUUAUGGGACAGAG	CUCCAUCCCAUAAUAUAAGAGCGU	Cleavage	Cytosolic Fe-S cluster assembly factor narfl [Triticum urartu]	1
miR1120	TRITD6Bv1G138350.2	2017-05-01	-1.0	1	24	398	421	ACGUUCUUAUAUUAUGGGACUGAG	CUCCGUCCCAUAAUAUAAGAGCGU	Cleavage	-	1
miR1120	TRITD3Av1G206310.1	2017-05-01	-1.0	1	24	152	175	ACGUUCUUAUAUUAUGGGACUGAG	CUCCGUCCCAUAAUGUAAGAACGU	Translation	-	1
miR1120	TRITD7Av1G267120.1	2017-05-01	-1.0	1	24	92	115	ACGUUCUUAUAUUAUGGGACUGAG	CUCCGUCCCAUAAUAUAAGAGCGU	Cleavage	-	2
miR1120	TRITD3Av1G203580.1	2017-05-01	-1.0	1	24	422	445	ACGUUCUUAUAUUAUGGGACUGAG	CUCCGUCCCAUAAUAUAAGAACAU	Cleavage	-	1
miR1120	TRITD5Bv1G199360.3	2017-05-01	-1.0	1	24	1295	1318	ACGUUCUUAUAUUAUGGGACUGAG	CUCCAUCCCAUAAUAUAAGAGCGU	Cleavage	Cytosolic Fe-S cluster assembly factor narfl [Triticum urartu]	1
miR1120	TRITD7Av1G267120.1	2017-05-01	-1.0	1	24	35	58	ACAUUCUUAUAUUAUGGGACGGAG	CUCCGUCCCAUAAUAUAAGAGUGU	Cleavage	-	2
miR1120	TRITD1Av1G216300.1	2017-05-01	-1.0	1	24	380	403	ACAUUCUUAUAUUAUGGGACGGAG	CUCCGUCCCAUAAUAUAAGAAUAU	Cleavage	-	1
miR1120	TRITD6Bv1G138350.2	2017-05-01	-1.0	1	24	398	421	ACGUUCUUAUAUUAUGGGACAGAG	CUCCGUCCCAUAAUAUAAGAGCGU	Cleavage	-	1
miR1120	TRITD3Av1G206310.1	2017-05-01	-1.0	1	24	152	175	ACGUUCUUAUAUUAUGGGACAGAG	CUCCGUCCCAUAAUGUAAGAACGU	Translation	-	1
miR1120	TRITD7Av1G267120.1	2017-05-01	-1.0	1	24	92	115	ACGUUCUUAUAUUAUGGGACAGAG	CUCCGUCCCAUAAUAUAAGAGCGU	Cleavage	-	2
miR1120	TRITD3Av1G203580.1	2017-05-01	-1.0	1	24	422	445	ACGUUCUUAUAUUAUGGGACAGAG	CUCCGUCCCAUAAUAUAAGAACAU	Cleavage	-	1
miR1120	TRITD5Bv1G199360.3	2017-05-01	-1.0	1	24	1295	1318	ACGUUCUUAUAUUAUGGGACAGAG	CUCCAUCCCAUAAUAUAAGAGCGU	Cleavage	Cytosolic Fe-S cluster assembly factor narfl [Triticum urartu]	1
miR1122	TRITD2Av1G007360.1	2017-05-01	-1.0	1	20	778	797	UAGAUACAUCUGUAUCUAGA	UCUAGAUACGGAUGUAUCUA	Translation	-	1
miR1122	TRITD5Bv1G092130.1	2017-05-01	-1.0	1	20	228	247	UAGAUACAUCUGUAUCUAGA	UCUAGAUACGGAUGUAUCUA	Translation	-	1
miR1122	TRITD3Av1G235730.1	2017-05-01	-1.0	1	20	561	580	UAGAUACAUCUGUAUUUAGA	GCUAAAUACAGAUGGAUCUA	Cleavage	Os01g0930300 [Oryza sativa Japonica Group]	1
miR1122	TRITD2Av1G208340.2	2017-05-01	-1.0	1	20	2782	2801	UAGAUACAUCCGUAUCUAGA	UCUAGAUAUGGAUGUAUCUA	Cleavage	PREDICTED: ATP-dependent DNA helicase Q-like 5 isoform X2 [Brachypodium distachyon]	1
miR1122	TRITD2Av1G007360.1	2017-05-01	-1.0	1	20	778	797	UAGAUACAUCUGUAUCUAGA	UCUAGAUACGGAUGUAUCUA	Translation	-	1
miR1122	TRITD5Bv1G092130.1	2017-05-01	-1.0	1	20	228	247	UAGAUACAUCUGUAUCUAGA	UCUAGAUACGGAUGUAUCUA	Translation	-	1
miR1122	TRITD2Av1G208340.2	2017-05-01	-1.0	1	20	2782	2801	UAGAUACAUCCGUAUCUAGA	UCUAGAUAUGGAUGUAUCUA	Cleavage	PREDICTED: ATP-dependent DNA helicase Q-like 5 isoform X2 [Brachypodium distachyon]	1
miR1122	TRITD2Av1G208340.2	2017-05-01	-1.0	1	20	2782	2801	UAGAUACAUCCGUAUCUAGA	UCUAGAUAUGGAUGUAUCUA	Cleavage	PREDICTED: ATP-dependent DNA helicase Q-like 5 isoform X2 [Brachypodium distachyon]	1
miR1122	TRITD2Av1G208340.2	2017-05-01	-1.0	1	20	2782	2801	UAGAUACAUCCGUAUCUAGA	UCUAGAUAUGGAUGUAUCUA	Cleavage	PREDICTED: ATP-dependent DNA helicase Q-like 5 isoform X2 [Brachypodium distachyon]	1
miR1122	TRITD2Av1G208340.2	2017-05-01	-1.0	1	20	2782	2801	UAGAUACAUCCGUAUCUAGA	UCUAGAUAUGGAUGUAUCUA	Cleavage	PREDICTED: ATP-dependent DNA helicase Q-like 5 isoform X2 [Brachypodium distachyon]	1
miR1122	TRITD2Av1G007360.1	2017-05-01	-1.0	1	20	778	797	UAGAUACAUCCAUAUCUAGA	UCUAGAUACGGAUGUAUCUA	Cleavage	-	1
miR1122	TRITD5Bv1G092130.1	2017-05-01	-1.0	1	20	228	247	UAGAUACAUCCAUAUCUAGA	UCUAGAUACGGAUGUAUCUA	Cleavage	-	1
miR1122	TRITD2Av1G208340.2	2017-05-01	-1.0	1	20	2782	2801	UAGAUACAUCCGUAUCUAGA	UCUAGAUAUGGAUGUAUCUA	Cleavage	PREDICTED: ATP-dependent DNA helicase Q-like 5 isoform X2 [Brachypodium distachyon]	1
miR1122	TRITD2Av1G007360.1	2017-05-01	-1.0	1	20	778	797	UAGAUACAUCUGUAUCUAGA	UCUAGAUACGGAUGUAUCUA	Translation	-	1
miR1122	TRITD5Bv1G092130.1	2017-05-01	-1.0	1	20	228	247	UAGAUACAUCUGUAUCUAGA	UCUAGAUACGGAUGUAUCUA	Translation	-	1
miR1122	TRITD4Bv1G085430.3	2017-05-01	-1.0	1	20	638	657	UAGAUACAUCCGUAUGUAGA	ACUACAUACGGAUGUAUGUA	Cleavage	PREDICTED: uncharacterized protein LOC100821647 [Brachypodium distachyon]	1
miR1122	TRITD2Av1G208340.2	2017-05-01	-1.0	1	20	2782	2801	UAGAUACAUCCGUAUCUAGA	UCUAGAUAUGGAUGUAUCUA	Cleavage	PREDICTED: ATP-dependent DNA helicase Q-like 5 isoform X2 [Brachypodium distachyon]	1
miR1127	TRITD7Bv1G178590.2	2017-05-01	-1.0	1	19	968	986	UCCCUCCGUUCGAAAUUAC	GUAAUUUGGAACGGAGGGA	Cleavage	-	1
miR1127	TRITD4Av1G025570.4	2017-05-01	-1.0	1	19	845	863	UCCCUCCGUUCGAAAUUAC	GUAAUUUGGAACGGAGGGA	Cleavage	Mitochondrial substrate carrier family protein Q [Aegilops tauschii]	1
miR1127	TRITD2Bv1G219040.1	2017-05-01	-1.0	1	19	467	485	UCCCUCCGUUCGAAAUUAC	GUAAUUCCGAACGGAGGGA	Cleavage	-	1
miR1127	TRITD2Bv1G094250.3	2017-05-01	-1.0	1	19	577	595	UCCCUCCGUUCGAAAUUAC	GUAAUUCCGAACGGAGGGA	Cleavage	-	1
miR1127	TRITD1Av1G021400.2	2017-05-01	-1.0	1	19	416	434	UCCCUCCGUUCGAAAUUAC	GUAAUUUGGAACGGAGGGA	Cleavage	-	1
miR1127	TRITD3Av1G250480.1	2017-05-01	-1.0	1	19	248	266	UCCCUCCGUUCGAAAUUAC	GUAAUUUGGAACGGAGGGA	Cleavage	Retrovirus-related Pol polyprotein from transposon TNT 1-94, partial [Trichinella patagoniensis]	1
miR1127	TRITD3Bv1G079440.1	2017-05-01	-1.0	1	19	101	119	UCCCUCCGUUCGAAAUUAC	GUAAUUCCGAACGGAGGGA	Cleavage	unnamed protein product [Triticum aestivum]	1
miR1127	TRITD4Bv1G061810.1	2017-05-01	-1.0	1	19	293	311	UCCCUCCGUUCGAAAUUAC	GUAAUUCCGAACGGAGGGA	Cleavage	-	1
miR1127	TRITD4Av1G204810.1	2017-05-01	-1.0	1	19	191	209	UCCCUCCGUUCGAAAUUAC	GUAAUUUGGAACGGAGGGA	Cleavage	Cysteine-rich receptor-like protein kinase 41 [Aegilops tauschii]	1
miR1127	TRITD4Av1G006850.1	2017-05-01	-1.0	1	19	98	116	UCCCUCCGUUCGAAAUUAC	GUAAUUUGGAACGGAGGGA	Cleavage	-	1
miR1127	TRITD6Av1G190710.1	2017-05-01	-1.0	1	19	53	71	UCCCUCCGUUCGAAAUUAC	GUAAUUCCGAACGGAGGGA	Cleavage	-	1
miR1127	TRITD2Bv1G030820.3	2017-05-01	-1.0	1	19	329	347	UCCCUCCGUUCGAAAUUAC	GUAAUUCCGAACGGAGGGA	Cleavage	PREDICTED: osmotic avoidance abnormal protein 3 [Setaria italica]	1
miR1127	TRITD2Bv1G061850.1	2017-05-01	-1.0	1	19	131	149	UCCCUCCGUUCGAAAUUAC	GUAAUUUGGAACGGAGGGA	Cleavage	Cysteine-rich receptor-like protein kinase 41 [Aegilops tauschii]	1
miR1127	TRITD4Av1G190310.1	2017-05-01	-1.0	1	19	89	107	UCCCUCCGUUCGAAAUUAC	GUAAUUUGGAACGGAGGGA	Cleavage	Translational activator GCN1 [Triticum urartu]	1
miR1127	TRITD2Bv1G231670.2	2017-05-01	-1.0	1	19	167	185	UCCCUCCGUUCGAAAUUAC	GUAAUUCCGAACGGAGGGA	Cleavage	-	1
miR1127	TRITD6Bv1G226350.1	2017-05-01	-1.0	1	19	242	260	UCCCUCCGUUCGAAAUUAC	GUAAUUCCGAACGGAGGGA	Cleavage	predicted protein [Hordeum vulgare subsp. vulgare]	1
miR1127	TRITD2Bv1G231670.1	2017-05-01	-1.0	1	19	167	185	UCCCUCCGUUCGAAAUUAC	GUAAUUCCGAACGGAGGGA	Cleavage	-	1
miR1127	TRITD1Bv1G002300.1	2017-05-01	-1.0	1	19	152	170	UCCCUCCGUUCGAAAUUAC	GUAAUUCCGAACGGAGGGA	Cleavage	Cysteine-rich receptor-like protein kinase 41 [Aegilops tauschii]	1
miR1127	TRITD3Bv1G013940.1	2017-05-01	-1.0	1	19	173	191	UCCCUCCGUUCGAAAUUAC	GUAAUUCCGAACGGAGGGA	Cleavage	Cysteine-rich receptor-like protein kinase 41 [Aegilops tauschii]	1
miR1127	TRITD6Bv1G141510.1	2017-05-01	-1.0	1	19	197	215	UCCCUCCGUUCGGAAUUAC	GUAAUUCCGGACGGAGGGA	Translation	-	1
miR1127	TRITD4Bv1G015200.1	2017-05-01	-1.0	1	19	296	314	UCCCUCCGUUCGGAAUUAC	GUAAUUCUGAACGGAGGGA	Cleavage	Retrovirus-related Pol polyprotein from transposon TNT 1-94, partial [Trichinella patagoniensis]	1
miR1127	TRITD2Av1G226670.1	2017-05-01	-1.0	1	19	119	137	UCCCUCCGUUCGGAAUUAC	GUAAUUCUGAACGGAGGGA	Cleavage	Cysteine-rich receptor-like protein kinase 41 [Aegilops tauschii]	1
miR1127	TRITD6Bv1G073740.1	2017-05-01	-1.0	1	19	347	365	UCCCUCCGUUCGGAAUUAC	GUAAUUUCGAACGGAGGGA	Cleavage	Cysteine-rich receptor-like protein kinase 41 [Aegilops tauschii]	1
miR1127	TRITD6Bv1G129840.1	2017-05-01	-1.0	1	19	49	67	UCCCUCCGUUCGGAAUUAC	GUAAUUCCGGACGGAGGGA	Translation	-	1
miR1127	TRITD0Uv1G055580.2	2017-05-01	-1.0	1	19	797	815	UCCCUCCGUUCGGAAUUAC	GUAAUUCCGAAUGGAGGGA	Cleavage	-	1
miR1127	TRITD1Av1G195720.1	2017-05-01	-1.0	1	19	53	71	UCCCUCCGUUCGGAAUUAC	GUAAUUCCGAACGGAGAGA	Cleavage	-	1
miR1127	TRITD6Av1G217550.1	2017-05-01	-1.0	1	19	347	365	UCCCUCCGUUCGGAAUUAC	GUAAUUCCGAACGAAGGGA	Cleavage	-	1
miR1127	TRITD4Bv1G161890.1	2017-05-01	-1.0	1	19	233	251	UCCCUCCGUUCGGAAUUAC	GUAAUUCCGAACAGAGGGA	Cleavage	Cysteine-rich receptor-like protein kinase 41 [Aegilops tauschii]	1
miR1127	TRITD6Bv1G010370.1	2017-05-01	-1.0	1	19	98	116	UCCCUCCGUUCGGAAUUAC	GUAAUUCCGAACAGAGGGA	Cleavage	-	1
miR1127	TRITD4Av1G007840.1	2017-05-01	-1.0	1	19	89	107	UCCCUCCGUUCGGAAUUAC	GUAAUUCGGAACGGAGGGA	Cleavage	-	1
miR1127	TRITD7Av1G217130.1	2017-05-01	-1.0	1	19	142	160	UCCCUCCGUUCGGAAUUAC	GUAAUUCGGAACGGAGGGA	Cleavage	-	1
miR1127	TRITD6Av1G172140.1	2017-05-01	-1.0	1	19	170	188	UCCCUCCGUUCGGAAUUAC	GUAAUUCCGAACAGAGGGA	Cleavage	Cysteine-rich receptor-like protein kinase 41 [Aegilops tauschii]	1
miR1127	TRITD3Bv1G117560.1	2017-05-01	-1.0	1	19	53	71	UCCCUCCGUUCGGAAUUAC	GUAAUUCCGAACGGCGGGA	Cleavage	hypothetical protein F775_25113 [Aegilops tauschii]	1
miR1127	TRITD6Av1G220860.1	2017-05-01	-1.0	1	19	503	521	UCCCUCCGUUCGGAAUUAC	GUAAUUCCGAACAGAGGGA	Cleavage	Cysteine-rich receptor-like protein kinase 41 [Aegilops tauschii]	1
miR1127	TRITD7Av1G263930.1	2017-05-01	-1.0	1	19	98	116	UCCCUCCGUUCGGAAUUAC	GUAAUUCGGAACGGAGGGA	Cleavage	unnamed protein product [Aspergillus oryzae RIB40]	1
miR1127	TRITD6Bv1G141510.1	2017-05-01	-1.0	1	19	197	215	UCCCUCCGUUCGGAAUUAC	GUAAUUCCGGACGGAGGGA	Translation	-	1
miR1127	TRITD4Bv1G015200.1	2017-05-01	-1.0	1	19	296	314	UCCCUCCGUUCGGAAUUAC	GUAAUUCUGAACGGAGGGA	Cleavage	Retrovirus-related Pol polyprotein from transposon TNT 1-94, partial [Trichinella patagoniensis]	1
miR1127	TRITD2Av1G226670.1	2017-05-01	-1.0	1	19	119	137	UCCCUCCGUUCGGAAUUAC	GUAAUUCUGAACGGAGGGA	Cleavage	Cysteine-rich receptor-like protein kinase 41 [Aegilops tauschii]	1
miR1127	TRITD6Bv1G073740.1	2017-05-01	-1.0	1	19	347	365	UCCCUCCGUUCGGAAUUAC	GUAAUUUCGAACGGAGGGA	Cleavage	Cysteine-rich receptor-like protein kinase 41 [Aegilops tauschii]	1
miR1127	TRITD6Bv1G129840.1	2017-05-01	-1.0	1	19	49	67	UCCCUCCGUUCGGAAUUAC	GUAAUUCCGGACGGAGGGA	Translation	-	1
miR1127	TRITD0Uv1G055580.2	2017-05-01	-1.0	1	19	797	815	UCCCUCCGUUCGGAAUUAC	GUAAUUCCGAAUGGAGGGA	Cleavage	-	1
miR1127	TRITD1Av1G195720.1	2017-05-01	-1.0	1	19	53	71	UCCCUCCGUUCGGAAUUAC	GUAAUUCCGAACGGAGAGA	Cleavage	-	1
miR1127	TRITD6Av1G217550.1	2017-05-01	-1.0	1	19	347	365	UCCCUCCGUUCGGAAUUAC	GUAAUUCCGAACGAAGGGA	Cleavage	-	1
miR1127	TRITD4Bv1G161890.1	2017-05-01	-1.0	1	19	233	251	UCCCUCCGUUCGGAAUUAC	GUAAUUCCGAACAGAGGGA	Cleavage	Cysteine-rich receptor-like protein kinase 41 [Aegilops tauschii]	1
miR1127	TRITD6Bv1G010370.1	2017-05-01	-1.0	1	19	98	116	UCCCUCCGUUCGGAAUUAC	GUAAUUCCGAACAGAGGGA	Cleavage	-	1
miR1127	TRITD4Av1G007840.1	2017-05-01	-1.0	1	19	89	107	UCCCUCCGUUCGGAAUUAC	GUAAUUCGGAACGGAGGGA	Cleavage	-	1
miR1127	TRITD7Av1G217130.1	2017-05-01	-1.0	1	19	142	160	UCCCUCCGUUCGGAAUUAC	GUAAUUCGGAACGGAGGGA	Cleavage	-	1
miR1127	TRITD6Av1G172140.1	2017-05-01	-1.0	1	19	170	188	UCCCUCCGUUCGGAAUUAC	GUAAUUCCGAACAGAGGGA	Cleavage	Cysteine-rich receptor-like protein kinase 41 [Aegilops tauschii]	1
miR1127	TRITD3Bv1G117560.1	2017-05-01	-1.0	1	19	53	71	UCCCUCCGUUCGGAAUUAC	GUAAUUCCGAACGGCGGGA	Cleavage	hypothetical protein F775_25113 [Aegilops tauschii]	1
miR1127	TRITD6Av1G220860.1	2017-05-01	-1.0	1	19	503	521	UCCCUCCGUUCGGAAUUAC	GUAAUUCCGAACAGAGGGA	Cleavage	Cysteine-rich receptor-like protein kinase 41 [Aegilops tauschii]	1
miR1127	TRITD7Av1G263930.1	2017-05-01	-1.0	1	19	98	116	UCCCUCCGUUCGGAAUUAC	GUAAUUCGGAACGGAGGGA	Cleavage	unnamed protein product [Aspergillus oryzae RIB40]	1
miR1127	TRITD4Av1G190310.1	2017-05-01	-1.0	1	19	89	107	UCCCUCCGUUCCGAAUUAC	GUAAUUUGGAACGGAGGGA	Cleavage	Translational activator GCN1 [Triticum urartu]	1
miR1127	TRITD2Bv1G061850.1	2017-05-01	-1.0	1	19	131	149	UCCCUCCGUUCCGAAUUAC	GUAAUUUGGAACGGAGGGA	Cleavage	Cysteine-rich receptor-like protein kinase 41 [Aegilops tauschii]	1
miR1127	TRITD4Av1G006850.1	2017-05-01	-1.0	1	19	98	116	UCCCUCCGUUCCGAAUUAC	GUAAUUUGGAACGGAGGGA	Cleavage	-	1
miR1127	TRITD4Av1G204810.1	2017-05-01	-1.0	1	19	191	209	UCCCUCCGUUCCGAAUUAC	GUAAUUUGGAACGGAGGGA	Cleavage	Cysteine-rich receptor-like protein kinase 41 [Aegilops tauschii]	1
miR1127	TRITD0Uv1G115460.3	2017-05-01	-1.0	1	19	398	416	UCCCUCCGUUCCGAAUUAC	GUAAUUCGGGACGGAGGGA	Translation	Putative protease Do-like 14 [Aegilops tauschii]	1
miR1127	TRITD0Uv1G115450.2	2017-05-01	-1.0	1	19	398	416	UCCCUCCGUUCCGAAUUAC	GUAAUUCGGGACGGAGGGA	Translation	Putative protease Do-like 14 [Aegilops tauschii]	1
miR1127	TRITD0Uv1G123900.1	2017-05-01	-1.0	1	19	398	416	UCCCUCCGUUCCGAAUUAC	GUAAUUCGGGACGGAGGGA	Translation	Putative protease Do-like 14 [Aegilops tauschii]	1
miR1127	TRITD3Bv1G079400.1	2017-05-01	-1.0	1	19	170	188	UCCCUCCGUUCCGAAUUAC	GUAAUUCGGAGCGGAGGGA	Cleavage	Cysteine-rich receptor-like protein kinase 41 [Aegilops tauschii]	1
miR1127	TRITD3Av1G250480.1	2017-05-01	-1.0	1	19	248	266	UCCCUCCGUUCCGAAUUAC	GUAAUUUGGAACGGAGGGA	Cleavage	Retrovirus-related Pol polyprotein from transposon TNT 1-94, partial [Trichinella patagoniensis]	1
miR1127	TRITD1Av1G021400.2	2017-05-01	-1.0	1	19	416	434	UCCCUCCGUUCCGAAUUAC	GUAAUUUGGAACGGAGGGA	Cleavage	-	1
miR1127	TRITD4Av1G025570.4	2017-05-01	-1.0	1	19	845	863	UCCCUCCGUUCCGAAUUAC	GUAAUUUGGAACGGAGGGA	Cleavage	Mitochondrial substrate carrier family protein Q [Aegilops tauschii]	1
miR1127	TRITD7Bv1G178590.2	2017-05-01	-1.0	1	19	968	986	UCCCUCCGUUCCGAAUUAC	GUAAUUUGGAACGGAGGGA	Cleavage	-	1
miR1127	TRITD3Bv1G013940.1	2017-05-01	-1.0	1	19	173	191	UCCCUCCGUUCCGAAUUAC	GUAAUUCCGAACGGAGGGA	Cleavage	Cysteine-rich receptor-like protein kinase 41 [Aegilops tauschii]	1
miR1127	TRITD4Av1G263340.1	2017-05-01	-1.0	1	19	49	67	UCCCUCCGUUCCGAAUUAC	GUAAUUCGGAACGGAGGUA	Cleavage	-	1
miR1127	TRITD2Bv1G231670.1	2017-05-01	-1.0	1	19	167	185	UCCCUCCGUUCCGAAUUAC	GUAAUUCCGAACGGAGGGA	Cleavage	-	1
miR1127	TRITD1Bv1G002300.1	2017-05-01	-1.0	1	19	152	170	UCCCUCCGUUCCGAAUUAC	GUAAUUCCGAACGGAGGGA	Cleavage	Cysteine-rich receptor-like protein kinase 41 [Aegilops tauschii]	1
miR1127	TRITD6Bv1G226350.1	2017-05-01	-1.0	1	19	242	260	UCCCUCCGUUCCGAAUUAC	GUAAUUCCGAACGGAGGGA	Cleavage	predicted protein [Hordeum vulgare subsp. vulgare]	1
miR1127	TRITD2Bv1G231670.2	2017-05-01	-1.0	1	19	167	185	UCCCUCCGUUCCGAAUUAC	GUAAUUCCGAACGGAGGGA	Cleavage	-	1
miR1127	TRITD4Bv1G015200.1	2017-05-01	-1.0	1	19	296	314	UCCCUCCGUUCCGAAUUAC	GUAAUUCUGAACGGAGGGA	Cleavage	Retrovirus-related Pol polyprotein from transposon TNT 1-94, partial [Trichinella patagoniensis]	1
miR1127	TRITD2Bv1G030820.3	2017-05-01	-1.0	1	19	329	347	UCCCUCCGUUCCGAAUUAC	GUAAUUCCGAACGGAGGGA	Cleavage	PREDICTED: osmotic avoidance abnormal protein 3 [Setaria italica]	1
miR1127	TRITD6Av1G190710.1	2017-05-01	-1.0	1	19	53	71	UCCCUCCGUUCCGAAUUAC	GUAAUUCCGAACGGAGGGA	Cleavage	-	1
miR1127	TRITD2Av1G226670.1	2017-05-01	-1.0	1	19	119	137	UCCCUCCGUUCCGAAUUAC	GUAAUUCUGAACGGAGGGA	Cleavage	Cysteine-rich receptor-like protein kinase 41 [Aegilops tauschii]	1
miR1127	TRITD4Bv1G061810.1	2017-05-01	-1.0	1	19	293	311	UCCCUCCGUUCCGAAUUAC	GUAAUUCCGAACGGAGGGA	Cleavage	-	1
miR1127	TRITD3Bv1G079440.1	2017-05-01	-1.0	1	19	101	119	UCCCUCCGUUCCGAAUUAC	GUAAUUCCGAACGGAGGGA	Cleavage	unnamed protein product [Triticum aestivum]	1
miR1127	TRITD2Bv1G094250.3	2017-05-01	-1.0	1	19	577	595	UCCCUCCGUUCCGAAUUAC	GUAAUUCCGAACGGAGGGA	Cleavage	-	1
miR1127	TRITD4Bv1G129770.3	2017-05-01	-1.0	1	19	649	667	UCCCUCCGUUCCGAAUUAC	GUAAUUCGGAACAGAGGGA	Cleavage	-	1
miR1127	TRITD2Bv1G219040.1	2017-05-01	-1.0	1	19	467	485	UCCCUCCGUUCCGAAUUAC	GUAAUUCCGAACGGAGGGA	Cleavage	-	1
miR1127	TRITD3Bv1G059620.1	2017-05-01	-1.0	1	19	1646	1664	UCCCUCCGUUCCGAAUUAC	GUAAUUCGAAACGGAGGGA	Translation	-	1
miR1127	TRITD6Bv1G141510.1	2017-05-01	-1.0	1	19	197	215	UCCCUCCGUUCGGAAUUAC	GUAAUUCCGGACGGAGGGA	Translation	-	1
miR1127	TRITD4Bv1G015200.1	2017-05-01	-1.0	1	19	296	314	UCCCUCCGUUCGGAAUUAC	GUAAUUCUGAACGGAGGGA	Cleavage	Retrovirus-related Pol polyprotein from transposon TNT 1-94, partial [Trichinella patagoniensis]	1
miR1127	TRITD2Av1G226670.1	2017-05-01	-1.0	1	19	119	137	UCCCUCCGUUCGGAAUUAC	GUAAUUCUGAACGGAGGGA	Cleavage	Cysteine-rich receptor-like protein kinase 41 [Aegilops tauschii]	1
miR1127	TRITD6Bv1G073740.1	2017-05-01	-1.0	1	19	347	365	UCCCUCCGUUCGGAAUUAC	GUAAUUUCGAACGGAGGGA	Cleavage	Cysteine-rich receptor-like protein kinase 41 [Aegilops tauschii]	1
miR1127	TRITD6Bv1G129840.1	2017-05-01	-1.0	1	19	49	67	UCCCUCCGUUCGGAAUUAC	GUAAUUCCGGACGGAGGGA	Translation	-	1
miR1127	TRITD0Uv1G055580.2	2017-05-01	-1.0	1	19	797	815	UCCCUCCGUUCGGAAUUAC	GUAAUUCCGAAUGGAGGGA	Cleavage	-	1
miR1127	TRITD1Av1G195720.1	2017-05-01	-1.0	1	19	53	71	UCCCUCCGUUCGGAAUUAC	GUAAUUCCGAACGGAGAGA	Cleavage	-	1
miR1127	TRITD6Av1G217550.1	2017-05-01	-1.0	1	19	347	365	UCCCUCCGUUCGGAAUUAC	GUAAUUCCGAACGAAGGGA	Cleavage	-	1
miR1127	TRITD4Bv1G161890.1	2017-05-01	-1.0	1	19	233	251	UCCCUCCGUUCGGAAUUAC	GUAAUUCCGAACAGAGGGA	Cleavage	Cysteine-rich receptor-like protein kinase 41 [Aegilops tauschii]	1
miR1127	TRITD6Bv1G010370.1	2017-05-01	-1.0	1	19	98	116	UCCCUCCGUUCGGAAUUAC	GUAAUUCCGAACAGAGGGA	Cleavage	-	1
miR1127	TRITD4Av1G007840.1	2017-05-01	-1.0	1	19	89	107	UCCCUCCGUUCGGAAUUAC	GUAAUUCGGAACGGAGGGA	Cleavage	-	1
miR1127	TRITD7Av1G217130.1	2017-05-01	-1.0	1	19	142	160	UCCCUCCGUUCGGAAUUAC	GUAAUUCGGAACGGAGGGA	Cleavage	-	1
miR1127	TRITD6Av1G172140.1	2017-05-01	-1.0	1	19	170	188	UCCCUCCGUUCGGAAUUAC	GUAAUUCCGAACAGAGGGA	Cleavage	Cysteine-rich receptor-like protein kinase 41 [Aegilops tauschii]	1
miR1127	TRITD3Bv1G117560.1	2017-05-01	-1.0	1	19	53	71	UCCCUCCGUUCGGAAUUAC	GUAAUUCCGAACGGCGGGA	Cleavage	hypothetical protein F775_25113 [Aegilops tauschii]	1
miR1127	TRITD6Av1G220860.1	2017-05-01	-1.0	1	19	503	521	UCCCUCCGUUCGGAAUUAC	GUAAUUCCGAACAGAGGGA	Cleavage	Cysteine-rich receptor-like protein kinase 41 [Aegilops tauschii]	1
miR1127	TRITD7Av1G263930.1	2017-05-01	-1.0	1	19	98	116	UCCCUCCGUUCGGAAUUAC	GUAAUUCGGAACGGAGGGA	Cleavage	unnamed protein product [Aspergillus oryzae RIB40]	1
miR1127	TRITD3Bv1G140080.1	2017-05-01	-1.0	1	19	194	212	UCCCUCCGUCCGGAAUUAC	GUAAUUCUGGACGGAGGGA	Cleavage	-	1
miR1127	TRITD7Av1G155620.1	2017-05-01	-1.0	1	19	83	101	UCCCUCCGUCCGGAAUUAC	GUAAUUCCGGAUGGAGGGA	Cleavage	-	1
miR1127	TRITD4Av1G055850.1	2017-05-01	-1.0	1	19	194	212	UCCCUCCGUCCGGAAUUAC	GUAAUUCCGGAUGGAGGGA	Cleavage	-	1
miR1127	TRITD7Av1G092760.1	2017-05-01	-1.0	1	19	194	212	UCCCUCCGUCCGGAAUUAC	GUAAUUCCGGACAGAGGGA	Cleavage	-	1
miR1127	TRITD3Bv1G013940.1	2017-05-01	-1.0	1	19	173	191	UCCCUCCGUCCGGAAUUAC	GUAAUUCCGAACGGAGGGA	Translation	Cysteine-rich receptor-like protein kinase 41 [Aegilops tauschii]	1
miR1127	TRITD2Bv1G231670.1	2017-05-01	-1.0	1	19	167	185	UCCCUCCGUCCGGAAUUAC	GUAAUUCCGAACGGAGGGA	Translation	-	1
miR1127	TRITD1Bv1G002300.1	2017-05-01	-1.0	1	19	152	170	UCCCUCCGUCCGGAAUUAC	GUAAUUCCGAACGGAGGGA	Translation	Cysteine-rich receptor-like protein kinase 41 [Aegilops tauschii]	1
miR1127	TRITD6Bv1G226350.1	2017-05-01	-1.0	1	19	242	260	UCCCUCCGUCCGGAAUUAC	GUAAUUCCGAACGGAGGGA	Translation	predicted protein [Hordeum vulgare subsp. vulgare]	1
miR1127	TRITD2Bv1G231670.2	2017-05-01	-1.0	1	19	167	185	UCCCUCCGUCCGGAAUUAC	GUAAUUCCGAACGGAGGGA	Translation	-	1
miR1127	TRITD2Bv1G030820.3	2017-05-01	-1.0	1	19	329	347	UCCCUCCGUCCGGAAUUAC	GUAAUUCCGAACGGAGGGA	Translation	PREDICTED: osmotic avoidance abnormal protein 3 [Setaria italica]	1
miR1127	TRITD6Av1G190710.1	2017-05-01	-1.0	1	19	53	71	UCCCUCCGUCCGGAAUUAC	GUAAUUCCGAACGGAGGGA	Translation	-	1
miR1127	TRITD5Av1G140510.1	2017-05-01	-1.0	1	19	245	263	UCCCUCCGUCCGGAAUUAC	GUAAUUCCGGACAGAGGGA	Cleavage	-	1
miR1127	TRITD4Bv1G061810.1	2017-05-01	-1.0	1	19	293	311	UCCCUCCGUCCGGAAUUAC	GUAAUUCCGAACGGAGGGA	Translation	-	1
miR1127	TRITD3Bv1G079440.1	2017-05-01	-1.0	1	19	101	119	UCCCUCCGUCCGGAAUUAC	GUAAUUCCGAACGGAGGGA	Translation	unnamed protein product [Triticum aestivum]	1
miR1127	TRITD0Uv1G115450.2	2017-05-01	-1.0	1	19	398	416	UCCCUCCGUCCGGAAUUAC	GUAAUUCGGGACGGAGGGA	Cleavage	Putative protease Do-like 14 [Aegilops tauschii]	1
miR1127	TRITD0Uv1G123900.1	2017-05-01	-1.0	1	19	398	416	UCCCUCCGUCCGGAAUUAC	GUAAUUCGGGACGGAGGGA	Cleavage	Putative protease Do-like 14 [Aegilops tauschii]	1
miR1127	TRITD0Uv1G115460.3	2017-05-01	-1.0	1	19	398	416	UCCCUCCGUCCGGAAUUAC	GUAAUUCGGGACGGAGGGA	Cleavage	Putative protease Do-like 14 [Aegilops tauschii]	1
miR1127	TRITD2Bv1G094250.3	2017-05-01	-1.0	1	19	577	595	UCCCUCCGUCCGGAAUUAC	GUAAUUCCGAACGGAGGGA	Translation	-	1
miR1127	TRITD2Bv1G219040.1	2017-05-01	-1.0	1	19	467	485	UCCCUCCGUCCGGAAUUAC	GUAAUUCCGAACGGAGGGA	Translation	-	1
miR1127	TRITD6Bv1G141510.1	2017-05-01	-1.0	1	19	197	215	UCCCUCCGUUCGGAAUUAC	GUAAUUCCGGACGGAGGGA	Translation	-	1
miR1127	TRITD4Bv1G015200.1	2017-05-01	-1.0	1	19	296	314	UCCCUCCGUUCGGAAUUAC	GUAAUUCUGAACGGAGGGA	Cleavage	Retrovirus-related Pol polyprotein from transposon TNT 1-94, partial [Trichinella patagoniensis]	1
miR1127	TRITD2Av1G226670.1	2017-05-01	-1.0	1	19	119	137	UCCCUCCGUUCGGAAUUAC	GUAAUUCUGAACGGAGGGA	Cleavage	Cysteine-rich receptor-like protein kinase 41 [Aegilops tauschii]	1
miR1127	TRITD6Bv1G073740.1	2017-05-01	-1.0	1	19	347	365	UCCCUCCGUUCGGAAUUAC	GUAAUUUCGAACGGAGGGA	Cleavage	Cysteine-rich receptor-like protein kinase 41 [Aegilops tauschii]	1
miR1127	TRITD6Bv1G129840.1	2017-05-01	-1.0	1	19	49	67	UCCCUCCGUUCGGAAUUAC	GUAAUUCCGGACGGAGGGA	Translation	-	1
miR1127	TRITD0Uv1G055580.2	2017-05-01	-1.0	1	19	797	815	UCCCUCCGUUCGGAAUUAC	GUAAUUCCGAAUGGAGGGA	Cleavage	-	1
miR1127	TRITD1Av1G195720.1	2017-05-01	-1.0	1	19	53	71	UCCCUCCGUUCGGAAUUAC	GUAAUUCCGAACGGAGAGA	Cleavage	-	1
miR1127	TRITD6Av1G217550.1	2017-05-01	-1.0	1	19	347	365	UCCCUCCGUUCGGAAUUAC	GUAAUUCCGAACGAAGGGA	Cleavage	-	1
miR1127	TRITD4Bv1G161890.1	2017-05-01	-1.0	1	19	233	251	UCCCUCCGUUCGGAAUUAC	GUAAUUCCGAACAGAGGGA	Cleavage	Cysteine-rich receptor-like protein kinase 41 [Aegilops tauschii]	1
miR1127	TRITD6Bv1G010370.1	2017-05-01	-1.0	1	19	98	116	UCCCUCCGUUCGGAAUUAC	GUAAUUCCGAACAGAGGGA	Cleavage	-	1
miR1127	TRITD4Av1G007840.1	2017-05-01	-1.0	1	19	89	107	UCCCUCCGUUCGGAAUUAC	GUAAUUCGGAACGGAGGGA	Cleavage	-	1
miR1127	TRITD7Av1G217130.1	2017-05-01	-1.0	1	19	142	160	UCCCUCCGUUCGGAAUUAC	GUAAUUCGGAACGGAGGGA	Cleavage	-	1
miR1127	TRITD6Av1G172140.1	2017-05-01	-1.0	1	19	170	188	UCCCUCCGUUCGGAAUUAC	GUAAUUCCGAACAGAGGGA	Cleavage	Cysteine-rich receptor-like protein kinase 41 [Aegilops tauschii]	1
miR1127	TRITD3Bv1G117560.1	2017-05-01	-1.0	1	19	53	71	UCCCUCCGUUCGGAAUUAC	GUAAUUCCGAACGGCGGGA	Cleavage	hypothetical protein F775_25113 [Aegilops tauschii]	1
miR1127	TRITD6Av1G220860.1	2017-05-01	-1.0	1	19	503	521	UCCCUCCGUUCGGAAUUAC	GUAAUUCCGAACAGAGGGA	Cleavage	Cysteine-rich receptor-like protein kinase 41 [Aegilops tauschii]	1
miR1127	TRITD7Av1G263930.1	2017-05-01	-1.0	1	19	98	116	UCCCUCCGUUCGGAAUUAC	GUAAUUCGGAACGGAGGGA	Cleavage	unnamed protein product [Aspergillus oryzae RIB40]	1
miR1127	TRITD6Bv1G141510.1	2017-05-01	-1.0	1	19	197	215	UCCCUCCGUUCGGAAUUAC	GUAAUUCCGGACGGAGGGA	Translation	-	1
miR1127	TRITD4Bv1G015200.1	2017-05-01	-1.0	1	19	296	314	UCCCUCCGUUCGGAAUUAC	GUAAUUCUGAACGGAGGGA	Cleavage	Retrovirus-related Pol polyprotein from transposon TNT 1-94, partial [Trichinella patagoniensis]	1
miR1127	TRITD2Av1G226670.1	2017-05-01	-1.0	1	19	119	137	UCCCUCCGUUCGGAAUUAC	GUAAUUCUGAACGGAGGGA	Cleavage	Cysteine-rich receptor-like protein kinase 41 [Aegilops tauschii]	1
miR1127	TRITD6Bv1G073740.1	2017-05-01	-1.0	1	19	347	365	UCCCUCCGUUCGGAAUUAC	GUAAUUUCGAACGGAGGGA	Cleavage	Cysteine-rich receptor-like protein kinase 41 [Aegilops tauschii]	1
miR1127	TRITD6Bv1G129840.1	2017-05-01	-1.0	1	19	49	67	UCCCUCCGUUCGGAAUUAC	GUAAUUCCGGACGGAGGGA	Translation	-	1
miR1127	TRITD0Uv1G055580.2	2017-05-01	-1.0	1	19	797	815	UCCCUCCGUUCGGAAUUAC	GUAAUUCCGAAUGGAGGGA	Cleavage	-	1
miR1127	TRITD1Av1G195720.1	2017-05-01	-1.0	1	19	53	71	UCCCUCCGUUCGGAAUUAC	GUAAUUCCGAACGGAGAGA	Cleavage	-	1
miR1127	TRITD6Av1G217550.1	2017-05-01	-1.0	1	19	347	365	UCCCUCCGUUCGGAAUUAC	GUAAUUCCGAACGAAGGGA	Cleavage	-	1
miR1127	TRITD4Bv1G161890.1	2017-05-01	-1.0	1	19	233	251	UCCCUCCGUUCGGAAUUAC	GUAAUUCCGAACAGAGGGA	Cleavage	Cysteine-rich receptor-like protein kinase 41 [Aegilops tauschii]	1
miR1127	TRITD6Bv1G010370.1	2017-05-01	-1.0	1	19	98	116	UCCCUCCGUUCGGAAUUAC	GUAAUUCCGAACAGAGGGA	Cleavage	-	1
miR1127	TRITD4Av1G007840.1	2017-05-01	-1.0	1	19	89	107	UCCCUCCGUUCGGAAUUAC	GUAAUUCGGAACGGAGGGA	Cleavage	-	1
miR1127	TRITD7Av1G217130.1	2017-05-01	-1.0	1	19	142	160	UCCCUCCGUUCGGAAUUAC	GUAAUUCGGAACGGAGGGA	Cleavage	-	1
miR1127	TRITD6Av1G172140.1	2017-05-01	-1.0	1	19	170	188	UCCCUCCGUUCGGAAUUAC	GUAAUUCCGAACAGAGGGA	Cleavage	Cysteine-rich receptor-like protein kinase 41 [Aegilops tauschii]	1
miR1127	TRITD3Bv1G117560.1	2017-05-01	-1.0	1	19	53	71	UCCCUCCGUUCGGAAUUAC	GUAAUUCCGAACGGCGGGA	Cleavage	hypothetical protein F775_25113 [Aegilops tauschii]	1
miR1127	TRITD6Av1G220860.1	2017-05-01	-1.0	1	19	503	521	UCCCUCCGUUCGGAAUUAC	GUAAUUCCGAACAGAGGGA	Cleavage	Cysteine-rich receptor-like protein kinase 41 [Aegilops tauschii]	1
miR1127	TRITD7Av1G263930.1	2017-05-01	-1.0	1	19	98	116	UCCCUCCGUUCGGAAUUAC	GUAAUUCGGAACGGAGGGA	Cleavage	unnamed protein product [Aspergillus oryzae RIB40]	1
miR1127	TRITD3Bv1G140080.1	2017-05-01	-1.0	1	19	194	212	UCCCUCCGUUCAGAAUUAC	GUAAUUCUGGACGGAGGGA	Translation	-	1
miR1127	TRITD3Bv1G013940.1	2017-05-01	-1.0	1	19	173	191	UCCCUCCGUUCAGAAUUAC	GUAAUUCCGAACGGAGGGA	Cleavage	Cysteine-rich receptor-like protein kinase 41 [Aegilops tauschii]	1
miR1127	TRITD1Bv1G002300.1	2017-05-01	-1.0	1	19	152	170	UCCCUCCGUUCAGAAUUAC	GUAAUUCCGAACGGAGGGA	Cleavage	Cysteine-rich receptor-like protein kinase 41 [Aegilops tauschii]	1
miR1127	TRITD2Bv1G231670.1	2017-05-01	-1.0	1	19	167	185	UCCCUCCGUUCAGAAUUAC	GUAAUUCCGAACGGAGGGA	Cleavage	-	1
miR1127	TRITD6Bv1G226350.1	2017-05-01	-1.0	1	19	242	260	UCCCUCCGUUCAGAAUUAC	GUAAUUCCGAACGGAGGGA	Cleavage	predicted protein [Hordeum vulgare subsp. vulgare]	1
miR1127	TRITD2Bv1G231670.2	2017-05-01	-1.0	1	19	167	185	UCCCUCCGUUCAGAAUUAC	GUAAUUCCGAACGGAGGGA	Cleavage	-	1
miR1127	TRITD2Bv1G030820.3	2017-05-01	-1.0	1	19	329	347	UCCCUCCGUUCAGAAUUAC	GUAAUUCCGAACGGAGGGA	Cleavage	PREDICTED: osmotic avoidance abnormal protein 3 [Setaria italica]	1
miR1127	TRITD6Av1G190710.1	2017-05-01	-1.0	1	19	53	71	UCCCUCCGUUCAGAAUUAC	GUAAUUCCGAACGGAGGGA	Cleavage	-	1
miR1127	TRITD4Av1G007840.1	2017-05-01	-1.0	1	19	89	107	UCCCUCCGUUCAGAAUUAC	GUAAUUCGGAACGGAGGGA	Cleavage	-	1
miR1127	TRITD7Av1G217130.1	2017-05-01	-1.0	1	19	142	160	UCCCUCCGUUCAGAAUUAC	GUAAUUCGGAACGGAGGGA	Cleavage	-	1
miR1127	TRITD4Bv1G061810.1	2017-05-01	-1.0	1	19	293	311	UCCCUCCGUUCAGAAUUAC	GUAAUUCCGAACGGAGGGA	Cleavage	-	1
miR1127	TRITD3Bv1G079440.1	2017-05-01	-1.0	1	19	101	119	UCCCUCCGUUCAGAAUUAC	GUAAUUCCGAACGGAGGGA	Cleavage	unnamed protein product [Triticum aestivum]	1
miR1127	TRITD2Bv1G094250.3	2017-05-01	-1.0	1	19	577	595	UCCCUCCGUUCAGAAUUAC	GUAAUUCCGAACGGAGGGA	Cleavage	-	1
miR1127	TRITD2Bv1G219040.1	2017-05-01	-1.0	1	19	467	485	UCCCUCCGUUCAGAAUUAC	GUAAUUCCGAACGGAGGGA	Cleavage	-	1
miR1127	TRITD7Av1G263930.1	2017-05-01	-1.0	1	19	98	116	UCCCUCCGUUCAGAAUUAC	GUAAUUCGGAACGGAGGGA	Cleavage	unnamed protein product [Aspergillus oryzae RIB40]	1
miR1127	TRITD6Bv1G141510.1	2017-05-01	-1.0	1	19	197	215	UCCCUCCGUUCGGAAUUAC	GUAAUUCCGGACGGAGGGA	Translation	-	1
miR1127	TRITD4Bv1G015200.1	2017-05-01	-1.0	1	19	296	314	UCCCUCCGUUCGGAAUUAC	GUAAUUCUGAACGGAGGGA	Cleavage	Retrovirus-related Pol polyprotein from transposon TNT 1-94, partial [Trichinella patagoniensis]	1
miR1127	TRITD2Av1G226670.1	2017-05-01	-1.0	1	19	119	137	UCCCUCCGUUCGGAAUUAC	GUAAUUCUGAACGGAGGGA	Cleavage	Cysteine-rich receptor-like protein kinase 41 [Aegilops tauschii]	1
miR1127	TRITD6Bv1G073740.1	2017-05-01	-1.0	1	19	347	365	UCCCUCCGUUCGGAAUUAC	GUAAUUUCGAACGGAGGGA	Cleavage	Cysteine-rich receptor-like protein kinase 41 [Aegilops tauschii]	1
miR1127	TRITD6Bv1G129840.1	2017-05-01	-1.0	1	19	49	67	UCCCUCCGUUCGGAAUUAC	GUAAUUCCGGACGGAGGGA	Translation	-	1
miR1127	TRITD0Uv1G055580.2	2017-05-01	-1.0	1	19	797	815	UCCCUCCGUUCGGAAUUAC	GUAAUUCCGAAUGGAGGGA	Cleavage	-	1
miR1127	TRITD1Av1G195720.1	2017-05-01	-1.0	1	19	53	71	UCCCUCCGUUCGGAAUUAC	GUAAUUCCGAACGGAGAGA	Cleavage	-	1
miR1127	TRITD6Av1G217550.1	2017-05-01	-1.0	1	19	347	365	UCCCUCCGUUCGGAAUUAC	GUAAUUCCGAACGAAGGGA	Cleavage	-	1
miR1127	TRITD4Bv1G161890.1	2017-05-01	-1.0	1	19	233	251	UCCCUCCGUUCGGAAUUAC	GUAAUUCCGAACAGAGGGA	Cleavage	Cysteine-rich receptor-like protein kinase 41 [Aegilops tauschii]	1
miR1127	TRITD6Bv1G010370.1	2017-05-01	-1.0	1	19	98	116	UCCCUCCGUUCGGAAUUAC	GUAAUUCCGAACAGAGGGA	Cleavage	-	1
miR1127	TRITD4Av1G007840.1	2017-05-01	-1.0	1	19	89	107	UCCCUCCGUUCGGAAUUAC	GUAAUUCGGAACGGAGGGA	Cleavage	-	1
miR1127	TRITD7Av1G217130.1	2017-05-01	-1.0	1	19	142	160	UCCCUCCGUUCGGAAUUAC	GUAAUUCGGAACGGAGGGA	Cleavage	-	1
miR1127	TRITD6Av1G172140.1	2017-05-01	-1.0	1	19	170	188	UCCCUCCGUUCGGAAUUAC	GUAAUUCCGAACAGAGGGA	Cleavage	Cysteine-rich receptor-like protein kinase 41 [Aegilops tauschii]	1
miR1127	TRITD3Bv1G117560.1	2017-05-01	-1.0	1	19	53	71	UCCCUCCGUUCGGAAUUAC	GUAAUUCCGAACGGCGGGA	Cleavage	hypothetical protein F775_25113 [Aegilops tauschii]	1
miR1127	TRITD6Av1G220860.1	2017-05-01	-1.0	1	19	503	521	UCCCUCCGUUCGGAAUUAC	GUAAUUCCGAACAGAGGGA	Cleavage	Cysteine-rich receptor-like protein kinase 41 [Aegilops tauschii]	1
miR1127	TRITD7Av1G263930.1	2017-05-01	-1.0	1	19	98	116	UCCCUCCGUUCGGAAUUAC	GUAAUUCGGAACGGAGGGA	Cleavage	unnamed protein product [Aspergillus oryzae RIB40]	1
miR1127	TRITD2Bv1G219040.1	2017-05-01	-1.0	1	19	467	485	UCCAUCCGUUCGGAAUUAC	GUAAUUCCGAACGGAGGGA	Cleavage	-	1
miR1127	TRITD2Bv1G094250.3	2017-05-01	-1.0	1	19	577	595	UCCAUCCGUUCGGAAUUAC	GUAAUUCCGAACGGAGGGA	Cleavage	-	1
miR1127	TRITD3Bv1G079440.1	2017-05-01	-1.0	1	19	101	119	UCCAUCCGUUCGGAAUUAC	GUAAUUCCGAACGGAGGGA	Cleavage	unnamed protein product [Triticum aestivum]	1
miR1127	TRITD4Bv1G061810.1	2017-05-01	-1.0	1	19	293	311	UCCAUCCGUUCGGAAUUAC	GUAAUUCCGAACGGAGGGA	Cleavage	-	1
miR1127	TRITD6Av1G190710.1	2017-05-01	-1.0	1	19	53	71	UCCAUCCGUUCGGAAUUAC	GUAAUUCCGAACGGAGGGA	Cleavage	-	1
miR1127	TRITD2Bv1G030820.3	2017-05-01	-1.0	1	19	329	347	UCCAUCCGUUCGGAAUUAC	GUAAUUCCGAACGGAGGGA	Cleavage	PREDICTED: osmotic avoidance abnormal protein 3 [Setaria italica]	1
miR1127	TRITD2Bv1G231670.2	2017-05-01	-1.0	1	19	167	185	UCCAUCCGUUCGGAAUUAC	GUAAUUCCGAACGGAGGGA	Cleavage	-	1
miR1127	TRITD6Bv1G226350.1	2017-05-01	-1.0	1	19	242	260	UCCAUCCGUUCGGAAUUAC	GUAAUUCCGAACGGAGGGA	Cleavage	predicted protein [Hordeum vulgare subsp. vulgare]	1
miR1127	TRITD1Bv1G002300.1	2017-05-01	-1.0	1	19	152	170	UCCAUCCGUUCGGAAUUAC	GUAAUUCCGAACGGAGGGA	Cleavage	Cysteine-rich receptor-like protein kinase 41 [Aegilops tauschii]	1
miR1127	TRITD2Bv1G231670.1	2017-05-01	-1.0	1	19	167	185	UCCAUCCGUUCGGAAUUAC	GUAAUUCCGAACGGAGGGA	Cleavage	-	1
miR1127	TRITD3Bv1G013940.1	2017-05-01	-1.0	1	19	173	191	UCCAUCCGUUCGGAAUUAC	GUAAUUCCGAACGGAGGGA	Cleavage	Cysteine-rich receptor-like protein kinase 41 [Aegilops tauschii]	1
miR1127	TRITD6Bv1G141510.1	2017-05-01	-1.0	1	19	197	215	UCCCUCCGUUCGGAAUUAC	GUAAUUCCGGACGGAGGGA	Translation	-	1
miR1127	TRITD4Bv1G015200.1	2017-05-01	-1.0	1	19	296	314	UCCCUCCGUUCGGAAUUAC	GUAAUUCUGAACGGAGGGA	Cleavage	Retrovirus-related Pol polyprotein from transposon TNT 1-94, partial [Trichinella patagoniensis]	1
miR1127	TRITD2Av1G226670.1	2017-05-01	-1.0	1	19	119	137	UCCCUCCGUUCGGAAUUAC	GUAAUUCUGAACGGAGGGA	Cleavage	Cysteine-rich receptor-like protein kinase 41 [Aegilops tauschii]	1
miR1127	TRITD6Bv1G073740.1	2017-05-01	-1.0	1	19	347	365	UCCCUCCGUUCGGAAUUAC	GUAAUUUCGAACGGAGGGA	Cleavage	Cysteine-rich receptor-like protein kinase 41 [Aegilops tauschii]	1
miR1127	TRITD6Bv1G129840.1	2017-05-01	-1.0	1	19	49	67	UCCCUCCGUUCGGAAUUAC	GUAAUUCCGGACGGAGGGA	Translation	-	1
miR1127	TRITD0Uv1G055580.2	2017-05-01	-1.0	1	19	797	815	UCCCUCCGUUCGGAAUUAC	GUAAUUCCGAAUGGAGGGA	Cleavage	-	1
miR1127	TRITD1Av1G195720.1	2017-05-01	-1.0	1	19	53	71	UCCCUCCGUUCGGAAUUAC	GUAAUUCCGAACGGAGAGA	Cleavage	-	1
miR1127	TRITD6Av1G217550.1	2017-05-01	-1.0	1	19	347	365	UCCCUCCGUUCGGAAUUAC	GUAAUUCCGAACGAAGGGA	Cleavage	-	1
miR1127	TRITD4Bv1G161890.1	2017-05-01	-1.0	1	19	233	251	UCCCUCCGUUCGGAAUUAC	GUAAUUCCGAACAGAGGGA	Cleavage	Cysteine-rich receptor-like protein kinase 41 [Aegilops tauschii]	1
miR1127	TRITD6Bv1G010370.1	2017-05-01	-1.0	1	19	98	116	UCCCUCCGUUCGGAAUUAC	GUAAUUCCGAACAGAGGGA	Cleavage	-	1
miR1127	TRITD4Av1G007840.1	2017-05-01	-1.0	1	19	89	107	UCCCUCCGUUCGGAAUUAC	GUAAUUCGGAACGGAGGGA	Cleavage	-	1
miR1127	TRITD7Av1G217130.1	2017-05-01	-1.0	1	19	142	160	UCCCUCCGUUCGGAAUUAC	GUAAUUCGGAACGGAGGGA	Cleavage	-	1
miR1127	TRITD6Av1G172140.1	2017-05-01	-1.0	1	19	170	188	UCCCUCCGUUCGGAAUUAC	GUAAUUCCGAACAGAGGGA	Cleavage	Cysteine-rich receptor-like protein kinase 41 [Aegilops tauschii]	1
miR1127	TRITD3Bv1G117560.1	2017-05-01	-1.0	1	19	53	71	UCCCUCCGUUCGGAAUUAC	GUAAUUCCGAACGGCGGGA	Cleavage	hypothetical protein F775_25113 [Aegilops tauschii]	1
miR1127	TRITD6Av1G220860.1	2017-05-01	-1.0	1	19	503	521	UCCCUCCGUUCGGAAUUAC	GUAAUUCCGAACAGAGGGA	Cleavage	Cysteine-rich receptor-like protein kinase 41 [Aegilops tauschii]	1
miR1127	TRITD7Av1G263930.1	2017-05-01	-1.0	1	19	98	116	UCCCUCCGUUCGGAAUUAC	GUAAUUCGGAACGGAGGGA	Cleavage	unnamed protein product [Aspergillus oryzae RIB40]	1
miR1127	TRITD4Av1G190310.1	2017-05-01	-1.0	1	19	89	107	UCCCUCCGUUCCGAAUUAC	GUAAUUUGGAACGGAGGGA	Cleavage	Translational activator GCN1 [Triticum urartu]	1
miR1127	TRITD2Bv1G061850.1	2017-05-01	-1.0	1	19	131	149	UCCCUCCGUUCCGAAUUAC	GUAAUUUGGAACGGAGGGA	Cleavage	Cysteine-rich receptor-like protein kinase 41 [Aegilops tauschii]	1
miR1127	TRITD4Av1G006850.1	2017-05-01	-1.0	1	19	98	116	UCCCUCCGUUCCGAAUUAC	GUAAUUUGGAACGGAGGGA	Cleavage	-	1
miR1127	TRITD4Av1G204810.1	2017-05-01	-1.0	1	19	191	209	UCCCUCCGUUCCGAAUUAC	GUAAUUUGGAACGGAGGGA	Cleavage	Cysteine-rich receptor-like protein kinase 41 [Aegilops tauschii]	1
miR1127	TRITD0Uv1G115450.2	2017-05-01	-1.0	1	19	398	416	UCCCUCCGUUCCGAAUUAC	GUAAUUCGGGACGGAGGGA	Translation	Putative protease Do-like 14 [Aegilops tauschii]	1
miR1127	TRITD0Uv1G123900.1	2017-05-01	-1.0	1	19	398	416	UCCCUCCGUUCCGAAUUAC	GUAAUUCGGGACGGAGGGA	Translation	Putative protease Do-like 14 [Aegilops tauschii]	1
miR1127	TRITD0Uv1G115460.3	2017-05-01	-1.0	1	19	398	416	UCCCUCCGUUCCGAAUUAC	GUAAUUCGGGACGGAGGGA	Translation	Putative protease Do-like 14 [Aegilops tauschii]	1
miR1127	TRITD3Bv1G079400.1	2017-05-01	-1.0	1	19	170	188	UCCCUCCGUUCCGAAUUAC	GUAAUUCGGAGCGGAGGGA	Cleavage	Cysteine-rich receptor-like protein kinase 41 [Aegilops tauschii]	1
miR1127	TRITD3Av1G250480.1	2017-05-01	-1.0	1	19	248	266	UCCCUCCGUUCCGAAUUAC	GUAAUUUGGAACGGAGGGA	Cleavage	Retrovirus-related Pol polyprotein from transposon TNT 1-94, partial [Trichinella patagoniensis]	1
miR1127	TRITD1Av1G021400.2	2017-05-01	-1.0	1	19	416	434	UCCCUCCGUUCCGAAUUAC	GUAAUUUGGAACGGAGGGA	Cleavage	-	1
miR1127	TRITD4Av1G025570.4	2017-05-01	-1.0	1	19	845	863	UCCCUCCGUUCCGAAUUAC	GUAAUUUGGAACGGAGGGA	Cleavage	Mitochondrial substrate carrier family protein Q [Aegilops tauschii]	1
miR1127	TRITD7Bv1G178590.2	2017-05-01	-1.0	1	19	968	986	UCCCUCCGUUCCGAAUUAC	GUAAUUUGGAACGGAGGGA	Cleavage	-	1
miR1127	TRITD3Bv1G013940.1	2017-05-01	-1.0	1	19	173	191	UCCCUCCGUUCCGAAUUAC	GUAAUUCCGAACGGAGGGA	Cleavage	Cysteine-rich receptor-like protein kinase 41 [Aegilops tauschii]	1
miR1127	TRITD4Av1G263340.1	2017-05-01	-1.0	1	19	49	67	UCCCUCCGUUCCGAAUUAC	GUAAUUCGGAACGGAGGUA	Cleavage	-	1
miR1127	TRITD2Bv1G231670.1	2017-05-01	-1.0	1	19	167	185	UCCCUCCGUUCCGAAUUAC	GUAAUUCCGAACGGAGGGA	Cleavage	-	1
miR1127	TRITD1Bv1G002300.1	2017-05-01	-1.0	1	19	152	170	UCCCUCCGUUCCGAAUUAC	GUAAUUCCGAACGGAGGGA	Cleavage	Cysteine-rich receptor-like protein kinase 41 [Aegilops tauschii]	1
miR1127	TRITD6Bv1G226350.1	2017-05-01	-1.0	1	19	242	260	UCCCUCCGUUCCGAAUUAC	GUAAUUCCGAACGGAGGGA	Cleavage	predicted protein [Hordeum vulgare subsp. vulgare]	1
miR1127	TRITD2Bv1G231670.2	2017-05-01	-1.0	1	19	167	185	UCCCUCCGUUCCGAAUUAC	GUAAUUCCGAACGGAGGGA	Cleavage	-	1
miR1127	TRITD4Bv1G015200.1	2017-05-01	-1.0	1	19	296	314	UCCCUCCGUUCCGAAUUAC	GUAAUUCUGAACGGAGGGA	Cleavage	Retrovirus-related Pol polyprotein from transposon TNT 1-94, partial [Trichinella patagoniensis]	1
miR1127	TRITD2Bv1G030820.3	2017-05-01	-1.0	1	19	329	347	UCCCUCCGUUCCGAAUUAC	GUAAUUCCGAACGGAGGGA	Cleavage	PREDICTED: osmotic avoidance abnormal protein 3 [Setaria italica]	1
miR1127	TRITD6Av1G190710.1	2017-05-01	-1.0	1	19	53	71	UCCCUCCGUUCCGAAUUAC	GUAAUUCCGAACGGAGGGA	Cleavage	-	1
miR1127	TRITD2Av1G226670.1	2017-05-01	-1.0	1	19	119	137	UCCCUCCGUUCCGAAUUAC	GUAAUUCUGAACGGAGGGA	Cleavage	Cysteine-rich receptor-like protein kinase 41 [Aegilops tauschii]	1
miR1127	TRITD4Bv1G061810.1	2017-05-01	-1.0	1	19	293	311	UCCCUCCGUUCCGAAUUAC	GUAAUUCCGAACGGAGGGA	Cleavage	-	1
miR1127	TRITD3Bv1G079440.1	2017-05-01	-1.0	1	19	101	119	UCCCUCCGUUCCGAAUUAC	GUAAUUCCGAACGGAGGGA	Cleavage	unnamed protein product [Triticum aestivum]	1
miR1127	TRITD2Bv1G094250.3	2017-05-01	-1.0	1	19	577	595	UCCCUCCGUUCCGAAUUAC	GUAAUUCCGAACGGAGGGA	Cleavage	-	1
miR1127	TRITD4Bv1G129770.3	2017-05-01	-1.0	1	19	649	667	UCCCUCCGUUCCGAAUUAC	GUAAUUCGGAACAGAGGGA	Cleavage	-	1
miR1127	TRITD2Bv1G219040.1	2017-05-01	-1.0	1	19	467	485	UCCCUCCGUUCCGAAUUAC	GUAAUUCCGAACGGAGGGA	Cleavage	-	1
miR1127	TRITD3Bv1G059620.1	2017-05-01	-1.0	1	19	1646	1664	UCCCUCCGUUCCGAAUUAC	GUAAUUCGAAACGGAGGGA	Translation	-	1
miR1127	TRITD2Bv1G219040.1	2017-05-01	-1.0	1	19	467	485	UCCAUCCGUUCGGAAUUAC	GUAAUUCCGAACGGAGGGA	Cleavage	-	1
miR1127	TRITD2Bv1G094250.3	2017-05-01	-1.0	1	19	577	595	UCCAUCCGUUCGGAAUUAC	GUAAUUCCGAACGGAGGGA	Cleavage	-	1
miR1127	TRITD3Bv1G079440.1	2017-05-01	-1.0	1	19	101	119	UCCAUCCGUUCGGAAUUAC	GUAAUUCCGAACGGAGGGA	Cleavage	unnamed protein product [Triticum aestivum]	1
miR1127	TRITD4Bv1G061810.1	2017-05-01	-1.0	1	19	293	311	UCCAUCCGUUCGGAAUUAC	GUAAUUCCGAACGGAGGGA	Cleavage	-	1
miR1127	TRITD6Av1G190710.1	2017-05-01	-1.0	1	19	53	71	UCCAUCCGUUCGGAAUUAC	GUAAUUCCGAACGGAGGGA	Cleavage	-	1
miR1127	TRITD2Bv1G030820.3	2017-05-01	-1.0	1	19	329	347	UCCAUCCGUUCGGAAUUAC	GUAAUUCCGAACGGAGGGA	Cleavage	PREDICTED: osmotic avoidance abnormal protein 3 [Setaria italica]	1
miR1127	TRITD2Bv1G231670.2	2017-05-01	-1.0	1	19	167	185	UCCAUCCGUUCGGAAUUAC	GUAAUUCCGAACGGAGGGA	Cleavage	-	1
miR1127	TRITD6Bv1G226350.1	2017-05-01	-1.0	1	19	242	260	UCCAUCCGUUCGGAAUUAC	GUAAUUCCGAACGGAGGGA	Cleavage	predicted protein [Hordeum vulgare subsp. vulgare]	1
miR1127	TRITD2Bv1G231670.1	2017-05-01	-1.0	1	19	167	185	UCCAUCCGUUCGGAAUUAC	GUAAUUCCGAACGGAGGGA	Cleavage	-	1
miR1127	TRITD1Bv1G002300.1	2017-05-01	-1.0	1	19	152	170	UCCAUCCGUUCGGAAUUAC	GUAAUUCCGAACGGAGGGA	Cleavage	Cysteine-rich receptor-like protein kinase 41 [Aegilops tauschii]	1
miR1127	TRITD3Bv1G013940.1	2017-05-01	-1.0	1	19	173	191	UCCAUCCGUUCGGAAUUAC	GUAAUUCCGAACGGAGGGA	Cleavage	Cysteine-rich receptor-like protein kinase 41 [Aegilops tauschii]	1
miR1127	TRITD6Bv1G141510.1	2017-05-01	-1.0	1	19	197	215	UCCCUCCGUUCGGAAUUAC	GUAAUUCCGGACGGAGGGA	Translation	-	1
miR1127	TRITD4Bv1G015200.1	2017-05-01	-1.0	1	19	296	314	UCCCUCCGUUCGGAAUUAC	GUAAUUCUGAACGGAGGGA	Cleavage	Retrovirus-related Pol polyprotein from transposon TNT 1-94, partial [Trichinella patagoniensis]	1
miR1127	TRITD2Av1G226670.1	2017-05-01	-1.0	1	19	119	137	UCCCUCCGUUCGGAAUUAC	GUAAUUCUGAACGGAGGGA	Cleavage	Cysteine-rich receptor-like protein kinase 41 [Aegilops tauschii]	1
miR1127	TRITD6Bv1G073740.1	2017-05-01	-1.0	1	19	347	365	UCCCUCCGUUCGGAAUUAC	GUAAUUUCGAACGGAGGGA	Cleavage	Cysteine-rich receptor-like protein kinase 41 [Aegilops tauschii]	1
miR1127	TRITD6Bv1G129840.1	2017-05-01	-1.0	1	19	49	67	UCCCUCCGUUCGGAAUUAC	GUAAUUCCGGACGGAGGGA	Translation	-	1
miR1127	TRITD0Uv1G055580.2	2017-05-01	-1.0	1	19	797	815	UCCCUCCGUUCGGAAUUAC	GUAAUUCCGAAUGGAGGGA	Cleavage	-	1
miR1127	TRITD1Av1G195720.1	2017-05-01	-1.0	1	19	53	71	UCCCUCCGUUCGGAAUUAC	GUAAUUCCGAACGGAGAGA	Cleavage	-	1
miR1127	TRITD6Av1G217550.1	2017-05-01	-1.0	1	19	347	365	UCCCUCCGUUCGGAAUUAC	GUAAUUCCGAACGAAGGGA	Cleavage	-	1
miR1127	TRITD4Bv1G161890.1	2017-05-01	-1.0	1	19	233	251	UCCCUCCGUUCGGAAUUAC	GUAAUUCCGAACAGAGGGA	Cleavage	Cysteine-rich receptor-like protein kinase 41 [Aegilops tauschii]	1
miR1127	TRITD6Bv1G010370.1	2017-05-01	-1.0	1	19	98	116	UCCCUCCGUUCGGAAUUAC	GUAAUUCCGAACAGAGGGA	Cleavage	-	1
miR1127	TRITD4Av1G007840.1	2017-05-01	-1.0	1	19	89	107	UCCCUCCGUUCGGAAUUAC	GUAAUUCGGAACGGAGGGA	Cleavage	-	1
miR1127	TRITD7Av1G217130.1	2017-05-01	-1.0	1	19	142	160	UCCCUCCGUUCGGAAUUAC	GUAAUUCGGAACGGAGGGA	Cleavage	-	1
miR1127	TRITD6Av1G172140.1	2017-05-01	-1.0	1	19	170	188	UCCCUCCGUUCGGAAUUAC	GUAAUUCCGAACAGAGGGA	Cleavage	Cysteine-rich receptor-like protein kinase 41 [Aegilops tauschii]	1
miR1127	TRITD3Bv1G117560.1	2017-05-01	-1.0	1	19	53	71	UCCCUCCGUUCGGAAUUAC	GUAAUUCCGAACGGCGGGA	Cleavage	hypothetical protein F775_25113 [Aegilops tauschii]	1
miR1127	TRITD6Av1G220860.1	2017-05-01	-1.0	1	19	503	521	UCCCUCCGUUCGGAAUUAC	GUAAUUCCGAACAGAGGGA	Cleavage	Cysteine-rich receptor-like protein kinase 41 [Aegilops tauschii]	1
miR1127	TRITD7Av1G263930.1	2017-05-01	-1.0	1	19	98	116	UCCCUCCGUUCGGAAUUAC	GUAAUUCGGAACGGAGGGA	Cleavage	unnamed protein product [Aspergillus oryzae RIB40]	1
miR1127	TRITD7Bv1G178590.2	2017-05-01	-1.0	1	19	968	986	UCCCUCCGUUCGAAAUUAC	GUAAUUUGGAACGGAGGGA	Cleavage	-	1
miR1127	TRITD4Av1G025570.4	2017-05-01	-1.0	1	19	845	863	UCCCUCCGUUCGAAAUUAC	GUAAUUUGGAACGGAGGGA	Cleavage	Mitochondrial substrate carrier family protein Q [Aegilops tauschii]	1
miR1127	TRITD2Bv1G219040.1	2017-05-01	-1.0	1	19	467	485	UCCCUCCGUUCGAAAUUAC	GUAAUUCCGAACGGAGGGA	Cleavage	-	1
miR1127	TRITD2Bv1G094250.3	2017-05-01	-1.0	1	19	577	595	UCCCUCCGUUCGAAAUUAC	GUAAUUCCGAACGGAGGGA	Cleavage	-	1
miR1127	TRITD1Av1G021400.2	2017-05-01	-1.0	1	19	416	434	UCCCUCCGUUCGAAAUUAC	GUAAUUUGGAACGGAGGGA	Cleavage	-	1
miR1127	TRITD3Av1G250480.1	2017-05-01	-1.0	1	19	248	266	UCCCUCCGUUCGAAAUUAC	GUAAUUUGGAACGGAGGGA	Cleavage	Retrovirus-related Pol polyprotein from transposon TNT 1-94, partial [Trichinella patagoniensis]	1
miR1127	TRITD3Bv1G079440.1	2017-05-01	-1.0	1	19	101	119	UCCCUCCGUUCGAAAUUAC	GUAAUUCCGAACGGAGGGA	Cleavage	unnamed protein product [Triticum aestivum]	1
miR1127	TRITD4Bv1G061810.1	2017-05-01	-1.0	1	19	293	311	UCCCUCCGUUCGAAAUUAC	GUAAUUCCGAACGGAGGGA	Cleavage	-	1
miR1127	TRITD4Av1G204810.1	2017-05-01	-1.0	1	19	191	209	UCCCUCCGUUCGAAAUUAC	GUAAUUUGGAACGGAGGGA	Cleavage	Cysteine-rich receptor-like protein kinase 41 [Aegilops tauschii]	1
miR1127	TRITD4Av1G006850.1	2017-05-01	-1.0	1	19	98	116	UCCCUCCGUUCGAAAUUAC	GUAAUUUGGAACGGAGGGA	Cleavage	-	1
miR1127	TRITD6Av1G190710.1	2017-05-01	-1.0	1	19	53	71	UCCCUCCGUUCGAAAUUAC	GUAAUUCCGAACGGAGGGA	Cleavage	-	1
miR1127	TRITD2Bv1G030820.3	2017-05-01	-1.0	1	19	329	347	UCCCUCCGUUCGAAAUUAC	GUAAUUCCGAACGGAGGGA	Cleavage	PREDICTED: osmotic avoidance abnormal protein 3 [Setaria italica]	1
miR1127	TRITD2Bv1G061850.1	2017-05-01	-1.0	1	19	131	149	UCCCUCCGUUCGAAAUUAC	GUAAUUUGGAACGGAGGGA	Cleavage	Cysteine-rich receptor-like protein kinase 41 [Aegilops tauschii]	1
miR1127	TRITD4Av1G190310.1	2017-05-01	-1.0	1	19	89	107	UCCCUCCGUUCGAAAUUAC	GUAAUUUGGAACGGAGGGA	Cleavage	Translational activator GCN1 [Triticum urartu]	1
miR1127	TRITD2Bv1G231670.2	2017-05-01	-1.0	1	19	167	185	UCCCUCCGUUCGAAAUUAC	GUAAUUCCGAACGGAGGGA	Cleavage	-	1
miR1127	TRITD6Bv1G226350.1	2017-05-01	-1.0	1	19	242	260	UCCCUCCGUUCGAAAUUAC	GUAAUUCCGAACGGAGGGA	Cleavage	predicted protein [Hordeum vulgare subsp. vulgare]	1
miR1127	TRITD2Bv1G231670.1	2017-05-01	-1.0	1	19	167	185	UCCCUCCGUUCGAAAUUAC	GUAAUUCCGAACGGAGGGA	Cleavage	-	1
miR1127	TRITD1Bv1G002300.1	2017-05-01	-1.0	1	19	152	170	UCCCUCCGUUCGAAAUUAC	GUAAUUCCGAACGGAGGGA	Cleavage	Cysteine-rich receptor-like protein kinase 41 [Aegilops tauschii]	1
miR1127	TRITD3Bv1G013940.1	2017-05-01	-1.0	1	19	173	191	UCCCUCCGUUCGAAAUUAC	GUAAUUCCGAACGGAGGGA	Cleavage	Cysteine-rich receptor-like protein kinase 41 [Aegilops tauschii]	1
miR1127	TRITD3Bv1G140080.1	2017-05-01	-1.0	1	19	194	212	UCCCUCCGUUCAGAAUUAC	GUAAUUCUGGACGGAGGGA	Translation	-	1
miR1127	TRITD3Bv1G013940.1	2017-05-01	-1.0	1	19	173	191	UCCCUCCGUUCAGAAUUAC	GUAAUUCCGAACGGAGGGA	Cleavage	Cysteine-rich receptor-like protein kinase 41 [Aegilops tauschii]	1
miR1127	TRITD1Bv1G002300.1	2017-05-01	-1.0	1	19	152	170	UCCCUCCGUUCAGAAUUAC	GUAAUUCCGAACGGAGGGA	Cleavage	Cysteine-rich receptor-like protein kinase 41 [Aegilops tauschii]	1
miR1127	TRITD2Bv1G231670.1	2017-05-01	-1.0	1	19	167	185	UCCCUCCGUUCAGAAUUAC	GUAAUUCCGAACGGAGGGA	Cleavage	-	1
miR1127	TRITD6Bv1G226350.1	2017-05-01	-1.0	1	19	242	260	UCCCUCCGUUCAGAAUUAC	GUAAUUCCGAACGGAGGGA	Cleavage	predicted protein [Hordeum vulgare subsp. vulgare]	1
miR1127	TRITD2Bv1G231670.2	2017-05-01	-1.0	1	19	167	185	UCCCUCCGUUCAGAAUUAC	GUAAUUCCGAACGGAGGGA	Cleavage	-	1
miR1127	TRITD2Bv1G030820.3	2017-05-01	-1.0	1	19	329	347	UCCCUCCGUUCAGAAUUAC	GUAAUUCCGAACGGAGGGA	Cleavage	PREDICTED: osmotic avoidance abnormal protein 3 [Setaria italica]	1
miR1127	TRITD6Av1G190710.1	2017-05-01	-1.0	1	19	53	71	UCCCUCCGUUCAGAAUUAC	GUAAUUCCGAACGGAGGGA	Cleavage	-	1
miR1127	TRITD4Av1G007840.1	2017-05-01	-1.0	1	19	89	107	UCCCUCCGUUCAGAAUUAC	GUAAUUCGGAACGGAGGGA	Cleavage	-	1
miR1127	TRITD7Av1G217130.1	2017-05-01	-1.0	1	19	142	160	UCCCUCCGUUCAGAAUUAC	GUAAUUCGGAACGGAGGGA	Cleavage	-	1
miR1127	TRITD4Bv1G061810.1	2017-05-01	-1.0	1	19	293	311	UCCCUCCGUUCAGAAUUAC	GUAAUUCCGAACGGAGGGA	Cleavage	-	1
miR1127	TRITD3Bv1G079440.1	2017-05-01	-1.0	1	19	101	119	UCCCUCCGUUCAGAAUUAC	GUAAUUCCGAACGGAGGGA	Cleavage	unnamed protein product [Triticum aestivum]	1
miR1127	TRITD2Bv1G094250.3	2017-05-01	-1.0	1	19	577	595	UCCCUCCGUUCAGAAUUAC	GUAAUUCCGAACGGAGGGA	Cleavage	-	1
miR1127	TRITD2Bv1G219040.1	2017-05-01	-1.0	1	19	467	485	UCCCUCCGUUCAGAAUUAC	GUAAUUCCGAACGGAGGGA	Cleavage	-	1
miR1127	TRITD7Av1G263930.1	2017-05-01	-1.0	1	19	98	116	UCCCUCCGUUCAGAAUUAC	GUAAUUCGGAACGGAGGGA	Cleavage	unnamed protein product [Aspergillus oryzae RIB40]	1
miR1128	TRITD2Bv1G197130.1	2017-05-01	-1.0	1	21	172	192	UUGUACUCCCUCCGUCCGAAA	UUUCGGACGGAGGGAGUACUA	Cleavage	-	1
miR1128	TRITD4Bv1G003710.1	2017-05-01	-1.0	1	21	34	54	UUGUACUCCCUCCGUCCGAAA	UUUCGGACGGAGGGAGUACUA	Cleavage	-	1
miR1128	TRITD7Bv1G051480.1	2017-05-01	-1.0	1	21	265	285	UUGUACUCCCUCCGUCCGAAA	UUUCGGACGGAGGGAGUAGAA	Cleavage	-	1
miR1128	TRITD6Av1G069920.1	2017-05-01	-1.0	1	21	283	303	UCAUACUCCCUCCGUCCGAAA	GUUCGGACGGAGGGAGUAUUA	Cleavage	-	1
miR1128	TRITD5Bv1G221760.3	2017-05-01	-1.0	1	21	1594	1614	UCAUACUCCCUCCGUCCGAAA	UGUCGGACGGAGGGAGUAUCA	Cleavage	-	1
miR1128	TRITD4Bv1G115960.1	2017-05-01	-1.0	1	21	47	67	UAGUACUCCCUCCGUUCCAAA	UUUGGAACGGAGGGAGUAAUA	Cleavage	-	1
miR1128	TRITD2Av1G033550.1	2017-05-01	-1.0	1	21	388	408	UAGUACUCCCUCCGUUCCAAA	UUUGGAACGGAGGGAGUAGUA	Cleavage	-	1
miR1128	TRITD6Av1G127400.10	2017-05-01	-1.0	1	21	1894	1914	UAGUACUCCCUCCGUUCCAAA	UUUGGAACGGAGGGAGUAAUA	Cleavage	Copper methylamine oxidase [Triticum urartu]	1
miR1128	TRITD7Av1G044070.3	2017-05-01	-1.0	1	21	458	478	UAGUACUCCCUCCGUUCCAAA	GCUGGAACGGAGGGAGUAGUA	Cleavage	hypothetical protein SORBIDRAFT_10g005490 [Sorghum bicolor]	1
miR1128	TRITD5Bv1G152830.1	2017-05-01	-1.0	1	21	307	327	UCCUACUCCCUCCGUCCCAAA	UUUGGGACGGAGGGAGUAGUA	Cleavage	-	1
miR1128	TRITD5Av1G212730.1	2017-05-01	-1.0	1	21	311	331	UACUACUCCCUCCGUCCCAAA	UUUGGGACGGAGGGAGUAUUA	Cleavage	GDSL esterase/lipase [Aegilops tauschii]	1
miR1128	TRITD7Bv1G229280.3	2017-05-01	-1.0	1	21	915	935	UACUACUCCCUCCGUCCCAAA	UUUGGGACGGAGGGAGUAUUA	Cleavage	1,4-alpha-glucan-branching enzyme, chloroplastic/amyloplastic [Triticum urartu]	1
miR1128	TRITD7Bv1G229280.4	2017-05-01	-1.0	1	21	1284	1304	UACUACUCCCUCCGUCCCAAA	UUUGGGACGGAGGGAGUAUUA	Cleavage	1,4-alpha-glucan-branching enzyme, chloroplastic/amyloplastic [Triticum urartu]	1
miR1128	TRITD4Bv1G115960.1	2017-05-01	-1.0	1	21	47	67	UAGUACUCCCUCCGUUCCAAA	UUUGGAACGGAGGGAGUAAUA	Cleavage	-	1
miR1128	TRITD2Av1G033550.1	2017-05-01	-1.0	1	21	388	408	UAGUACUCCCUCCGUUCCAAA	UUUGGAACGGAGGGAGUAGUA	Cleavage	-	1
miR1128	TRITD6Av1G127400.10	2017-05-01	-1.0	1	21	1894	1914	UAGUACUCCCUCCGUUCCAAA	UUUGGAACGGAGGGAGUAAUA	Cleavage	Copper methylamine oxidase [Triticum urartu]	1
miR1128	TRITD7Av1G044070.3	2017-05-01	-1.0	1	21	458	478	UAGUACUCCCUCCGUUCCAAA	GCUGGAACGGAGGGAGUAGUA	Cleavage	hypothetical protein SORBIDRAFT_10g005490 [Sorghum bicolor]	1
miR1128	TRITD2Av1G135760.6	2017-05-01	-1.0	1	21	4120	4140	UAGUACUCCCUCCGUCUCAAA	UUUGAGACGGAGGGAGUACAA	Cleavage	hypothetical protein F775_01420 [Aegilops tauschii]	1
miR1128	TRITD3Av1G055330.1	2017-05-01	-1.0	1	20	1	20	UAGUACUCCCUCCGUCUCAA	AUGAGACGGAGGGAGUACAA	Cleavage	-	1
miR1130	TRITD4Bv1G063340.1	2017-05-01	-1.0	1	23	12	34	CCUCUGUCCCAUAAUGUAAGACG	CGUCUUACAUUAUGGGACGGAGG	Cleavage	-	1
miR1130	TRITD7Bv1G204560.2	2017-05-01	-1.0	1	23	383	405	CCUCUGUCCCAUAAUGUAAGACG	CGUCUUACAUUAUGGGACGGAGG	Cleavage	Actin-related protein 2/3 complex subunit 3 [Triticum urartu]	1
miR1130	TRITD1Bv1G228970.1	2017-05-01	-1.0	1	23	259	281	CCUCUGUCCCAUAAUGUAAGACG	CAUCUUACAUUAUGGGACAGGGG	Cleavage	-	1
miR1130	TRITD7Av1G201990.1	2017-05-01	-1.0	1	23	349	371	CCUCUGUCCCAUAAUGUAAGACG	CUUCUUACAUUAUGGGACGGAGG	Cleavage	Xylosyltransferase 1 [Triticum urartu]	1
miR1130	TRITD1Bv1G117260.1	2017-05-01	-1.0	1	23	165	187	CCUCCGUCCCAUAAUAUAAGACG	CGUCUUAUAUUAUGAGACGGAGG	Cleavage	-	1
miR1130	TRITD5Bv1G199360.3	2017-05-01	-1.0	1	23	1328	1351	CCUCCGUCCCAUAAUAUAAGA-CG	CGCUCUUAUAUUAUGGGAUGGAGG	Cleavage	Cytosolic Fe-S cluster assembly factor narfl [Triticum urartu]	1
miR1130	TRITD5Bv1G173900.5	2017-05-01	-1.0	1	23	1382	1404	CCUCCGUCCCAUAAUAUAAGACG	UGUCUUAUAUUAUGGGACAGAGG	Cleavage	PREDICTED: protein DETOXIFICATION 40 [Brachypodium distachyon]	1
miR1130	TRITD4Bv1G074090.1	2017-05-01	-1.0	1	23	36	58	CCUCCGUCCCAUAAUAUAAGACG	CAUCUUAUAUUAUGGGACAGAGG	Cleavage	-	1
miR1130	TRITD7Bv1G195630.4	2017-05-01	-1.0	1	23	1903	1925	CCUCCGUCCCAUAAUAUAAGACG	UAUCUUAUAUUAUGGGACAGAGG	Cleavage	-	1
miR1130	TRITD7Bv1G213700.1	2017-05-01	-1.0	1	23	284	306	CCUCCGUCCCAUAAUAUAAGACG	ACUCUUAUAUUAUGGGACAGAGG	Cleavage	-	1
miR1130	TRITD7Bv1G204560.2	2017-05-01	-1.0	1	23	383	405	CCUCCGUCCAAUAAUGUAAGACG	CGUCUUACAUUAUGGGACGGAGG	Translation	Actin-related protein 2/3 complex subunit 3 [Triticum urartu]	1
miR1130	TRITD4Bv1G063340.1	2017-05-01	-1.0	1	23	12	34	CCUCCGUCCAAUAAUGUAAGACG	CGUCUUACAUUAUGGGACGGAGG	Translation	-	1
miR1130	TRITD7Av1G201990.1	2017-05-01	-1.0	1	23	349	371	CCUCCGUCCAAUAAUGUAAGACG	CUUCUUACAUUAUGGGACGGAGG	Translation	Xylosyltransferase 1 [Triticum urartu]	1
miR1130	TRITD0Uv1G015820.1	2017-05-01	-1.0	1	23	210	232	CCUCCGUCCCAUAAUGUAAGACG	CGUCUUACAUUACGGGACGGAGG	Translation	-	1
miR1130	TRITD3Bv1G110790.1	2017-05-01	-1.0	1	23	153	175	CCUCCGUCCCAUAAUGUAAGACG	UUUCUUACAUUGUGGGACGGAGG	Cleavage	-	1
miR1130	TRITD5Av1G212730.1	2017-05-01	-1.0	1	23	301	323	CCUCCGUCCCAUAAUGUAAGACG	GAUCUUACAUUUUGGGACGGAGG	Cleavage	GDSL esterase/lipase [Aegilops tauschii]	1
miR1130	TRITD0Uv1G015820.1	2017-05-01	-1.0	1	23	210	232	CCUCCGUCCCAUAAUGUAAGACG	CGUCUUACAUUACGGGACGGAGG	Translation	-	1
miR1130	TRITD3Bv1G110790.1	2017-05-01	-1.0	1	23	153	175	CCUCCGUCCCAUAAUGUAAGACG	UUUCUUACAUUGUGGGACGGAGG	Cleavage	-	1
miR1130	TRITD5Av1G212730.1	2017-05-01	-1.0	1	23	301	323	CCUCCGUCCCAUAAUGUAAGACG	GAUCUUACAUUUUGGGACGGAGG	Cleavage	GDSL esterase/lipase [Aegilops tauschii]	1
miR1130	TRITD1Bv1G117260.1	2017-05-01	-1.0	1	23	165	187	CCUCCGUCCCAUAAUAUAAGACG	CGUCUUAUAUUAUGAGACGGAGG	Cleavage	-	1
miR1130	TRITD5Bv1G199360.3	2017-05-01	-1.0	1	23	1328	1351	CCUCCGUCCCAUAAUAUAAGA-CG	CGCUCUUAUAUUAUGGGAUGGAGG	Cleavage	Cytosolic Fe-S cluster assembly factor narfl [Triticum urartu]	1
miR1130	TRITD5Bv1G173900.5	2017-05-01	-1.0	1	23	1382	1404	CCUCCGUCCCAUAAUAUAAGACG	UGUCUUAUAUUAUGGGACAGAGG	Cleavage	PREDICTED: protein DETOXIFICATION 40 [Brachypodium distachyon]	1
miR1130	TRITD4Bv1G074090.1	2017-05-01	-1.0	1	23	36	58	CCUCCGUCCCAUAAUAUAAGACG	CAUCUUAUAUUAUGGGACAGAGG	Cleavage	-	1
miR1130	TRITD7Bv1G195630.4	2017-05-01	-1.0	1	23	1903	1925	CCUCCGUCCCAUAAUAUAAGACG	UAUCUUAUAUUAUGGGACAGAGG	Cleavage	-	1
miR1130	TRITD7Bv1G213700.1	2017-05-01	-1.0	1	23	284	306	CCUCCGUCCCAUAAUAUAAGACG	ACUCUUAUAUUAUGGGACAGAGG	Cleavage	-	1
miR1133	TRITD0Uv1G123900.1	2017-05-01	-1.0	1	22	402	423	UUUAUACUCCCUCCGUCCCAAA	UUCGGGACGGAGGGAGUAUUAA	Cleavage	Putative protease Do-like 14 [Aegilops tauschii]	1
miR1133	TRITD0Uv1G115450.2	2017-05-01	-1.0	1	22	402	423	UUUAUACUCCCUCCGUCCCAAA	UUCGGGACGGAGGGAGUAUUAA	Cleavage	Putative protease Do-like 14 [Aegilops tauschii]	1
miR1133	TRITD0Uv1G115460.3	2017-05-01	-1.0	1	22	402	423	UUUAUACUCCCUCCGUCCCAAA	UUCGGGACGGAGGGAGUAUUAA	Cleavage	Putative protease Do-like 14 [Aegilops tauschii]	1
miR1133	TRITD1Bv1G092960.1	2017-05-01	-1.0	1	22	1433	1454	GAUAUACUCCCCCCGUCCGGAA	UUUCGGACGGAGGGAGUAUAUC	Cleavage	-	1
miR1133	TRITD6Bv1G113580.4	2017-05-01	-1.0	1	22	67	88	CAUGUACUCCCUCCGUCCGGAA	UUCCGGACGGAGGGAGUAUAUG	Cleavage	-	1
miR1133	TRITD6Bv1G113580.1	2017-05-01	-1.0	1	22	67	88	CAUGUACUCCCUCCGUCCGGAA	UUCCGGACGGAGGGAGUAUAUG	Cleavage	-	1
miR1133	TRITD2Bv1G172110.1	2017-05-01	-1.0	1	22	866	887	CAUGUACUCCCUCCGUCCGGAA	UUUCGGACGGAGGGAGUAUAUG	Cleavage	-	1
miR1133	TRITD6Bv1G141510.1	2017-05-01	-1.0	1	22	201	222	CAUGUACUCCCUCCGUCCGGAA	UUCCGGACGGAGGGAGUACUUG	Cleavage	-	1
miR1133	TRITD4Av1G110610.1	2017-05-01	-1.0	1	22	42	63	CAUGUACUCCCUCCGUCCGGAA	ACCCGGACGGAGGGAGUACGUG	Cleavage	-	1
miR1133	TRITD2Av1G176840.1	2017-05-01	-1.0	1	22	42	63	CAUGUACUCCCUCCGUCCGGAA	ACCCGGACGGAGGGAGUACGUG	Cleavage	-	1
miR1133	TRITD1Av1G044980.1	2017-05-01	-1.0	1	22	16	37	CAUAUACUCCCUCCAUUCCAAA	UUUGGAAUGGAGGGAGUACAUG	Cleavage	-	1
miR1133	TRITD3Av1G048490.1	2017-05-01	-1.0	1	22	548	569	CAUAUACUCCCUCCAUUCCAAA	UCUGGAAUGGAGGGAGUACAUG	Cleavage	-	1
miR1133	TRITD2Bv1G048020.1	2017-05-01	-1.0	1	22	309	330	CAUAUACUCCCUCCAUUCCAAA	UAUGGAAUGGAGGGAGUAUAAG	Cleavage	-	1
miR1135	TRITD3Bv1G180150.1	2017-05-01	-1.0	1	24	817	840	UCACGACAAGUAAUUCCGAACGGA	UCCGUUCGGAAUUACUUGUCGCGA	Cleavage	hypothetical protein BRADI_1g57840 [Brachypodium distachyon]	1
miR1135	TRITD6Bv1G093770.1	2017-05-01	-1.0	1	24	319	342	UCACGACAAGUAAUUCCGAACGGA	UCCGUUCGGAAUUACUUGUCGCGA	Cleavage	-	1
miR1135	TRITD2Bv1G029330.1	2017-05-01	-1.0	1	24	319	342	UCACGACAAGUAAUUCCGAACGGA	UCCGUUCGGAAUUACUUGUCGCGA	Cleavage	-	1
miR1135	TRITD6Bv1G073740.1	2017-05-01	-1.0	1	24	269	292	UCACGACAAGUAAUUCCGAACGGA	UCCGUUCGGAAUUACUUGUCGCGA	Cleavage	Cysteine-rich receptor-like protein kinase 41 [Aegilops tauschii]	1
miR1135	TRITD2Bv1G165600.4	2017-05-01	-1.0	1	24	572	595	CUCCGACAAGUAUUUCCGGACGGA	UCCGUCCGGAAAUACUCGUCGGAG	Cleavage	small GTP-binding protein [Triticum aestivum]	1
miR1135	TRITD2Bv1G165600.2	2017-05-01	-1.0	1	24	579	602	CUCCGACAAGUAUUUCCGGACGGA	UCCGUCCGGAAAUACUCGUCGGAG	Cleavage	small GTP-binding protein [Triticum aestivum]	1
miR1135	TRITD5Bv1G199360.6	2017-05-01	-1.0	1	24	1050	1073	CUCCGACAAGUAUUUCCGGACGGA	UCCGUCCGGAAAUACUCGUCGGAG	Cleavage	-	1
miR1135	TRITD4Av1G150450.3	2017-05-01	-1.0	1	24	362	385	CUCCGACAAGUAUUUCCGGACGGA	CUUGUCCGGAAAUAUUUGUCGGAG	Translation	-	1
miR1135	TRITD4Av1G150450.2	2017-05-01	-1.0	1	24	368	391	CUCCGACAAGUAUUUCCGGACGGA	CUUGUCCGGAAAUAUUUGUCGGAG	Translation	-	1
miR1135	TRITD4Av1G007840.1	2017-05-01	-1.0	1	24	11	34	CUGCGACAAGUAAUUUGGGACGGA	UCCGUCCCAAAUUACUCGUCGCAG	Cleavage	-	1
miR1135	TRITD3Bv1G180150.1	2017-05-01	-1.0	1	24	817	840	UUGCGACAAGUAAUUCCGAACGGA	UCCGUUCGGAAUUACUUGUCGCGA	Cleavage	hypothetical protein BRADI_1g57840 [Brachypodium distachyon]	1
miR1135	TRITD2Bv1G029330.1	2017-05-01	-1.0	1	24	319	342	UUGCGACAAGUAAUUCCGAACGGA	UCCGUUCGGAAUUACUUGUCGCGA	Cleavage	-	1
miR1135	TRITD6Bv1G093770.1	2017-05-01	-1.0	1	24	319	342	UUGCGACAAGUAAUUCCGAACGGA	UCCGUUCGGAAUUACUUGUCGCGA	Cleavage	-	1
miR1135	TRITD6Bv1G073740.1	2017-05-01	-1.0	1	24	269	292	UUGCGACAAGUAAUUCCGAACGGA	UCCGUUCGGAAUUACUUGUCGCGA	Cleavage	Cysteine-rich receptor-like protein kinase 41 [Aegilops tauschii]	1
miR1135	TRITD0Uv1G066030.1	2017-05-01	-1.0	1	24	174	197	UUGCGACAAGUAAUUCCGAACGGA	UCCGUUCGGAAUUACUUGUCACAA	Cleavage	-	1
miR1135	TRITD3Bv1G013940.1	2017-05-01	-1.0	1	24	95	118	CUGCGACAAGUAAUUCCGAACGGA	UCCGUUCGGAAUUACUUGUCGUAG	Cleavage	Cysteine-rich receptor-like protein kinase 41 [Aegilops tauschii]	1
miR1135	TRITD4Bv1G015200.1	2017-05-01	-1.0	1	24	218	241	CUGCGACAAGUAAUUCCGAACGGA	UUCGUUCGGAAUUACUUGUUGCAG	Cleavage	Retrovirus-related Pol polyprotein from transposon TNT 1-94, partial [Trichinella patagoniensis]	1
miR1135	TRITD6Av1G172140.1	2017-05-01	-1.0	1	24	92	115	CUGCGACAAGUAAUUCCGAACGGA	UCCGUUCGGAAUUACUUGUCUCAG	Cleavage	Cysteine-rich receptor-like protein kinase 41 [Aegilops tauschii]	1
miR1135	TRITD3Bv1G276890.1	2017-05-01	-1.0	1	24	285	308	CUGCGACAAGUAAUUCCGAACGGA	UCUGUUCGGAAUUACUUGUCGGAG	Cleavage	-	1
miR1135	TRITD2Bv1G136390.1	2017-05-01	-1.0	1	24	200	223	CUUCGACAAGUAUUUCCGGACGGA	UCCGUCCGGAAAUACUUGUCGGAG	Cleavage	-	1
miR1135	TRITD1Bv1G121220.3	2017-05-01	-1.0	1	24	191	214	CUUCGACAAGUAUUUCCGGACGGA	UCCGUCCGGAAAUACUUGUCGGAG	Cleavage	-	1
miR1135	TRITD5Bv1G044610.1	2017-05-01	-1.0	1	24	47	70	CUUCGACAAGUAUUUCCGGACGGA	UCCGUCCGGAAAUACUUGUCGGAG	Cleavage	predicted protein [Hordeum vulgare subsp. vulgare]	1
miR1135	TRITD1Bv1G121220.1	2017-05-01	-1.0	1	24	191	214	CUUCGACAAGUAUUUCCGGACGGA	UCCGUCCGGAAAUACUUGUCGGAG	Cleavage	-	1
miR1135	TRITD4Av1G019590.1	2017-05-01	-1.0	1	24	148	171	CUUCGACAAGUAUUUCCGGACGGA	UCCGUCCGGAAAUACUUGUCGGAG	Cleavage	-	1
miR1135	TRITD3Av1G029440.1	2017-05-01	-1.0	1	24	362	385	CUUCGACAAGUAUUUCCGGACGGA	CUUGUCCGGAAAUACUUGUCGGAG	Cleavage	-	1
miR1135	TRITD6Bv1G055180.1	2017-05-01	-1.0	1	24	362	385	CUUCGACAAGUAUUUCCGGACGGA	CUUGUCCGGAAAUACUUGUCGGAG	Cleavage	-	1
miR1135	TRITD1Bv1G213930.2	2017-05-01	-1.0	1	24	362	385	CUUCGACAAGUAUUUCCGGACGGA	CUUGUCCGGAAAUACUUGUCGGAG	Cleavage	-	1
miR1135	TRITD6Av1G044590.2	2017-05-01	-1.0	1	24	362	385	CUUCGACAAGUAUUUCCGGACGGA	CUUGUCCGGAAAUACUUGUCGGAG	Cleavage	-	1
miR1135	TRITD1Av1G001950.1	2017-05-01	-1.0	1	24	362	385	CUUCGACAAGUAUUUCCGGACGGA	CUUGUCCGGAAAUACUUGUCGGAG	Cleavage	-	1
miR1135	TRITD4Av1G162680.1	2017-05-01	-1.0	1	24	362	385	CUUCGACAAGUAUUUCCGGACGGA	CUUGUCCGGAAAUACUUGUCGGAG	Cleavage	-	1
miR1135	TRITD6Av1G044590.3	2017-05-01	-1.0	1	24	368	391	CUUCGACAAGUAUUUCCGGACGGA	CUUGUCCGGAAAUACUUGUCGGAG	Cleavage	-	1
miR1135	TRITD6Bv1G055180.2	2017-05-01	-1.0	1	24	368	391	CUUCGACAAGUAUUUCCGGACGGA	CUUGUCCGGAAAUACUUGUCGGAG	Cleavage	-	1
miR1135	TRITD3Av1G029440.2	2017-05-01	-1.0	1	24	368	391	CUUCGACAAGUAUUUCCGGACGGA	CUUGUCCGGAAAUACUUGUCGGAG	Cleavage	-	1
miR1135	TRITD4Av1G162680.2	2017-05-01	-1.0	1	24	368	391	CUUCGACAAGUAUUUCCGGACGGA	CUUGUCCGGAAAUACUUGUCGGAG	Cleavage	-	1
miR1135	TRITD1Av1G001950.2	2017-05-01	-1.0	1	24	368	391	CUUCGACAAGUAUUUCCGGACGGA	CUUGUCCGGAAAUACUUGUCGGAG	Cleavage	-	1
miR1135	TRITD3Bv1G084250.3	2017-05-01	-1.0	1	24	1056	1079	CUGCGACGAGUAAUUUGGAACGGA	UCCGUUCCAAAUUACUCGUCGCUG	Cleavage	putative DNA-dependent protein kinase 70 kda DNA-binding subunit Ku70 [Oryza sativa Japonica Group]	1
miR1135	TRITD7Av1G261640.1	2017-05-01	-1.0	1	24	288	311	CUGCGACGAGUAAUUUGGAACGGA	UCCGUUCCAAAUUACUCGUCACAG	Cleavage	-	1
miR1135	TRITD2Bv1G136390.1	2017-05-01	-1.0	1	24	200	223	CUUCGACAAGUAUUUCCGGACGGA	UCCGUCCGGAAAUACUUGUCGGAG	Cleavage	-	1
miR1135	TRITD1Bv1G121220.3	2017-05-01	-1.0	1	24	191	214	CUUCGACAAGUAUUUCCGGACGGA	UCCGUCCGGAAAUACUUGUCGGAG	Cleavage	-	1
miR1135	TRITD5Bv1G044610.1	2017-05-01	-1.0	1	24	47	70	CUUCGACAAGUAUUUCCGGACGGA	UCCGUCCGGAAAUACUUGUCGGAG	Cleavage	predicted protein [Hordeum vulgare subsp. vulgare]	1
miR1135	TRITD1Bv1G121220.1	2017-05-01	-1.0	1	24	191	214	CUUCGACAAGUAUUUCCGGACGGA	UCCGUCCGGAAAUACUUGUCGGAG	Cleavage	-	1
miR1135	TRITD4Av1G019590.1	2017-05-01	-1.0	1	24	148	171	CUUCGACAAGUAUUUCCGGACGGA	UCCGUCCGGAAAUACUUGUCGGAG	Cleavage	-	1
miR1135	TRITD1Bv1G213930.2	2017-05-01	-1.0	1	24	362	385	CUUCGACAAGUAUUUCCGGACGGA	CUUGUCCGGAAAUACUUGUCGGAG	Cleavage	-	1
miR1135	TRITD1Av1G001950.1	2017-05-01	-1.0	1	24	362	385	CUUCGACAAGUAUUUCCGGACGGA	CUUGUCCGGAAAUACUUGUCGGAG	Cleavage	-	1
miR1135	TRITD6Av1G044590.2	2017-05-01	-1.0	1	24	362	385	CUUCGACAAGUAUUUCCGGACGGA	CUUGUCCGGAAAUACUUGUCGGAG	Cleavage	-	1
miR1135	TRITD3Av1G029440.1	2017-05-01	-1.0	1	24	362	385	CUUCGACAAGUAUUUCCGGACGGA	CUUGUCCGGAAAUACUUGUCGGAG	Cleavage	-	1
miR1135	TRITD4Av1G162680.1	2017-05-01	-1.0	1	24	362	385	CUUCGACAAGUAUUUCCGGACGGA	CUUGUCCGGAAAUACUUGUCGGAG	Cleavage	-	1
miR1135	TRITD6Bv1G055180.1	2017-05-01	-1.0	1	24	362	385	CUUCGACAAGUAUUUCCGGACGGA	CUUGUCCGGAAAUACUUGUCGGAG	Cleavage	-	1
miR1135	TRITD3Av1G029440.2	2017-05-01	-1.0	1	24	368	391	CUUCGACAAGUAUUUCCGGACGGA	CUUGUCCGGAAAUACUUGUCGGAG	Cleavage	-	1
miR1135	TRITD1Av1G001950.2	2017-05-01	-1.0	1	24	368	391	CUUCGACAAGUAUUUCCGGACGGA	CUUGUCCGGAAAUACUUGUCGGAG	Cleavage	-	1
miR1135	TRITD6Av1G044590.3	2017-05-01	-1.0	1	24	368	391	CUUCGACAAGUAUUUCCGGACGGA	CUUGUCCGGAAAUACUUGUCGGAG	Cleavage	-	1
miR1135	TRITD6Bv1G055180.2	2017-05-01	-1.0	1	24	368	391	CUUCGACAAGUAUUUCCGGACGGA	CUUGUCCGGAAAUACUUGUCGGAG	Cleavage	-	1
miR1135	TRITD4Av1G162680.2	2017-05-01	-1.0	1	24	368	391	CUUCGACAAGUAUUUCCGGACGGA	CUUGUCCGGAAAUACUUGUCGGAG	Cleavage	-	1
miR1135	TRITD2Av1G226670.1	2017-05-01	-1.0	1	24	41	64	CUGCGACAAGUAUUUUCGAACGGA	UCCGUUCGAAAUUACUUGUCGCAG	Cleavage	Cysteine-rich receptor-like protein kinase 41 [Aegilops tauschii]	1
miR1135	TRITD3Bv1G013940.1	2017-05-01	-1.0	1	24	95	118	CUGCGACAAGUAAUUCCGAACGGA	UCCGUUCGGAAUUACUUGUCGUAG	Cleavage	Cysteine-rich receptor-like protein kinase 41 [Aegilops tauschii]	1
miR1135	TRITD4Bv1G015200.1	2017-05-01	-1.0	1	24	218	241	CUGCGACAAGUAAUUCCGAACGGA	UUCGUUCGGAAUUACUUGUUGCAG	Cleavage	Retrovirus-related Pol polyprotein from transposon TNT 1-94, partial [Trichinella patagoniensis]	1
miR1135	TRITD6Av1G172140.1	2017-05-01	-1.0	1	24	92	115	CUGCGACAAGUAAUUCCGAACGGA	UCCGUUCGGAAUUACUUGUCUCAG	Cleavage	Cysteine-rich receptor-like protein kinase 41 [Aegilops tauschii]	1
miR1135	TRITD3Bv1G276890.1	2017-05-01	-1.0	1	24	285	308	CUGCGACAAGUAAUUCCGAACGGA	UCUGUUCGGAAUUACUUGUCGGAG	Cleavage	-	1
miR1135	TRITD4Bv1G161890.1	2017-05-01	-1.0	1	24	155	178	CUACGAUAAGUAAUUCCAAACGGA	UCCGUUUGGAAUUACUUGUCGUAG	Cleavage	Cysteine-rich receptor-like protein kinase 41 [Aegilops tauschii]	1
miR1135	TRITD2Bv1G165600.4	2017-05-01	-1.0	1	24	572	595	CUCCGACAAGUAUUUCCGGACGGA	UCCGUCCGGAAAUACUCGUCGGAG	Cleavage	small GTP-binding protein [Triticum aestivum]	1
miR1135	TRITD2Bv1G165600.2	2017-05-01	-1.0	1	24	579	602	CUCCGACAAGUAUUUCCGGACGGA	UCCGUCCGGAAAUACUCGUCGGAG	Cleavage	small GTP-binding protein [Triticum aestivum]	1
miR1135	TRITD5Bv1G199360.6	2017-05-01	-1.0	1	24	1050	1073	CUCCGACAAGUAUUUCCGGACGGA	UCCGUCCGGAAAUACUCGUCGGAG	Cleavage	-	1
miR1135	TRITD4Av1G150450.3	2017-05-01	-1.0	1	24	362	385	CUCCGACAAGUAUUUCCGGACGGA	CUUGUCCGGAAAUAUUUGUCGGAG	Translation	-	1
miR1135	TRITD4Av1G150450.2	2017-05-01	-1.0	1	24	368	391	CUCCGACAAGUAUUUCCGGACGGA	CUUGUCCGGAAAUAUUUGUCGGAG	Translation	-	1
miR1135	TRITD0Uv1G055580.2	2017-05-01	-1.0	1	24	719	742	CUACGACAAGUAAUUCCGAACGGA	UCCGUUCGGAAUUACUUGUCGCAG	Cleavage	-	1
miR1135	TRITD3Av1G198340.1	2017-05-01	-1.0	1	24	378	401	CUACGACAAGUAAUUCCGAACGGA	UCCGUUCGGAAUUACUUGUCGCAG	Cleavage	Subtilisin-like protease [Triticum urartu]	1
miR1135	TRITD3Bv1G276890.1	2017-05-01	-1.0	1	24	285	308	CUACGACAAGUAAUUCCGAACGGA	UCUGUUCGGAAUUACUUGUCGGAG	Cleavage	-	1
miR1135	TRITD2Bv1G136390.1	2017-05-01	-1.0	1	24	200	223	CUUCGACAAGUAUUUCCGGACGGA	UCCGUCCGGAAAUACUUGUCGGAG	Cleavage	-	1
miR1135	TRITD1Bv1G121220.3	2017-05-01	-1.0	1	24	191	214	CUUCGACAAGUAUUUCCGGACGGA	UCCGUCCGGAAAUACUUGUCGGAG	Cleavage	-	1
miR1135	TRITD5Bv1G044610.1	2017-05-01	-1.0	1	24	47	70	CUUCGACAAGUAUUUCCGGACGGA	UCCGUCCGGAAAUACUUGUCGGAG	Cleavage	predicted protein [Hordeum vulgare subsp. vulgare]	1
miR1135	TRITD1Bv1G121220.1	2017-05-01	-1.0	1	24	191	214	CUUCGACAAGUAUUUCCGGACGGA	UCCGUCCGGAAAUACUUGUCGGAG	Cleavage	-	1
miR1135	TRITD4Av1G019590.1	2017-05-01	-1.0	1	24	148	171	CUUCGACAAGUAUUUCCGGACGGA	UCCGUCCGGAAAUACUUGUCGGAG	Cleavage	-	1
miR1135	TRITD6Bv1G055180.1	2017-05-01	-1.0	1	24	362	385	CUUCGACAAGUAUUUCCGGACGGA	CUUGUCCGGAAAUACUUGUCGGAG	Cleavage	-	1
miR1135	TRITD3Av1G029440.1	2017-05-01	-1.0	1	24	362	385	CUUCGACAAGUAUUUCCGGACGGA	CUUGUCCGGAAAUACUUGUCGGAG	Cleavage	-	1
miR1135	TRITD4Av1G162680.1	2017-05-01	-1.0	1	24	362	385	CUUCGACAAGUAUUUCCGGACGGA	CUUGUCCGGAAAUACUUGUCGGAG	Cleavage	-	1
miR1135	TRITD1Bv1G213930.2	2017-05-01	-1.0	1	24	362	385	CUUCGACAAGUAUUUCCGGACGGA	CUUGUCCGGAAAUACUUGUCGGAG	Cleavage	-	1
miR1135	TRITD1Av1G001950.1	2017-05-01	-1.0	1	24	362	385	CUUCGACAAGUAUUUCCGGACGGA	CUUGUCCGGAAAUACUUGUCGGAG	Cleavage	-	1
miR1135	TRITD6Av1G044590.2	2017-05-01	-1.0	1	24	362	385	CUUCGACAAGUAUUUCCGGACGGA	CUUGUCCGGAAAUACUUGUCGGAG	Cleavage	-	1
miR1135	TRITD6Av1G044590.3	2017-05-01	-1.0	1	24	368	391	CUUCGACAAGUAUUUCCGGACGGA	CUUGUCCGGAAAUACUUGUCGGAG	Cleavage	-	1
miR1135	TRITD6Bv1G055180.2	2017-05-01	-1.0	1	24	368	391	CUUCGACAAGUAUUUCCGGACGGA	CUUGUCCGGAAAUACUUGUCGGAG	Cleavage	-	1
miR1135	TRITD4Av1G162680.2	2017-05-01	-1.0	1	24	368	391	CUUCGACAAGUAUUUCCGGACGGA	CUUGUCCGGAAAUACUUGUCGGAG	Cleavage	-	1
miR1135	TRITD1Av1G001950.2	2017-05-01	-1.0	1	24	368	391	CUUCGACAAGUAUUUCCGGACGGA	CUUGUCCGGAAAUACUUGUCGGAG	Cleavage	-	1
miR1135	TRITD3Av1G029440.2	2017-05-01	-1.0	1	24	368	391	CUUCGACAAGUAUUUCCGGACGGA	CUUGUCCGGAAAUACUUGUCGGAG	Cleavage	-	1
miR1135	TRITD3Bv1G013940.1	2017-05-01	-1.0	1	24	95	118	CUGCGACAAGUAAUUCCGAACGGA	UCCGUUCGGAAUUACUUGUCGUAG	Cleavage	Cysteine-rich receptor-like protein kinase 41 [Aegilops tauschii]	1
miR1135	TRITD4Bv1G015200.1	2017-05-01	-1.0	1	24	218	241	CUGCGACAAGUAAUUCCGAACGGA	UUCGUUCGGAAUUACUUGUUGCAG	Cleavage	Retrovirus-related Pol polyprotein from transposon TNT 1-94, partial [Trichinella patagoniensis]	1
miR1135	TRITD6Av1G172140.1	2017-05-01	-1.0	1	24	92	115	CUGCGACAAGUAAUUCCGAACGGA	UCCGUUCGGAAUUACUUGUCUCAG	Cleavage	Cysteine-rich receptor-like protein kinase 41 [Aegilops tauschii]	1
miR1135	TRITD3Bv1G276890.1	2017-05-01	-1.0	1	24	285	308	CUGCGACAAGUAAUUCCGAACGGA	UCUGUUCGGAAUUACUUGUCGGAG	Cleavage	-	1
miR1135	TRITD1Av1G144530.2	2017-05-01	-1.0	1	24	1936	1959	CUACGACAAGUAUUUCCGGACGGA	UCCGUCCGGAAAUACUUGUCCUAG	Cleavage	-	1
miR1135	TRITD4Av1G019590.1	2017-05-01	-1.0	1	24	148	171	CUACGACAAGUAUUUCCGGACGGA	UCCGUCCGGAAAUACUUGUCGGAG	Cleavage	-	1
miR1135	TRITD1Bv1G121220.1	2017-05-01	-1.0	1	24	191	214	CUACGACAAGUAUUUCCGGACGGA	UCCGUCCGGAAAUACUUGUCGGAG	Cleavage	-	1
miR1135	TRITD5Bv1G044610.1	2017-05-01	-1.0	1	24	47	70	CUACGACAAGUAUUUCCGGACGGA	UCCGUCCGGAAAUACUUGUCGGAG	Cleavage	predicted protein [Hordeum vulgare subsp. vulgare]	1
miR1135	TRITD1Bv1G121220.3	2017-05-01	-1.0	1	24	191	214	CUACGACAAGUAUUUCCGGACGGA	UCCGUCCGGAAAUACUUGUCGGAG	Cleavage	-	1
miR1135	TRITD2Bv1G136390.1	2017-05-01	-1.0	1	24	200	223	CUACGACAAGUAUUUCCGGACGGA	UCCGUCCGGAAAUACUUGUCGGAG	Cleavage	-	1
miR1135	TRITD6Bv1G055180.2	2017-05-01	-1.0	1	24	368	391	CUACGACAAGUAUUUCCGGACGGA	CUUGUCCGGAAAUACUUGUCGGAG	Cleavage	-	1
miR1135	TRITD6Av1G044590.3	2017-05-01	-1.0	1	24	368	391	CUACGACAAGUAUUUCCGGACGGA	CUUGUCCGGAAAUACUUGUCGGAG	Cleavage	-	1
miR1135	TRITD4Av1G162680.2	2017-05-01	-1.0	1	24	368	391	CUACGACAAGUAUUUCCGGACGGA	CUUGUCCGGAAAUACUUGUCGGAG	Cleavage	-	1
miR1135	TRITD3Av1G029440.2	2017-05-01	-1.0	1	24	368	391	CUACGACAAGUAUUUCCGGACGGA	CUUGUCCGGAAAUACUUGUCGGAG	Cleavage	-	1
miR1135	TRITD1Av1G001950.2	2017-05-01	-1.0	1	24	368	391	CUACGACAAGUAUUUCCGGACGGA	CUUGUCCGGAAAUACUUGUCGGAG	Cleavage	-	1
miR1135	TRITD3Av1G029440.1	2017-05-01	-1.0	1	24	362	385	CUACGACAAGUAUUUCCGGACGGA	CUUGUCCGGAAAUACUUGUCGGAG	Cleavage	-	1
miR1135	TRITD1Bv1G213930.2	2017-05-01	-1.0	1	24	362	385	CUACGACAAGUAUUUCCGGACGGA	CUUGUCCGGAAAUACUUGUCGGAG	Cleavage	-	1
miR1135	TRITD1Av1G001950.1	2017-05-01	-1.0	1	24	362	385	CUACGACAAGUAUUUCCGGACGGA	CUUGUCCGGAAAUACUUGUCGGAG	Cleavage	-	1
miR1135	TRITD6Bv1G055180.1	2017-05-01	-1.0	1	24	362	385	CUACGACAAGUAUUUCCGGACGGA	CUUGUCCGGAAAUACUUGUCGGAG	Cleavage	-	1
miR1135	TRITD6Av1G044590.2	2017-05-01	-1.0	1	24	362	385	CUACGACAAGUAUUUCCGGACGGA	CUUGUCCGGAAAUACUUGUCGGAG	Cleavage	-	1
miR1135	TRITD4Av1G162680.1	2017-05-01	-1.0	1	24	362	385	CUACGACAAGUAUUUCCGGACGGA	CUUGUCCGGAAAUACUUGUCGGAG	Cleavage	-	1
miR1135	TRITD3Bv1G013940.1	2017-05-01	-1.0	1	24	95	118	CUGCGACAAGUAAUUCCGAACGGA	UCCGUUCGGAAUUACUUGUCGUAG	Cleavage	Cysteine-rich receptor-like protein kinase 41 [Aegilops tauschii]	1
miR1135	TRITD4Bv1G015200.1	2017-05-01	-1.0	1	24	218	241	CUGCGACAAGUAAUUCCGAACGGA	UUCGUUCGGAAUUACUUGUUGCAG	Cleavage	Retrovirus-related Pol polyprotein from transposon TNT 1-94, partial [Trichinella patagoniensis]	1
miR1135	TRITD6Av1G172140.1	2017-05-01	-1.0	1	24	92	115	CUGCGACAAGUAAUUCCGAACGGA	UCCGUUCGGAAUUACUUGUCUCAG	Cleavage	Cysteine-rich receptor-like protein kinase 41 [Aegilops tauschii]	1
miR1135	TRITD3Bv1G276890.1	2017-05-01	-1.0	1	24	285	308	CUGCGACAAGUAAUUCCGAACGGA	UCUGUUCGGAAUUACUUGUCGGAG	Cleavage	-	1
miR1136	TRITD7Av1G263930.1	2017-05-01	-1.0	1	24	74	97	UUGACGCAGGUAUGGAUGUAUCUA	UAGAUACAUCCAUACCUGCGACAA	Cleavage	unnamed protein product [Aspergillus oryzae RIB40]	1
miR1136	TRITD7Av1G263930.1	2017-05-01	-1.0	1	24	74	97	UUGUCGCACGUAUGGAUGUAUUUA	UAGAUACAUCCAUACCUGCGACAA	Cleavage	unnamed protein product [Aspergillus oryzae RIB40]	1
miR1136	TRITD4Av1G263340.1	2017-05-01	-1.0	1	24	25	48	UUGUCGCACGUAUGGAUGUAUUUA	UAUAUACAUCCAUACAUGCGACAA	Cleavage	-	1
miR1136	TRITD2Av1G266620.1	2017-05-01	-1.0	1	24	110	133	UUGUCGCAGAAAUGGAUGUAUCUA	UAGAUACAUCCAUUUCUGCGACGA	Cleavage	-	1
miR1136	TRITD2Av1G266620.2	2017-05-01	-1.0	1	24	110	133	UUGUCGCAGAAAUGGAUGUAUCUA	UAGAUACAUCCAUUUCUGCGACGA	Cleavage	Putative serine/threonine-protein kinase receptor [Aegilops tauschii]	1
miR1136	TRITD2Av1G266620.5	2017-05-01	-1.0	1	24	29	52	UUGUCGCAGAAAUGGAUGUAUCUA	UAGAUACAUCCAUUUCUGCGACGA	Cleavage	Putative serine/threonine-protein kinase receptor [Aegilops tauschii]	1
miR1136	TRITD3Bv1G059620.1	2017-05-01	-1.0	1	24	1622	1645	UUGUCGCAGAAAUGGAUGUAUCUA	UAGAUACAUCCAUUUUUGCGACAA	Cleavage	-	1
miR1136	TRITD3Bv1G079440.1	2017-05-01	-1.0	1	24	77	100	UUGUCGCAGAAAUGGAUGUAUCUA	UAGAUACAUCCAUUUUUGCGACAA	Cleavage	unnamed protein product [Triticum aestivum]	1
miR1136	TRITD7Av1G263920.1	2017-05-01	-1.0	1	24	275	298	UUGUCGCAGAAAUGGAUGUAUCUA	UAGAUACAUCCAUUUCUGCGACGA	Cleavage	Ubiquitin subgroup [Beauveria bassiana ARSEF 2860]	1
miR1136	TRITD6Bv1G226350.1	2017-05-01	-1.0	1	24	218	241	UUGUCGCAGAAAUGGAUGUAUCUA	UAGAUACAUCCAUUUCUGAGACAA	Cleavage	predicted protein [Hordeum vulgare subsp. vulgare]	1
miR1136	TRITD2Av1G266620.1	2017-05-01	-1.0	1	24	110	133	UUGUCGCAGAAAUGGAUGUAUCUA	UAGAUACAUCCAUUUCUGCGACGA	Cleavage	-	1
miR1136	TRITD2Av1G266620.2	2017-05-01	-1.0	1	24	110	133	UUGUCGCAGAAAUGGAUGUAUCUA	UAGAUACAUCCAUUUCUGCGACGA	Cleavage	Putative serine/threonine-protein kinase receptor [Aegilops tauschii]	1
miR1136	TRITD2Av1G266620.5	2017-05-01	-1.0	1	24	29	52	UUGUCGCAGAAAUGGAUGUAUCUA	UAGAUACAUCCAUUUCUGCGACGA	Cleavage	Putative serine/threonine-protein kinase receptor [Aegilops tauschii]	1
miR1136	TRITD3Bv1G059620.1	2017-05-01	-1.0	1	24	1622	1645	UUGUCGCAGAAAUGGAUGUAUCUA	UAGAUACAUCCAUUUUUGCGACAA	Cleavage	-	1
miR1136	TRITD3Bv1G079440.1	2017-05-01	-1.0	1	24	77	100	UUGUCGCAGAAAUGGAUGUAUCUA	UAGAUACAUCCAUUUUUGCGACAA	Cleavage	unnamed protein product [Triticum aestivum]	1
miR1136	TRITD7Av1G263920.1	2017-05-01	-1.0	1	24	275	298	UUGUCGCAGAAAUGGAUGUAUCUA	UAGAUACAUCCAUUUCUGCGACGA	Cleavage	Ubiquitin subgroup [Beauveria bassiana ARSEF 2860]	1
miR1136	TRITD6Bv1G226350.1	2017-05-01	-1.0	1	24	218	241	UUGUCGCAGAAAUGGAUGUAUCUA	UAGAUACAUCCAUUUCUGAGACAA	Cleavage	predicted protein [Hordeum vulgare subsp. vulgare]	1
miR1136	TRITD3Bv1G079400.1	2017-05-01	-1.0	1	24	146	169	UUGUCGCACAUAUGGAUGUAUCUA	UAGAUACAUCCAUACGUGCGACAA	Translation	Cysteine-rich receptor-like protein kinase 41 [Aegilops tauschii]	1
miR1136	TRITD0Uv1G055580.2	2017-05-01	-1.0	1	24	773	796	UUGUCUCAGAAAUGGAUGUAUCUA	UAGAUACAUCCAUUUCCGAGACAA	Cleavage	-	1
miR1136	TRITD6Av1G190710.1	2017-05-01	-1.0	1	24	29	52	UUGUCUCAGAAAUGGAUGUAUCUA	UAGAUACAUCCAUUUCCGAGACAA	Cleavage	-	1
miR1136	TRITD2Bv1G030820.3	2017-05-01	-1.0	1	24	305	328	UUGUCUCAGAAAUGGAUGUAUCUA	UAGAUACAUCCAUUUCUGCGACAA	Cleavage	PREDICTED: osmotic avoidance abnormal protein 3 [Setaria italica]	1
miR1136	TRITD4Bv1G015200.1	2017-05-01	-1.0	1	24	272	295	UUGUCUCAGAAAUGGAUGUAUCUA	UAGAUACAUCCAUUUCCGAGACAA	Cleavage	Retrovirus-related Pol polyprotein from transposon TNT 1-94, partial [Trichinella patagoniensis]	1
miR1136	TRITD3Bv1G013940.1	2017-05-01	-1.0	1	24	149	172	UUGUCUCAGAAAUGGAUGUAUCUA	UAGAUACAUCCAUUUCCGAGACAA	Cleavage	Cysteine-rich receptor-like protein kinase 41 [Aegilops tauschii]	1
miR1136	TRITD7Av1G079360.1	2017-05-01	-1.0	1	24	92	115	UUGUCUCAGAAAUGGAUGUAUCUA	UAGAUACAUCCAUUUCUGCGACAA	Cleavage	Retrovirus-related Pol polyprotein from transposon TNT 1-94, partial [Trichinella patagoniensis]	1
miR1136	TRITD2Av1G266620.1	2017-05-01	-1.0	1	24	110	133	UUGUCGCAGAAAUGGAUGUAUCUA	UAGAUACAUCCAUUUCUGCGACGA	Cleavage	-	1
[truncated: 4,728 more rows]

## Sheet: Sayfa3
Supplementary Table S3c. Genome-wide coding targets for the putative miRNAs from T. dicoccoides WSS response loci
[truncated: 1,732 more rows]
